# Supplementary material for: Single-cell transcriptomics reveals metabolic remodeling and functional specialization in the immune microenvironment of bone tumors
Source: J Transl Med. 2025 May 16;23:554. doi: 10.1186/s12967-025-06346-0 (PMC12084933; doi:10.1186/s12967-025-06346-0)
Supplement: Supplementary file 1 — Supplementary Material 1 [file 12967_2025_6346_MOESM1_ESM.xlsx]

## Sheet: CJ@meta.data
Cell ID	Sample	nCount_RNA	nFeature_RNA	Cluster
OS1_AAACCTGGTCGACTGC-1_1	OS1	5916	2277	C02_pDC_LILRA4
OS1_AAACGGGTCTTGAGAC-1_1	OS1	3466	1579	C02_pDC_LILRA4
OS1_AAGGCAGAGCCAGTAG-1_1	OS1	4159	1757	C02_pDC_LILRA4
OS1_ACATCAGGTATAAACG-1_1	OS1	1602	896	C01_B cell_MS4A1
OS1_ACATGGTCATTGGTAC-1_1	OS1	2817	1414	C02_pDC_LILRA4
OS1_ACTGAGTAGTTGCAGG-1_1	OS1	3196	1487	C02_pDC_LILRA4
OS1_AGCATACAGGACATTA-1_1	OS1	3312	1452	C01_B cell_MS4A1
OS1_AGTGGGACACGAAAGC-1_1	OS1	6082	2157	C02_pDC_LILRA4
OS1_ATAACGCAGACTCGGA-1_1	OS1	3300	1476	C02_pDC_LILRA4
OS1_CACACTCAGTGTGGCA-1_1	OS1	2620	1287	C02_pDC_LILRA4
OS1_CACTCCAGTCCGAATT-1_1	OS1	3086	1466	C02_pDC_LILRA4
OS1_CAGCCGAGTTCATGGT-1_1	OS1	2177	999	C02_pDC_LILRA4
OS1_CAGGTGCTCTATCCTA-1_1	OS1	2413	1275	C01_B cell_MS4A1
OS1_CATCCACTCAATAAGG-1_1	OS1	1535	851	C01_B cell_MS4A1
OS1_CCAATCCGTCATCGGC-1_1	OS1	3249	1498	C02_pDC_LILRA4
OS1_CCACGGAGTGCGCTTG-1_1	OS1	4823	1415	C03_Plasma cell_JCHAIN
OS1_CCACTACCAATCACAC-1_1	OS1	3530	1539	C02_pDC_LILRA4
OS1_CGACCTTGTACCGTTA-1_1	OS1	2424	1195	C02_pDC_LILRA4
OS1_CGACTTCTCACATAGC-1_1	OS1	1405	784	C01_B cell_MS4A1
OS1_CGAGCCAGTCGCGTGT-1_1	OS1	1831	871	C02_pDC_LILRA4
OS1_CGGCTAGAGCCAACAG-1_1	OS1	3053	1370	C02_pDC_LILRA4
OS1_CGTAGGCAGCCACTAT-1_1	OS1	2853	1411	C02_pDC_LILRA4
OS1_CGTGTAAAGCAGCGTA-1_1	OS1	2816	1388	C02_pDC_LILRA4
OS1_CTCGAGGAGCCACGCT-1_1	OS1	1868	971	C01_B cell_MS4A1
OS1_CTCGTACTCTAGCACA-1_1	OS1	2832	1345	C02_pDC_LILRA4
OS1_GAATGAATCTGTCAAG-1_1	OS1	1884	955	C02_pDC_LILRA4
OS1_GATGAGGTCAAAGTAG-1_1	OS1	2328	1093	C02_pDC_LILRA4
OS1_GATTCAGGTTACTGAC-1_1	OS1	3339	1483	C02_pDC_LILRA4
OS1_GCTTCCAAGAGACTTA-1_1	OS1	2014	1087	C01_B cell_MS4A1
OS1_GGACAAGTCGTCGTTC-1_1	OS1	1578	875	C01_B cell_MS4A1
OS1_GGAGCAAAGCAATCTC-1_1	OS1	2237	1142	C02_pDC_LILRA4
OS1_GGCTCGATCTTGAGGT-1_1	OS1	18911	2126	C03_Plasma cell_JCHAIN
OS1_GGTATTGGTACTTGAC-1_1	OS1	2642	1354	C02_pDC_LILRA4
OS1_GTAACGTTCTCGTTTA-1_1	OS1	1308	695	C01_B cell_MS4A1
OS1_TACCTATGTACTTGAC-1_1	OS1	2544	1250	C02_pDC_LILRA4
OS1_TACTCGCGTGTAATGA-1_1	OS1	3058	1470	C02_pDC_LILRA4
OS1_TCGGTAAGTAAAGGAG-1_1	OS1	3168	1529	C02_pDC_LILRA4
OS1_TCTCTAAGTCTCTCTG-1_1	OS1	1712	1002	C01_B cell_MS4A1
OS1_TGACGGCAGGAATGGA-1_1	OS1	2621	1248	C02_pDC_LILRA4
OS1_TGACGGCAGGCAATTA-1_1	OS1	2763	1341	C02_pDC_LILRA4
OS1_TGATTTCAGGAGTAGA-1_1	OS1	2771	1403	C02_pDC_LILRA4
OS1_TGTATTCTCACGCATA-1_1	OS1	3173	1320	C02_pDC_LILRA4
OS1_TGTCCCAAGTCATGCT-1_1	OS1	10269	807	C03_Plasma cell_JCHAIN
OS1_TGTCCCACAAGAAGAG-1_1	OS1	2751	1246	C01_B cell_MS4A1
OS1_TTAGGCAAGCGGCTTC-1_1	OS1	2545	1058	C01_B cell_MS4A1
OS1_TTAGGCATCCTTTACA-1_1	OS1	3190	1335	C02_pDC_LILRA4
OS1_TTATGCTAGCGCCTCA-1_1	OS1	12522	1842	C03_Plasma cell_JCHAIN
OS1_TTGACTTAGGGTCTCC-1_1	OS1	3187	1559	C02_pDC_LILRA4
OS2_AAAGATGAGACCACGA-1_2	OS2	1780	1032	C01_B cell_MS4A1
OS2_AACACGTCACCACCAG-1_2	OS2	937	559	C01_B cell_MS4A1
OS2_ACACCAACATTCCTGC-1_2	OS2	1460	819	C01_B cell_MS4A1
OS2_ACGCAGCCATAGTAAG-1_2	OS2	1722	988	C01_B cell_MS4A1
OS2_ACGCCAGAGTATCGAA-1_2	OS2	1197	705	C01_B cell_MS4A1
OS2_ACGGCCATCCCACTTG-1_2	OS2	2409	1222	C01_B cell_MS4A1
OS2_ACGTCAAGTGGAAAGA-1_2	OS2	3413	1676	C02_pDC_LILRA4
OS2_ACTGAACAGTAACCCT-1_2	OS2	1744	947	C01_B cell_MS4A1
OS2_ACTGTCCGTCTAGTCA-1_2	OS2	2096	1123	C01_B cell_MS4A1
OS2_AGAGTGGCAGACGCCT-1_2	OS2	2185	1077	C01_B cell_MS4A1
OS2_AGATTGCTCCCGACTT-1_2	OS2	1567	866	C01_B cell_MS4A1
OS2_AGCAGCCGTTAAGTAG-1_2	OS2	2208	1150	C01_B cell_MS4A1
OS2_AGCCTAAGTCTAGTCA-1_2	OS2	1404	820	C01_B cell_MS4A1
OS2_AGCGTATGTCAAACTC-1_2	OS2	1183	745	C01_B cell_MS4A1
OS2_AGCTCTCCAGTATGCT-1_2	OS2	1747	938	C01_B cell_MS4A1
OS2_AGCTTGACATACAGCT-1_2	OS2	2456	1187	C01_B cell_MS4A1
OS2_AGGCCGTGTCTAGCGC-1_2	OS2	1398	794	C01_B cell_MS4A1
OS2_AGGCCGTGTTGCGTTA-1_2	OS2	2271	1226	C01_B cell_MS4A1
OS2_ATCTGCCAGTAGCGGT-1_2	OS2	9632	1332	C03_Plasma cell_JCHAIN
OS2_ATCTGCCTCGGAGCAA-1_2	OS2	1794	977	C01_B cell_MS4A1
OS2_CAACCAAAGCCAGAAC-1_2	OS2	1716	973	C01_B cell_MS4A1
OS2_CAACCAATCCGAACGC-1_2	OS2	2581	1286	C01_B cell_MS4A1
OS2_CAACTAGAGAATGTGT-1_2	OS2	1690	944	C01_B cell_MS4A1
OS2_CAAGATCGTCATACTG-1_2	OS2	4773	2115	C02_pDC_LILRA4
OS2_CACAGGCGTGCACCAC-1_2	OS2	1654	931	C01_B cell_MS4A1
OS2_CAGCTAAGTGCGAAAC-1_2	OS2	2252	1206	C01_B cell_MS4A1
OS2_CCAGCGAAGATGGCGT-1_2	OS2	1767	923	C01_B cell_MS4A1
OS2_CCGTTCAGTGTTTGGT-1_2	OS2	1430	843	C01_B cell_MS4A1
OS2_CCTTACGGTATAGGTA-1_2	OS2	2214	1223	C01_B cell_MS4A1
OS2_CGAGCACTCGACAGCC-1_2	OS2	2462	1219	C01_B cell_MS4A1
OS2_CGATCGGAGACTAGAT-1_2	OS2	1845	1014	C01_B cell_MS4A1
OS2_CGGACACCATTGCGGC-1_2	OS2	2043	1031	C01_B cell_MS4A1
OS2_CGTGAGCGTGTGCGTC-1_2	OS2	1697	955	C01_B cell_MS4A1
OS2_CGTGTAAAGAGTAATC-1_2	OS2	1190	731	C01_B cell_MS4A1
OS2_CTAAGACGTGGTACAG-1_2	OS2	1310	749	C01_B cell_MS4A1
OS2_CTCACACCACTGCCAG-1_2	OS2	1397	826	C01_B cell_MS4A1
OS2_CTCGAAAAGGGTCGAT-1_2	OS2	1575	888	C01_B cell_MS4A1
OS2_CTGATCCAGCTTATCG-1_2	OS2	1647	924	C01_B cell_MS4A1
OS2_CTTAGGAAGATCTGCT-1_2	OS2	1897	1029	C01_B cell_MS4A1
OS2_GAAACTCCACGGTAGA-1_2	OS2	1393	756	C01_B cell_MS4A1
OS2_GAACCTATCCACGAAT-1_2	OS2	1793	985	C01_B cell_MS4A1
OS2_GAACGGACACGAAACG-1_2	OS2	2383	1186	C01_B cell_MS4A1
OS2_GAATAAGAGCGTGTCC-1_2	OS2	1659	953	C01_B cell_MS4A1
OS2_GACAGAGAGAAGGTTT-1_2	OS2	1750	884	C01_B cell_MS4A1
OS2_GATTCAGCAGGCTGAA-1_2	OS2	1478	858	C01_B cell_MS4A1
OS2_GCATACACAGTAAGAT-1_2	OS2	2007	1110	C01_B cell_MS4A1
OS2_GCATGATTCTTTCCTC-1_2	OS2	2771	1378	C01_B cell_MS4A1
OS2_GCTTCCACAAAGAATC-1_2	OS2	2649	1286	C01_B cell_MS4A1
OS2_GGAATAATCTGACCTC-1_2	OS2	2075	1084	C01_B cell_MS4A1
OS2_GGACATTCACAACTGT-1_2	OS2	2337	1213	C01_B cell_MS4A1
OS2_GGCCGATAGCGCTCCA-1_2	OS2	2307	1135	C01_B cell_MS4A1
OS2_GGCGACTTCGAACTGT-1_2	OS2	1748	955	C01_B cell_MS4A1
OS2_GGGAATGGTGTTTGTG-1_2	OS2	1899	1057	C01_B cell_MS4A1
OS2_GGGTCTGGTACAGCAG-1_2	OS2	1506	794	C01_B cell_MS4A1
OS2_GTAACGTGTTCTGTTT-1_2	OS2	2169	1083	C01_B cell_MS4A1
OS2_GTACTCCAGGGCTTGA-1_2	OS2	1516	861	C01_B cell_MS4A1
OS2_GTCATTTGTGACGCCT-1_2	OS2	1314	746	C01_B cell_MS4A1
OS2_GTCCTCAAGTTCGCGC-1_2	OS2	1338	790	C01_B cell_MS4A1
OS2_GTCGTAAGTCCCTACT-1_2	OS2	1440	832	C01_B cell_MS4A1
OS2_GTGCGGTAGAGGTTGC-1_2	OS2	1817	1002	C01_B cell_MS4A1
OS2_GTTTCTACAGCATACT-1_2	OS2	1443	796	C01_B cell_MS4A1
OS2_TACACGATCGCTTGTC-1_2	OS2	1601	932	C01_B cell_MS4A1
OS2_TACCTTATCAGCGATT-1_2	OS2	1488	869	C01_B cell_MS4A1
OS2_TACTTGTCAGGGTACA-1_2	OS2	2703	1286	C01_B cell_MS4A1
OS2_TCACGAACATCGGAAG-1_2	OS2	1421	848	C01_B cell_MS4A1
OS2_TCGGGACCACTCAGGC-1_2	OS2	1548	841	C01_B cell_MS4A1
OS2_TCGGGACTCTTGTATC-1_2	OS2	2598	1237	C01_B cell_MS4A1
OS2_TCGTACCCACCACGTG-1_2	OS2	1722	952	C01_B cell_MS4A1
OS2_TCGTACCTCTGTCCGT-1_2	OS2	1704	885	C01_B cell_MS4A1
OS2_TGAGGGAGTTTAGGAA-1_2	OS2	1316	829	C01_B cell_MS4A1
OS2_TGCCAAAAGCTAACTC-1_2	OS2	1655	909	C01_B cell_MS4A1
OS2_TGGACGCGTGCCTGGT-1_2	OS2	1375	785	C01_B cell_MS4A1
OS2_TGTGGTAGTGGACGAT-1_2	OS2	1184	716	C01_B cell_MS4A1
OS2_TTATGCTGTTATCCGA-1_2	OS2	1359	792	C01_B cell_MS4A1
OS2_TTCTACATCTTTAGTC-1_2	OS2	2089	1038	C01_B cell_MS4A1
OS2_TTGGCAAAGGCGCTCT-1_2	OS2	1883	1045	C01_B cell_MS4A1
OS2_TTTATGCTCTGTCAAG-1_2	OS2	1297	762	C01_B cell_MS4A1
OS3_AAACCTGAGCGGATCA-1_3	OS3	1204	680	C01_B cell_MS4A1
OS3_AAACGGGTCTGAAAGA-1_3	OS3	4860	2047	C01_B cell_MS4A1
OS3_AAAGATGCACATCTTT-1_3	OS3	1420	802	C01_B cell_MS4A1
OS3_AAATGCCCAGATTGCT-1_3	OS3	2037	1037	C01_B cell_MS4A1
OS3_AACCATGAGCCATCGC-1_3	OS3	2131	1060	C01_B cell_MS4A1
OS3_AACCATGGTCATTAGC-1_3	OS3	1920	987	C01_B cell_MS4A1
OS3_AACCATGGTGAGGGTT-1_3	OS3	2831	1474	C01_B cell_MS4A1
OS3_AACGTTGCAAGCGATG-1_3	OS3	1931	994	C01_B cell_MS4A1
OS3_AACGTTGCACAGATTC-1_3	OS3	2084	1025	C01_B cell_MS4A1
OS3_AACGTTGCAGGCGATA-1_3	OS3	1914	967	C01_B cell_MS4A1
OS3_AACGTTGGTCCGAATT-1_3	OS3	1739	905	C01_B cell_MS4A1
OS3_AACTCTTCACGAAAGC-1_3	OS3	1957	1018	C01_B cell_MS4A1
OS3_AACTCTTTCCGCAGTG-1_3	OS3	1602	798	C01_B cell_MS4A1
OS3_AACTGGTGTAAGGGAA-1_3	OS3	2199	1080	C01_B cell_MS4A1
OS3_AACTGGTGTACGCTGC-1_3	OS3	2701	1290	C01_B cell_MS4A1
OS3_AACTTTCGTGATGTGG-1_3	OS3	1030	658	C01_B cell_MS4A1
OS3_AAGCCGCGTGTGAATA-1_3	OS3	1801	930	C01_B cell_MS4A1
OS3_AAGTCTGTCACTTATC-1_3	OS3	2125	1094	C01_B cell_MS4A1
OS3_AATCCAGAGTCGTTTG-1_3	OS3	2042	775	C01_B cell_MS4A1
OS3_ACACCGGGTTGTGGAG-1_3	OS3	1869	937	C01_B cell_MS4A1
OS3_ACACCGGTCTCTAAGG-1_3	OS3	1798	919	C01_B cell_MS4A1
OS3_ACATACGGTAGGACAC-1_3	OS3	4582	1964	C02_pDC_LILRA4
OS3_ACATCAGAGAGTACAT-1_3	OS3	1394	818	C01_B cell_MS4A1
OS3_ACATGGTCACAACGCC-1_3	OS3	4039	1809	C02_pDC_LILRA4
OS3_ACCCACTTCTTTCCTC-1_3	OS3	1756	933	C01_B cell_MS4A1
OS3_ACCTTTATCAACCATG-1_3	OS3	2853	1334	C01_B cell_MS4A1
OS3_ACGAGCCCATGGTCTA-1_3	OS3	3026	1396	C01_B cell_MS4A1
OS3_ACGAGGATCCATGAGT-1_3	OS3	2050	1003	C01_B cell_MS4A1
OS3_ACGATACCATCCGTGG-1_3	OS3	5863	2216	C02_pDC_LILRA4
OS3_ACGCAGCGTTGGGACA-1_3	OS3	2846	1364	C02_pDC_LILRA4
OS3_ACGCCGACAAGCCCAC-1_3	OS3	2097	1020	C01_B cell_MS4A1
OS3_ACGCCGATCCGCATAA-1_3	OS3	2036	1058	C01_B cell_MS4A1
OS3_ACGGAGAAGTTACGGG-1_3	OS3	1139	687	C01_B cell_MS4A1
OS3_ACGGCCAAGGCATTGG-1_3	OS3	1654	797	C01_B cell_MS4A1
OS3_ACGGCCACAAGAAAGG-1_3	OS3	1519	774	C01_B cell_MS4A1
OS3_ACGGGCTTCAGCCTAA-1_3	OS3	2884	1355	C01_B cell_MS4A1
OS3_ACGGGTCGTGCCTTGG-1_3	OS3	2244	1080	C01_B cell_MS4A1
OS3_ACGTCAAAGCCTCGTG-1_3	OS3	1846	914	C01_B cell_MS4A1
OS3_ACGTCAACAGGCGATA-1_3	OS3	1643	857	C01_B cell_MS4A1
OS3_ACTATCTAGGATGTAT-1_3	OS3	3109	1430	C01_B cell_MS4A1
OS3_ACTGAACGTTAGAACA-1_3	OS3	2110	996	C01_B cell_MS4A1
OS3_ACTGAGTAGAGTGAGA-1_3	OS3	2141	1068	C01_B cell_MS4A1
OS3_ACTGAGTGTCCGAGTC-1_3	OS3	1693	860	C01_B cell_MS4A1
OS3_ACTTGTTAGATCTGAA-1_3	OS3	1967	971	C01_B cell_MS4A1
OS3_ACTTTCATCATACGGT-1_3	OS3	3140	1383	C01_B cell_MS4A1
OS3_AGAGCGAAGGCGACAT-1_3	OS3	2201	1082	C01_B cell_MS4A1
OS3_AGAGCGAGTATGCTTG-1_3	OS3	1729	911	C01_B cell_MS4A1
OS3_AGAGCGATCGGCCGAT-1_3	OS3	1997	963	C01_B cell_MS4A1
OS3_AGAGCTTCATACTACG-1_3	OS3	3850	1712	C02_pDC_LILRA4
OS3_AGAGTGGCAGATCTGT-1_3	OS3	3648	1781	C02_pDC_LILRA4
OS3_AGATTGCGTATCAGTC-1_3	OS3	2824	1319	C01_B cell_MS4A1
OS3_AGATTGCTCAGGTAAA-1_3	OS3	3693	1557	C01_B cell_MS4A1
OS3_AGCAGCCGTCGCTTTC-1_3	OS3	3464	1611	C01_B cell_MS4A1
OS3_AGCCTAAGTACAAGTA-1_3	OS3	1421	754	C01_B cell_MS4A1
OS3_AGCCTAAGTAGCGCTC-1_3	OS3	1647	864	C01_B cell_MS4A1
OS3_AGCCTAAGTATCGCAT-1_3	OS3	4196	1725	C01_B cell_MS4A1
OS3_AGCGTATCAATGGTCT-1_3	OS3	1648	898	C01_B cell_MS4A1
OS3_AGCGTCGGTACACCGC-1_3	OS3	1890	973	C01_B cell_MS4A1
OS3_AGCGTCGGTAGCTGCC-1_3	OS3	1302	796	C01_B cell_MS4A1
OS3_AGCGTCGTCCCATTAT-1_3	OS3	1839	861	C01_B cell_MS4A1
OS3_AGCTCCTGTAGAAAGG-1_3	OS3	1491	765	C01_B cell_MS4A1
OS3_AGCTCTCGTAATCACC-1_3	OS3	1860	939	C01_B cell_MS4A1
OS3_AGCTCTCTCGGCGGTT-1_3	OS3	3742	1569	C01_B cell_MS4A1
OS3_AGCTCTCTCGTACGGC-1_3	OS3	1301	701	C01_B cell_MS4A1
OS3_AGGCCACTCCGGCACA-1_3	OS3	1466	820	C01_B cell_MS4A1
OS3_AGGGAGTGTGCCTGTG-1_3	OS3	1693	878	C01_B cell_MS4A1
OS3_AGGGTGAAGCCCGAAA-1_3	OS3	2831	1278	C01_B cell_MS4A1
OS3_AGGGTGATCCGAATGT-1_3	OS3	1693	912	C01_B cell_MS4A1
OS3_AGGTCCGTCCTCATTA-1_3	OS3	1654	860	C01_B cell_MS4A1
OS3_AGTAGTCAGAACTGTA-1_3	OS3	2192	1173	C01_B cell_MS4A1
OS3_AGTAGTCCACCCTATC-1_3	OS3	2617	1341	C02_pDC_LILRA4
OS3_AGTCTTTCAGATCGGA-1_3	OS3	3188	1439	C01_B cell_MS4A1
OS3_AGTGAGGAGACTACAA-1_3	OS3	1994	1001	C01_B cell_MS4A1
OS3_AGTTGGTAGCGACGTA-1_3	OS3	1266	748	C01_B cell_MS4A1
OS3_ATAAGAGAGTGTGGCA-1_3	OS3	1556	815	C01_B cell_MS4A1
OS3_ATAGACCCACAGCGTC-1_3	OS3	1321	601	C01_B cell_MS4A1
OS3_ATAGACCCAGGACGTA-1_3	OS3	1866	1009	C01_B cell_MS4A1
OS3_ATCATGGCAGTCAGAG-1_3	OS3	1824	999	C01_B cell_MS4A1
OS3_ATCATGGGTTAAGTAG-1_3	OS3	1568	878	C01_B cell_MS4A1
OS3_ATCCACCGTGTAACGG-1_3	OS3	2564	1181	C01_B cell_MS4A1
OS3_ATCCGAACACGAAACG-1_3	OS3	2054	976	C01_B cell_MS4A1
OS3_ATGAGGGCATGCAATC-1_3	OS3	1947	979	C01_B cell_MS4A1
OS3_ATGTGTGGTCTCTCGT-1_3	OS3	2318	1194	C01_B cell_MS4A1
OS3_ATTACTCAGGCTAGAC-1_3	OS3	3190	1249	C02_pDC_LILRA4
OS3_ATTATCCGTCAAAGCG-1_3	OS3	1344	740	C01_B cell_MS4A1
OS3_ATTCTACGTCTGCGGT-1_3	OS3	1672	880	C01_B cell_MS4A1
OS3_ATTCTACTCGGGAGTA-1_3	OS3	1993	962	C01_B cell_MS4A1
OS3_ATTGGACCACTTAACG-1_3	OS3	2040	956	C01_B cell_MS4A1
OS3_ATTTCTGCACCGAAAG-1_3	OS3	2229	1067	C01_B cell_MS4A1
OS3_CAACCAAAGCTGCGAA-1_3	OS3	2456	1244	C01_B cell_MS4A1
OS3_CAACCAATCATGCAAC-1_3	OS3	1989	947	C01_B cell_MS4A1
OS3_CAACTAGAGAATGTTG-1_3	OS3	1153	617	C02_pDC_LILRA4
OS3_CAAGGCCAGATGCCAG-1_3	OS3	1768	943	C01_B cell_MS4A1
OS3_CAAGGCCTCTTCGGTC-1_3	OS3	1961	851	C01_B cell_MS4A1
OS3_CAAGTTGGTCTTCGTC-1_3	OS3	1575	797	C01_B cell_MS4A1
OS3_CACAAACAGAAACCAT-1_3	OS3	4124	1781	C01_B cell_MS4A1
OS3_CACAAACAGGATGCGT-1_3	OS3	2296	1095	C02_pDC_LILRA4
OS3_CACAAACTCTGGCGAC-1_3	OS3	2720	1295	C01_B cell_MS4A1
OS3_CACACAACAGGATTGG-1_3	OS3	1936	959	C01_B cell_MS4A1
OS3_CACACAATCACAACGT-1_3	OS3	1206	677	C01_B cell_MS4A1
OS3_CACAGGCAGCCCAGCT-1_3	OS3	1183	662	C01_B cell_MS4A1
OS3_CACAGGCAGCGATGAC-1_3	OS3	1987	976	C01_B cell_MS4A1
OS3_CACAGTACATTCACTT-1_3	OS3	1860	960	C01_B cell_MS4A1
OS3_CACATAGGTCCAGTTA-1_3	OS3	4854	1974	C01_B cell_MS4A1
OS3_CACATTTAGTACACCT-1_3	OS3	1803	954	C01_B cell_MS4A1
OS3_CACCAGGTCAACACGT-1_3	OS3	2590	1183	C01_B cell_MS4A1
OS3_CACTCCAGTACCTACA-1_3	OS3	1310	583	C01_B cell_MS4A1
OS3_CAGAGAGCACCATCCT-1_3	OS3	2321	1109	C01_B cell_MS4A1
OS3_CAGATCAGTGGTCCGT-1_3	OS3	2710	1256	C01_B cell_MS4A1
OS3_CAGCAGCAGAGTAATC-1_3	OS3	2287	1082	C01_B cell_MS4A1
OS3_CAGCATATCAATAAGG-1_3	OS3	2834	1321	C01_B cell_MS4A1
OS3_CAGCCGAAGACTAGAT-1_3	OS3	2511	1184	C01_B cell_MS4A1
OS3_CAGCCGAGTGACTCAT-1_3	OS3	2956	1410	C01_B cell_MS4A1
OS3_CAGCGACTCCACTCCA-1_3	OS3	1574	837	C01_B cell_MS4A1
OS3_CAGCTAAAGACCTTTG-1_3	OS3	2242	1089	C01_B cell_MS4A1
OS3_CAGCTAAAGGGATGGG-1_3	OS3	1343	731	C01_B cell_MS4A1
OS3_CAGCTAAGTCCGTGAC-1_3	OS3	2505	1206	C01_B cell_MS4A1
OS3_CAGCTGGTCAAACAAG-1_3	OS3	2213	1022	C01_B cell_MS4A1
OS3_CAGTAACTCGGCATCG-1_3	OS3	1730	924	C01_B cell_MS4A1
OS3_CAGTCCTTCAAACCGT-1_3	OS3	2390	1084	C01_B cell_MS4A1
OS3_CATATGGAGGTGTTAA-1_3	OS3	1931	937	C01_B cell_MS4A1
OS3_CATATGGGTGGCGAAT-1_3	OS3	1079	643	C01_B cell_MS4A1
OS3_CATCGAATCATAACCG-1_3	OS3	1526	850	C01_B cell_MS4A1
OS3_CATCGGGGTCACAAGG-1_3	OS3	1758	924	C01_B cell_MS4A1
OS3_CATGACAAGACCTAGG-1_3	OS3	1619	842	C01_B cell_MS4A1
OS3_CATTCGCGTGTATGGG-1_3	OS3	2475	1116	C01_B cell_MS4A1
OS3_CCACCTATCGGTGTCG-1_3	OS3	1955	998	C01_B cell_MS4A1
OS3_CCACTACCAGTCGATT-1_3	OS3	1769	914	C01_B cell_MS4A1
OS3_CCACTACGTTCCGTCT-1_3	OS3	2091	1025	C01_B cell_MS4A1
OS3_CCACTACTCACGCGGT-1_3	OS3	3571	1464	C01_B cell_MS4A1
OS3_CCACTACTCTTGCATT-1_3	OS3	3391	1541	C01_B cell_MS4A1
OS3_CCAGCGACATGCCCGA-1_3	OS3	1552	838	C01_B cell_MS4A1
OS3_CCAGCGAGTCATACTG-1_3	OS3	1789	878	C01_B cell_MS4A1
OS3_CCATGTCAGAATTGTG-1_3	OS3	1234	553	C01_B cell_MS4A1
OS3_CCATGTCGTCAAGCGA-1_3	OS3	1212	751	C01_B cell_MS4A1
OS3_CCGGGATGTTCGAATC-1_3	OS3	1617	778	C01_B cell_MS4A1
OS3_CCGGGATTCTCGAGTA-1_3	OS3	2907	1352	C01_B cell_MS4A1
OS3_CCGTACTCAGCTGCTG-1_3	OS3	2664	1270	C02_pDC_LILRA4
OS3_CCGTTCATCTCGCATC-1_3	OS3	4447	1882	C02_pDC_LILRA4
OS3_CCTAAAGAGAGCCCAA-1_3	OS3	1343	737	C01_B cell_MS4A1
OS3_CCTAAAGGTCGTGGCT-1_3	OS3	2270	1037	C01_B cell_MS4A1
OS3_CCTACACCAAAGCGGT-1_3	OS3	1868	941	C01_B cell_MS4A1
OS3_CCTACCATCGTTACGA-1_3	OS3	1664	823	C01_B cell_MS4A1
OS3_CCTCAGTAGGGCTTCC-1_3	OS3	2149	1065	C01_B cell_MS4A1
OS3_CCTCAGTCATCGGTTA-1_3	OS3	2558	1160	C01_B cell_MS4A1
OS3_CCTCAGTGTCTCTCGT-1_3	OS3	2382	1140	C01_B cell_MS4A1
OS3_CCTTACGAGGATGTAT-1_3	OS3	3377	1578	C01_B cell_MS4A1
OS3_CCTTACGGTCGCCATG-1_3	OS3	3955	1802	C02_pDC_LILRA4
OS3_CCTTACGTCACAATGC-1_3	OS3	2010	1036	C01_B cell_MS4A1
OS3_CCTTACGTCTCCAACC-1_3	OS3	2356	1127	C01_B cell_MS4A1
OS3_CCTTCCCAGAAGAAGC-1_3	OS3	1636	802	C01_B cell_MS4A1
OS3_CCTTCGAAGTCAAGGC-1_3	OS3	2235	1091	C01_B cell_MS4A1
OS3_CCTTTCTGTATAGGGC-1_3	OS3	1652	845	C01_B cell_MS4A1
OS3_CGAACATTCTACTTAC-1_3	OS3	1836	980	C01_B cell_MS4A1
OS3_CGAATGTAGATGGCGT-1_3	OS3	2227	1155	C01_B cell_MS4A1
OS3_CGACCTTTCGCTTGTC-1_3	OS3	1847	937	C01_B cell_MS4A1
OS3_CGAGCACTCATAGCAC-1_3	OS3	1985	1002	C01_B cell_MS4A1
OS3_CGAGCACTCCTGTACC-1_3	OS3	2797	1121	C01_B cell_MS4A1
OS3_CGAGCCATCAACGGCC-1_3	OS3	892	545	C01_B cell_MS4A1
OS3_CGAGCCATCAGCTGGC-1_3	OS3	1446	774	C01_B cell_MS4A1
OS3_CGAGCCATCAGGATCT-1_3	OS3	2528	1197	C01_B cell_MS4A1
OS3_CGATGTAAGGACATTA-1_3	OS3	2347	1144	C01_B cell_MS4A1
OS3_CGATTGAGTCCTCTTG-1_3	OS3	2443	1154	C01_B cell_MS4A1
OS3_CGCGTTTCACATCCGG-1_3	OS3	2695	1300	C01_B cell_MS4A1
OS3_CGCTGGACACGAGGTA-1_3	OS3	1348	706	C01_B cell_MS4A1
OS3_CGCTTCAGTTCCACTC-1_3	OS3	2178	1083	C01_B cell_MS4A1
OS3_CGGACACGTCTCAACA-1_3	OS3	1832	932	C01_B cell_MS4A1
OS3_CGGAGTCCATCACAAC-1_3	OS3	3713	1543	C01_B cell_MS4A1
OS3_CGTAGCGGTATTCGTG-1_3	OS3	1391	723	C01_B cell_MS4A1
OS3_CGTAGGCGTGAAAGAG-1_3	OS3	2394	1149	C01_B cell_MS4A1
OS3_CGTAGGCGTGGCCCTA-1_3	OS3	1888	970	C01_B cell_MS4A1
OS3_CGTCACTAGCGTTTAC-1_3	OS3	2072	1003	C01_B cell_MS4A1
OS3_CGTCACTTCGAACGGA-1_3	OS3	3508	1543	C01_B cell_MS4A1
OS3_CGTCCATAGCGGCTTC-1_3	OS3	2397	1191	C01_B cell_MS4A1
OS3_CGTCTACCATCCTTGC-1_3	OS3	4029	1716	C01_B cell_MS4A1
OS3_CGTGAGCAGCTTATCG-1_3	OS3	1856	842	C01_B cell_MS4A1
OS3_CGTGAGCAGGCCCTTG-1_3	OS3	1911	964	C01_B cell_MS4A1
OS3_CGTGTAACACCCATGG-1_3	OS3	1437	785	C01_B cell_MS4A1
OS3_CGTGTAACAGCTGTGC-1_3	OS3	1357	730	C01_B cell_MS4A1
OS3_CGTGTCTTCGCGATCG-1_3	OS3	1234	712	C01_B cell_MS4A1
OS3_CGTTAGAGTCTTCGTC-1_3	OS3	1703	835	C01_B cell_MS4A1
OS3_CGTTCTGCAAGACACG-1_3	OS3	2465	1148	C01_B cell_MS4A1
OS3_CGTTGGGAGTACGTTC-1_3	OS3	1760	832	C01_B cell_MS4A1
OS3_CGTTGGGTCAATACCG-1_3	OS3	3075	1516	C02_pDC_LILRA4
OS3_CTAACTTAGAGTGACC-1_3	OS3	1702	865	C01_B cell_MS4A1
OS3_CTAACTTCATGGAATA-1_3	OS3	1998	1040	C01_B cell_MS4A1
OS3_CTAGCCTAGCTAGTTC-1_3	OS3	2941	1390	C01_B cell_MS4A1
OS3_CTCACACGTTCAGGCC-1_3	OS3	2378	1082	C01_B cell_MS4A1
OS3_CTCAGAACAGTCAGCC-1_3	OS3	1498	736	C01_B cell_MS4A1
OS3_CTCAGAATCCTCCTAG-1_3	OS3	1366	736	C01_B cell_MS4A1
OS3_CTCAGAATCGCCAGCA-1_3	OS3	1778	907	C01_B cell_MS4A1
OS3_CTCATTAAGAATTGTG-1_3	OS3	2123	1091	C01_B cell_MS4A1
OS3_CTCCTAGGTTAGAACA-1_3	OS3	1226	723	C01_B cell_MS4A1
OS3_CTCCTAGTCGGATGGA-1_3	OS3	1949	957	C01_B cell_MS4A1
OS3_CTCGAGGCATCTGGTA-1_3	OS3	2537	1249	C01_B cell_MS4A1
OS3_CTCGGAGAGTAACCCT-1_3	OS3	1634	944	C01_B cell_MS4A1
OS3_CTCGGGACATCGATGT-1_3	OS3	1912	993	C01_B cell_MS4A1
OS3_CTCGGGATCTGTTGAG-1_3	OS3	1596	878	C01_B cell_MS4A1
OS3_CTCGTCATCAAGAAGT-1_3	OS3	1708	880	C01_B cell_MS4A1
OS3_CTCGTCATCACAATGC-1_3	OS3	1828	976	C01_B cell_MS4A1
OS3_CTCTAATAGAGTTGGC-1_3	OS3	1690	880	C01_B cell_MS4A1
OS3_CTCTACGTCTACGAGT-1_3	OS3	1993	1081	C01_B cell_MS4A1
OS3_CTCTGGTGTTTCGCTC-1_3	OS3	2016	908	C01_B cell_MS4A1
OS3_CTGAAACAGCTGTTCA-1_3	OS3	1422	721	C01_B cell_MS4A1
OS3_CTGAAACCAAAGCAAT-1_3	OS3	3171	1415	C01_B cell_MS4A1
OS3_CTGAAACGTTGTACAC-1_3	OS3	2177	1137	C01_B cell_MS4A1
OS3_CTGAAACTCTGCTGTC-1_3	OS3	3487	1558	C01_B cell_MS4A1
OS3_CTGATAGGTCATCCCT-1_3	OS3	2812	1249	C01_B cell_MS4A1
OS3_CTGATCCCAGTATGCT-1_3	OS3	3221	1614	C01_B cell_MS4A1
OS3_CTGCGGAGTTGCTCCT-1_3	OS3	2304	1148	C01_B cell_MS4A1
OS3_CTGCTGTAGTTTCCTT-1_3	OS3	1759	901	C01_B cell_MS4A1
OS3_CTGCTGTTCTCCCTGA-1_3	OS3	1486	755	C01_B cell_MS4A1
OS3_CTGGTCTCAATCAGAA-1_3	OS3	4029	1810	C02_pDC_LILRA4
OS3_CTGTTTAGTTCGGCAC-1_3	OS3	1965	910	C01_B cell_MS4A1
OS3_CTTGGCTAGTAGGCCA-1_3	OS3	3540	1484	C01_B cell_MS4A1
OS3_CTTTGCGAGCGTTCCG-1_3	OS3	4207	1759	C02_pDC_LILRA4
OS3_CTTTGCGTCCCGACTT-1_3	OS3	2407	1118	C01_B cell_MS4A1
OS3_GAAATGATCAGGTTCA-1_3	OS3	1872	979	C01_B cell_MS4A1
OS3_GAAGCAGAGCAGCCTC-1_3	OS3	2499	1149	C01_B cell_MS4A1
OS3_GAATAAGAGACTGTAA-1_3	OS3	1797	977	C01_B cell_MS4A1
OS3_GAATAAGCACATCTTT-1_3	OS3	1522	886	C01_B cell_MS4A1
OS3_GAATAAGGTTGATTCG-1_3	OS3	1422	819	C01_B cell_MS4A1
OS3_GAATAAGTCCGCGGTA-1_3	OS3	3114	1436	C01_B cell_MS4A1
OS3_GAATGAAGTTAAGATG-1_3	OS3	1968	1054	C01_B cell_MS4A1
OS3_GACAGAGCATTCCTGC-1_3	OS3	2030	1063	C01_B cell_MS4A1
OS3_GACGCGTGTTCGAATC-1_3	OS3	1337	755	C01_B cell_MS4A1
OS3_GACTAACGTACATGTC-1_3	OS3	2444	1294	C01_B cell_MS4A1
OS3_GACTACAGTCTTCAAG-1_3	OS3	1632	814	C01_B cell_MS4A1
OS3_GAGCAGATCATCGATG-1_3	OS3	1154	710	C01_B cell_MS4A1
OS3_GAGGTGACATTATCTC-1_3	OS3	3163	1456	C01_B cell_MS4A1
OS3_GAGTCCGGTCGAACAG-1_3	OS3	1945	969	C01_B cell_MS4A1
OS3_GAGTCCGGTTCTGGTA-1_3	OS3	1197	585	C01_B cell_MS4A1
OS3_GAGTCCGTCGCAAACT-1_3	OS3	1917	892	C01_B cell_MS4A1
OS3_GAGTCCGTCGGTGTCG-1_3	OS3	2515	1172	C01_B cell_MS4A1
OS3_GATCGATAGAGGTTGC-1_3	OS3	1985	972	C01_B cell_MS4A1
OS3_GATCGATGTAGGCTGA-1_3	OS3	1759	859	C01_B cell_MS4A1
OS3_GATCGATGTGCACGAA-1_3	OS3	1445	846	C01_B cell_MS4A1
OS3_GATCGATTCCACGAAT-1_3	OS3	2019	900	C01_B cell_MS4A1
OS3_GATCGTAGTTACGGAG-1_3	OS3	3645	1592	C02_pDC_LILRA4
OS3_GATCTAGCACTTACGA-1_3	OS3	1777	847	C01_B cell_MS4A1
OS3_GATGAAAGTGTATGGG-1_3	OS3	1196	719	C01_B cell_MS4A1
OS3_GATTCAGTCGGCTTGG-1_3	OS3	1351	843	C01_B cell_MS4A1
OS3_GCAATCATCGAGCCCA-1_3	OS3	1853	845	C01_B cell_MS4A1
OS3_GCAATCATCTCCAGGG-1_3	OS3	1846	846	C01_B cell_MS4A1
OS3_GCACTCTAGTGTTGAA-1_3	OS3	1865	985	C01_B cell_MS4A1
OS3_GCAGCCACATTCGACA-1_3	OS3	1568	821	C01_B cell_MS4A1
OS3_GCAGTTACACGAAGCA-1_3	OS3	1598	838	C01_B cell_MS4A1
OS3_GCATGATGTTCATGGT-1_3	OS3	1583	790	C01_B cell_MS4A1
OS3_GCATGTAGTCATGCAT-1_3	OS3	1672	833	C01_B cell_MS4A1
OS3_GCCAAATGTGGGTATG-1_3	OS3	1368	749	C01_B cell_MS4A1
OS3_GCGACCACAAGCGCTC-1_3	OS3	3696	1591	C01_B cell_MS4A1
OS3_GCGACCATCCTAAGTG-1_3	OS3	2025	1002	C01_B cell_MS4A1
OS3_GCGAGAATCTTGAGAC-1_3	OS3	1852	944	C01_B cell_MS4A1
OS3_GCTGCGACAATGAAAC-1_3	OS3	2719	1205	C01_B cell_MS4A1
OS3_GCTGCGATCCTAAGTG-1_3	OS3	1845	948	C01_B cell_MS4A1
OS3_GCTGCGATCGTAGATC-1_3	OS3	2267	1139	C03_Plasma cell_JCHAIN
OS3_GCTGCTTAGATCCCAT-1_3	OS3	1159	686	C01_B cell_MS4A1
OS3_GCTGCTTAGCTAAGAT-1_3	OS3	1722	890	C01_B cell_MS4A1
OS3_GCTGGGTTCGTCCAGG-1_3	OS3	2031	992	C01_B cell_MS4A1
OS3_GCTTCCAAGCGACGTA-1_3	OS3	1888	932	C01_B cell_MS4A1
OS3_GCTTGAACACGCCAGT-1_3	OS3	1757	868	C01_B cell_MS4A1
OS3_GGAACTTGTAGGCTGA-1_3	OS3	1250	720	C01_B cell_MS4A1
OS3_GGAACTTGTCCGAATT-1_3	OS3	1344	667	C01_B cell_MS4A1
OS3_GGACAGAAGCCGTCGT-1_3	OS3	4911	1935	C02_pDC_LILRA4
OS3_GGACATTCACAGCCCA-1_3	OS3	1252	717	C01_B cell_MS4A1
OS3_GGATGTTCAACGCACC-1_3	OS3	3403	1688	C02_pDC_LILRA4
OS3_GGCAATTGTCCTGCTT-1_3	OS3	1946	972	C01_B cell_MS4A1
OS3_GGCTCGAGTCCGTGAC-1_3	OS3	2389	1139	C01_B cell_MS4A1
OS3_GGCTCGAGTTCGTGAT-1_3	OS3	1623	858	C01_B cell_MS4A1
OS3_GGGAATGAGACGCTTT-1_3	OS3	2318	1050	C01_B cell_MS4A1
OS3_GGGAATGCATTTGCTT-1_3	OS3	1791	791	C01_B cell_MS4A1
OS3_GGGAATGGTAGGGACT-1_3	OS3	1639	887	C01_B cell_MS4A1
OS3_GGGAGATCATTTCACT-1_3	OS3	2301	1159	C01_B cell_MS4A1
OS3_GGGAGATTCCTCGCAT-1_3	OS3	1385	740	C01_B cell_MS4A1
OS3_GGGCACTCACAGAGGT-1_3	OS3	1376	749	C01_B cell_MS4A1
OS3_GGGCATCGTTCGGGCT-1_3	OS3	1214	667	C01_B cell_MS4A1
OS3_GGGTCTGTCAAACCGT-1_3	OS3	4091	1804	C01_B cell_MS4A1
OS3_GGGTTGCGTTTGTTGG-1_3	OS3	1452	766	C01_B cell_MS4A1
OS3_GGTATTGCATACGCTA-1_3	OS3	1940	980	C01_B cell_MS4A1
OS3_GTAACGTTCGTATCAG-1_3	OS3	1894	930	C01_B cell_MS4A1
OS3_GTAACTGTCTTAGCCC-1_3	OS3	1977	1087	C01_B cell_MS4A1
OS3_GTACGTAAGGGCTTGA-1_3	OS3	2589	1169	C01_B cell_MS4A1
OS3_GTACGTAGTAAACACA-1_3	OS3	1814	938	C01_B cell_MS4A1
OS3_GTACTTTGTCTGCGGT-1_3	OS3	2123	1035	C01_B cell_MS4A1
OS3_GTAGGCCGTCCTCCAT-1_3	OS3	1590	796	C01_B cell_MS4A1
OS3_GTATCTTGTAGAGTGC-1_3	OS3	2394	1096	C01_B cell_MS4A1
OS3_GTATTCTAGCTAAGAT-1_3	OS3	1554	809	C01_B cell_MS4A1
OS3_GTATTCTTCCACGAAT-1_3	OS3	5385	2030	C02_pDC_LILRA4
OS3_GTCAAGTGTGGTGTAG-1_3	OS3	1434	778	C01_B cell_MS4A1
OS3_GTCACAACAGCCACCA-1_3	OS3	1959	942	C01_B cell_MS4A1
OS3_GTCCTCATCCTACAGA-1_3	OS3	1919	874	C01_B cell_MS4A1
OS3_GTCGTAAGTAGCAAAT-1_3	OS3	2225	1098	C01_B cell_MS4A1
OS3_GTCTCGTCACAGACTT-1_3	OS3	1376	759	C01_B cell_MS4A1
OS3_GTCTTCGAGTGGTCCC-1_3	OS3	1557	843	C01_B cell_MS4A1
OS3_GTCTTCGTCCGATATG-1_3	OS3	2872	1314	C02_pDC_LILRA4
OS3_GTGCATAGTGGGTATG-1_3	OS3	1830	913	C01_B cell_MS4A1
OS3_GTGCGGTTCAGGCAAG-1_3	OS3	1590	790	C01_B cell_MS4A1
OS3_GTGCGGTTCGAGAGCA-1_3	OS3	1656	782	C01_B cell_MS4A1
OS3_GTGCTTCGTATAGTAG-1_3	OS3	2397	1184	C01_B cell_MS4A1
OS3_GTGCTTCTCGTTACAG-1_3	OS3	1815	860	C01_B cell_MS4A1
OS3_GTGTGCGCATTGTGCA-1_3	OS3	3256	1411	C01_B cell_MS4A1
OS3_GTGTGCGGTAGCACGA-1_3	OS3	2592	1167	C01_B cell_MS4A1
OS3_GTTAAGCGTCTCTTAT-1_3	OS3	1787	921	C01_B cell_MS4A1
OS3_GTTACAGCATCGACGC-1_3	OS3	1471	795	C01_B cell_MS4A1
OS3_GTTCGGGTCGTCTGAA-1_3	OS3	2966	1264	C02_pDC_LILRA4
OS3_TAAGCGTAGTGGGTTG-1_3	OS3	1146	689	C01_B cell_MS4A1
OS3_TACACGATCAACACCA-1_3	OS3	4101	1799	C02_pDC_LILRA4
OS3_TACAGTGCACTCGACG-1_3	OS3	1950	982	C01_B cell_MS4A1
OS3_TACCTTATCAACACTG-1_3	OS3	1235	688	C01_B cell_MS4A1
OS3_TACCTTATCTCTAAGG-1_3	OS3	1454	784	C01_B cell_MS4A1
OS3_TACGGATTCCGCGCAA-1_3	OS3	2203	1038	C01_B cell_MS4A1
OS3_TACGGGCCATACTCTT-1_3	OS3	1935	1007	C01_B cell_MS4A1
OS3_TACGGGCGTCACTGGC-1_3	OS3	3437	1588	C02_pDC_LILRA4
OS3_TACGGTAAGAGTAATC-1_3	OS3	1437	891	C02_pDC_LILRA4
OS3_TACTCGCCACCGGAAA-1_3	OS3	1445	769	C01_B cell_MS4A1
OS3_TACTTGTCATTTCAGG-1_3	OS3	2759	1222	C01_B cell_MS4A1
OS3_TAGACCACACCCATTC-1_3	OS3	2303	1117	C01_B cell_MS4A1
OS3_TAGGCATAGACTACAA-1_3	OS3	1511	796	C01_B cell_MS4A1
OS3_TAGGCATCACTGAAGG-1_3	OS3	5217	2024	C02_pDC_LILRA4
OS3_TATCAGGAGGCATGGT-1_3	OS3	1566	834	C01_B cell_MS4A1
OS3_TATCAGGCATTGGTAC-1_3	OS3	2328	1056	C01_B cell_MS4A1
OS3_TCAATCTGTTATCCGA-1_3	OS3	1589	749	C01_B cell_MS4A1
OS3_TCAATCTTCTGAGGGA-1_3	OS3	2901	1209	C01_B cell_MS4A1
OS3_TCACGAAGTGCGGTAA-1_3	OS3	1933	1009	C01_B cell_MS4A1
OS3_TCAGCTCCAAGCTGGA-1_3	OS3	2104	983	C01_B cell_MS4A1
OS3_TCCCGATCATCAGTAC-1_3	OS3	2060	924	C01_B cell_MS4A1
OS3_TCGAGGCGTTCGTGAT-1_3	OS3	2972	1460	C02_pDC_LILRA4
OS3_TCGCGTTTCAATACCG-1_3	OS3	4081	1605	C01_B cell_MS4A1
OS3_TCGGGACCAAGCGAGT-1_3	OS3	1980	1043	C01_B cell_MS4A1
OS3_TCGGGACCACGCGAAA-1_3	OS3	1607	846	C01_B cell_MS4A1
OS3_TCGGTAAAGAATGTGT-1_3	OS3	1854	983	C01_B cell_MS4A1
OS3_TCTATTGCAGATGGGT-1_3	OS3	1653	900	C01_B cell_MS4A1
OS3_TCTCTAAGTAATCACC-1_3	OS3	2322	1142	C01_B cell_MS4A1
OS3_TCTCTAAGTTAAGACA-1_3	OS3	2586	1227	C01_B cell_MS4A1
OS3_TCTGAGAAGCATGGCA-1_3	OS3	1947	915	C01_B cell_MS4A1
OS3_TCTTTCCAGTTTCCTT-1_3	OS3	2450	1258	C01_B cell_MS4A1
OS3_TCTTTCCGTATTCTCT-1_3	OS3	1915	1043	C01_B cell_MS4A1
OS3_TGACGGCGTGAACCTT-1_3	OS3	1369	702	C01_B cell_MS4A1
OS3_TGACGGCTCGTAGGTT-1_3	OS3	5142	2031	C01_B cell_MS4A1
OS3_TGACTAGAGCTAGTGG-1_3	OS3	1550	828	C01_B cell_MS4A1
OS3_TGACTAGCACATGACT-1_3	OS3	1574	889	C01_B cell_MS4A1
OS3_TGACTTTGTCCGTTAA-1_3	OS3	4034	1717	C02_pDC_LILRA4
OS3_TGAGCATCACCAGGCT-1_3	OS3	1345	741	C01_B cell_MS4A1
OS3_TGAGCATTCTCTGAGA-1_3	OS3	1629	882	C01_B cell_MS4A1
OS3_TGAGCCGAGGAATCGC-1_3	OS3	1222	706	C01_B cell_MS4A1
OS3_TGAGGGAAGGGCTCTC-1_3	OS3	1903	1005	C01_B cell_MS4A1
OS3_TGATTTCTCAACACCA-1_3	OS3	2368	1138	C01_B cell_MS4A1
OS3_TGCCCTAAGCTGAAAT-1_3	OS3	1490	754	C01_B cell_MS4A1
OS3_TGCCCTACATATACGC-1_3	OS3	3479	1629	C01_B cell_MS4A1
OS3_TGCCCTAGTGACAAAT-1_3	OS3	1480	762	C01_B cell_MS4A1
OS3_TGCGCAGAGCTAGTTC-1_3	OS3	1867	935	C01_B cell_MS4A1
OS3_TGCGGGTGTGCAGTAG-1_3	OS3	1224	695	C01_B cell_MS4A1
OS3_TGCGTGGAGGCAGTCA-1_3	OS3	1656	924	C01_B cell_MS4A1
OS3_TGCGTGGTCAACCATG-1_3	OS3	1389	776	C01_B cell_MS4A1
OS3_TGCTGCTCAATCGAAA-1_3	OS3	2132	1009	C01_B cell_MS4A1
OS3_TGGACGCTCGTACCGG-1_3	OS3	2023	1048	C01_B cell_MS4A1
OS3_TGGTTAGGTGCTTCTC-1_3	OS3	2626	1372	C02_pDC_LILRA4
OS3_TGGTTAGTCAACGAAA-1_3	OS3	1439	832	C01_B cell_MS4A1
OS3_TGTCCCAAGTGTGGCA-1_3	OS3	1352	685	C01_B cell_MS4A1
OS3_TTAACTCCACACGCTG-1_3	OS3	2082	1111	C01_B cell_MS4A1
OS3_TTAGGACGTCCATGAT-1_3	OS3	1723	866	C01_B cell_MS4A1
OS3_TTAGGCAGTAGCACGA-1_3	OS3	2948	1458	C01_B cell_MS4A1
OS3_TTCCCAGGTCTTTCAT-1_3	OS3	3246	1568	C01_B cell_MS4A1
OS3_TTCTACACAAGTCTAC-1_3	OS3	1686	856	C01_B cell_MS4A1
OS3_TTCTTAGAGGCTATCT-1_3	OS3	1668	848	C01_B cell_MS4A1
OS3_TTCTTAGAGTGGTCCC-1_3	OS3	2201	1071	C01_B cell_MS4A1
OS3_TTGAACGAGACGCACA-1_3	OS3	2023	960	C01_B cell_MS4A1
OS3_TTGCGTCGTATGGTTC-1_3	OS3	1710	860	C01_B cell_MS4A1
OS3_TTGGCAAAGAGGACGG-1_3	OS3	3071	1556	C01_B cell_MS4A1
OS3_TTTATGCAGTGAAGAG-1_3	OS3	1080	572	C01_B cell_MS4A1
OS3_TTTATGCCACCAGATT-1_3	OS3	3151	1135	C01_B cell_MS4A1
OS3_TTTCCTCCAAGACGTG-1_3	OS3	1466	747	C01_B cell_MS4A1
OS3_TTTCCTCGTGCACCAC-1_3	OS3	2712	1240	C01_B cell_MS4A1
OS3_TTTCCTCGTTTGTGTG-1_3	OS3	2661	1339	C01_B cell_MS4A1
OS3_TTTGGTTTCCACGTGG-1_3	OS3	4634	1876	C01_B cell_MS4A1
OS3_TTTGTCAAGATCGGGT-1_3	OS3	1113	719	C01_B cell_MS4A1
OS4_AACCGCGCAGCGTAAG-1_4	OS4	758	444	C01_B cell_MS4A1
OS4_AACGTTGCACATCCGG-1_4	OS4	956	533	C01_B cell_MS4A1
OS4_AACTCAGGTGTGAATA-1_4	OS4	875	489	C01_B cell_MS4A1
OS4_AACTCAGTCAATCACG-1_4	OS4	979	585	C01_B cell_MS4A1
OS4_AACTGGTAGTGACTCT-1_4	OS4	526	374	C01_B cell_MS4A1
OS4_AATCGGTAGCAGGTCA-1_4	OS4	1180	648	C01_B cell_MS4A1
OS4_ACACCCTCAGGAATGC-1_4	OS4	1165	641	C01_B cell_MS4A1
OS4_ACATCAGCATAACCTG-1_4	OS4	1087	651	C01_B cell_MS4A1
OS4_ACCGTAATCAGCAACT-1_4	OS4	5508	2109	C01_B cell_MS4A1
OS4_ACGGGCTGTATTCGTG-1_4	OS4	611	381	C01_B cell_MS4A1
OS4_AGAGTGGCACTCAGGC-1_4	OS4	2774	1330	C02_pDC_LILRA4
OS4_AGATTGCCACTATCTT-1_4	OS4	2028	1065	C01_B cell_MS4A1
OS4_AGCATACCAATGAAAC-1_4	OS4	2079	1081	C02_pDC_LILRA4
OS4_AGCTCTCTCTCGAGTA-1_4	OS4	1122	652	C01_B cell_MS4A1
OS4_AGTCTTTGTTCGGCAC-1_4	OS4	1245	735	C01_B cell_MS4A1
OS4_ATGAGGGGTCATCCCT-1_4	OS4	692	426	C01_B cell_MS4A1
OS4_ATGAGGGTCACTGGGC-1_4	OS4	795	469	C01_B cell_MS4A1
OS4_ATTGGACAGACAGACC-1_4	OS4	1569	814	C01_B cell_MS4A1
OS4_ATTTCTGTCCACTCCA-1_4	OS4	999	581	C02_pDC_LILRA4
OS4_CACTCCAAGGAATTAC-1_4	OS4	1000	543	C01_B cell_MS4A1
OS4_CAGTAACCAATCTGCA-1_4	OS4	933	545	C01_B cell_MS4A1
OS4_CGGACTGGTACCCAAT-1_4	OS4	760	461	C01_B cell_MS4A1
OS4_CGGACTGTCAAGCCTA-1_4	OS4	6436	1693	C03_Plasma cell_JCHAIN
OS4_CGGAGTCCAGCGATCC-1_4	OS4	9045	1950	C03_Plasma cell_JCHAIN
OS4_CGGAGTCGTCAACTGT-1_4	OS4	858	459	C01_B cell_MS4A1
OS4_CGGCTAGGTCCAGTGC-1_4	OS4	1120	588	C01_B cell_MS4A1
OS4_CGTTCTGAGATGCCAG-1_4	OS4	1365	725	C01_B cell_MS4A1
OS4_CTACGTCAGAGCCCAA-1_4	OS4	1284	755	C02_pDC_LILRA4
OS4_CTCGTCAGTAAGTGTA-1_4	OS4	705	425	C01_B cell_MS4A1
OS4_CTGCCTAAGACCGGAT-1_4	OS4	1190	701	C01_B cell_MS4A1
OS4_CTGCGGACATCCTAGA-1_4	OS4	2107	1184	C02_pDC_LILRA4
OS4_CTGCTGTTCTCAACTT-1_4	OS4	1154	616	C01_B cell_MS4A1
OS4_CTTGGCTGTCTCTTTA-1_4	OS4	965	508	C01_B cell_MS4A1
OS4_GACGTTATCTTGAGGT-1_4	OS4	735	455	C01_B cell_MS4A1
OS4_GCACATATCATGTCTT-1_4	OS4	998	598	C01_B cell_MS4A1
OS4_GCATACAAGAGTACAT-1_4	OS4	922	556	C01_B cell_MS4A1
OS4_GGAACTTGTAAATGAC-1_4	OS4	703	456	C01_B cell_MS4A1
OS4_GGGACCTCAAGAAGAG-1_4	OS4	858	501	C01_B cell_MS4A1
OS4_GGTATTGCAGCAGTTT-1_4	OS4	1224	677	C01_B cell_MS4A1
OS4_GTCTCGTAGGATATAC-1_4	OS4	715	431	C01_B cell_MS4A1
OS4_TATCTCACAGGCTCAC-1_4	OS4	1039	562	C01_B cell_MS4A1
OS4_TCATTTGCAGACAAAT-1_4	OS4	1625	909	C01_B cell_MS4A1
OS4_TCCCGATGTATGAAAC-1_4	OS4	909	531	C01_B cell_MS4A1
OS4_TCGAGGCCACGACTCG-1_4	OS4	812	465	C01_B cell_MS4A1
OS4_TGCTACCTCCAGAGGA-1_4	OS4	977	590	C01_B cell_MS4A1
OS4_TGCTGCTAGAATTCCC-1_4	OS4	1545	825	C01_B cell_MS4A1
OS4_TGGACGCTCAGTTGAC-1_4	OS4	9996	1951	C03_Plasma cell_JCHAIN
OS4_TGGCGCAAGTACATGA-1_4	OS4	916	551	C01_B cell_MS4A1
OS4_TGTATTCCAATAAGCA-1_4	OS4	623	378	C01_B cell_MS4A1
OS4_TTGAACGCAACTGGCC-1_4	OS4	1286	723	C01_B cell_MS4A1
ES1_AAACGGGAGTGGGTTG-1_5	ES1	931	554	C01_B cell_MS4A1
ES1_AAAGATGAGAGACGAA-1_5	ES1	993	559	C01_B cell_MS4A1
ES1_AAAGTAGTCTCGAGTA-1_5	ES1	801	466	C01_B cell_MS4A1
ES1_AACGTTGAGTCTTGCA-1_5	ES1	623	365	C01_B cell_MS4A1
ES1_AACTGGTGTCGTGGCT-1_5	ES1	2756	1279	C02_pDC_LILRA4
ES1_AAGGAGCAGTACGCCC-1_5	ES1	1060	590	C01_B cell_MS4A1
ES1_AAGGCAGCAGACGCTC-1_5	ES1	973	535	C01_B cell_MS4A1
ES1_AAGGCAGTCAACGGGA-1_5	ES1	3289	1442	C01_B cell_MS4A1
ES1_AAGTCTGCACGGATAG-1_5	ES1	1039	588	C01_B cell_MS4A1
ES1_AATCCAGCAGCTGTAT-1_5	ES1	1128	622	C01_B cell_MS4A1
ES1_AATCGGTTCTCGGACG-1_5	ES1	729	437	C01_B cell_MS4A1
ES1_ACACCAACATAAAGGT-1_5	ES1	646	396	C01_B cell_MS4A1
ES1_ACACCCTTCGGCCGAT-1_5	ES1	1047	584	C01_B cell_MS4A1
ES1_ACACCGGCAACTGCTA-1_5	ES1	2509	1306	C02_pDC_LILRA4
ES1_ACACCGGCACTTAACG-1_5	ES1	1050	580	C01_B cell_MS4A1
ES1_ACAGCTAGTCTGATTG-1_5	ES1	1724	819	C01_B cell_MS4A1
ES1_ACATACGGTGAAAGAG-1_5	ES1	965	570	C01_B cell_MS4A1
ES1_ACATGGTCAGGGTACA-1_5	ES1	2941	1452	C02_pDC_LILRA4
ES1_ACCAGTACATCCAACA-1_5	ES1	1572	793	C01_B cell_MS4A1
ES1_ACCGTAAGTCCGTCAG-1_5	ES1	2917	1466	C02_pDC_LILRA4
ES1_ACCTTTACAGGTCTCG-1_5	ES1	1097	658	C01_B cell_MS4A1
ES1_ACGAGGACATCCCACT-1_5	ES1	683	415	C01_B cell_MS4A1
ES1_ACGGAGACAGTATGCT-1_5	ES1	986	545	C01_B cell_MS4A1
ES1_ACGGGCTAGTGTTGAA-1_5	ES1	946	513	C01_B cell_MS4A1
ES1_ACGGGCTGTTGCGCAC-1_5	ES1	1064	576	C01_B cell_MS4A1
ES1_ACGGGTCGTCCGAACC-1_5	ES1	837	541	C01_B cell_MS4A1
ES1_ACGGGTCTCCAAGCCG-1_5	ES1	876	503	C01_B cell_MS4A1
ES1_ACGGGTCTCCGAACGC-1_5	ES1	869	508	C01_B cell_MS4A1
ES1_ACTATCTAGAGCTTCT-1_5	ES1	990	572	C01_B cell_MS4A1
ES1_ACTGAGTAGCGCTCCA-1_5	ES1	1297	689	C01_B cell_MS4A1
ES1_ACTGCTCGTATTCTCT-1_5	ES1	2809	1359	C02_pDC_LILRA4
ES1_ACTGCTCGTCTCACCT-1_5	ES1	1045	572	C01_B cell_MS4A1
ES1_ACTTGTTCAGTCCTTC-1_5	ES1	1653	774	C01_B cell_MS4A1
ES1_ACTTTCAGTAGAAAGG-1_5	ES1	955	575	C01_B cell_MS4A1
ES1_ACTTTCATCCGCATCT-1_5	ES1	1729	879	C01_B cell_MS4A1
ES1_AGAGCGATCCACGTTC-1_5	ES1	1241	699	C01_B cell_MS4A1
ES1_AGAGTGGAGGCGTACA-1_5	ES1	1303	670	C01_B cell_MS4A1
ES1_AGAGTGGCAGCCTTTC-1_5	ES1	1128	649	C01_B cell_MS4A1
ES1_AGATTGCTCAGTTTGG-1_5	ES1	1464	720	C01_B cell_MS4A1
ES1_AGCGGTCCAACTGCGC-1_5	ES1	1443	746	C01_B cell_MS4A1
ES1_AGCGGTCGTTAAAGAC-1_5	ES1	759	470	C01_B cell_MS4A1
ES1_AGCGGTCTCCAAGTAC-1_5	ES1	774	440	C01_B cell_MS4A1
ES1_AGCGTATAGTATGACA-1_5	ES1	1142	634	C01_B cell_MS4A1
ES1_AGCGTATCAGTCAGAG-1_5	ES1	1453	792	C01_B cell_MS4A1
ES1_AGCGTATGTCTAGGTT-1_5	ES1	974	579	C01_B cell_MS4A1
ES1_AGCTCCTAGACTAGGC-1_5	ES1	1145	643	C01_B cell_MS4A1
ES1_AGCTCCTGTTACTGAC-1_5	ES1	780	461	C01_B cell_MS4A1
ES1_AGGCCACGTGTGACGA-1_5	ES1	880	526	C01_B cell_MS4A1
ES1_AGGCCACTCGCCTGTT-1_5	ES1	968	567	C01_B cell_MS4A1
ES1_AGGGATGCATTACGAC-1_5	ES1	817	524	C01_B cell_MS4A1
ES1_AGGGATGGTCATACTG-1_5	ES1	960	558	C01_B cell_MS4A1
ES1_AGGTCATAGTCGTACT-1_5	ES1	8736	1560	C03_Plasma cell_JCHAIN
ES1_AGGTCATTCCGTAGTA-1_5	ES1	960	504	C01_B cell_MS4A1
ES1_AGGTCATTCTTCCTTC-1_5	ES1	1255	665	C01_B cell_MS4A1
ES1_AGGTCCGAGACGACGT-1_5	ES1	1434	763	C01_B cell_MS4A1
ES1_AGTGGGAGTTGAGGTG-1_5	ES1	1071	598	C01_B cell_MS4A1
ES1_AGTGTCAAGCAGACTG-1_5	ES1	747	445	C01_B cell_MS4A1
ES1_AGTGTCAAGCCTTGAT-1_5	ES1	1068	597	C01_B cell_MS4A1
ES1_AGTGTCAGTGAAATCA-1_5	ES1	1518	814	C01_B cell_MS4A1
ES1_AGTTGGTTCGAATCCA-1_5	ES1	1944	1073	C02_pDC_LILRA4
ES1_ATAACGCTCAACGCTA-1_5	ES1	1070	538	C01_B cell_MS4A1
ES1_ATAAGAGAGGCCGAAT-1_5	ES1	1129	613	C01_B cell_MS4A1
ES1_ATAGACCTCATGTAGC-1_5	ES1	1051	577	C01_B cell_MS4A1
ES1_ATAGACCTCGTCTGAA-1_5	ES1	822	497	C01_B cell_MS4A1
ES1_ATCACGATCATGCAAC-1_5	ES1	1154	683	C01_B cell_MS4A1
ES1_ATCACGATCCATGAAC-1_5	ES1	1020	610	C01_B cell_MS4A1
ES1_ATCATGGTCTTATCTG-1_5	ES1	1085	604	C01_B cell_MS4A1
ES1_ATCCACCAGATAGTCA-1_5	ES1	734	455	C01_B cell_MS4A1
ES1_ATCGAGTAGTCAATAG-1_5	ES1	1121	636	C01_B cell_MS4A1
ES1_ATCGAGTAGTGTGGCA-1_5	ES1	1083	557	C01_B cell_MS4A1
ES1_ATCTGCCTCTCCGGTT-1_5	ES1	1590	821	C01_B cell_MS4A1
ES1_ATGCGATCATGGGAAC-1_5	ES1	979	565	C01_B cell_MS4A1
ES1_ATGTGTGAGATCTGCT-1_5	ES1	797	470	C01_B cell_MS4A1
ES1_ATGTGTGGTCATTAGC-1_5	ES1	807	477	C01_B cell_MS4A1
ES1_ATGTGTGGTTCAGACT-1_5	ES1	1767	1044	C02_pDC_LILRA4
ES1_ATGTGTGTCATTCACT-1_5	ES1	925	526	C01_B cell_MS4A1
ES1_ATTACTCCAATAAGCA-1_5	ES1	2249	1081	C01_B cell_MS4A1
ES1_ATTACTCTCCTAAGTG-1_5	ES1	1042	586	C01_B cell_MS4A1
ES1_ATTGGACAGACAGACC-1_5	ES1	1797	868	C01_B cell_MS4A1
ES1_ATTGGACTCTTACCGC-1_5	ES1	1644	840	C01_B cell_MS4A1
ES1_ATTGGTGAGTTAGGTA-1_5	ES1	778	441	C01_B cell_MS4A1
ES1_ATTGGTGGTCCGAATT-1_5	ES1	1040	538	C01_B cell_MS4A1
ES1_CAACCAAGTGCACTTA-1_5	ES1	1200	682	C01_B cell_MS4A1
ES1_CAACCAATCTAACTGG-1_5	ES1	1414	768	C01_B cell_MS4A1
ES1_CAACCTCGTCTTTCAT-1_5	ES1	1123	582	C01_B cell_MS4A1
ES1_CAACTAGAGACGCACA-1_5	ES1	1251	643	C01_B cell_MS4A1
ES1_CAAGAAACAGCCACCA-1_5	ES1	1024	596	C01_B cell_MS4A1
ES1_CAAGAAAGTAGCTGCC-1_5	ES1	994	526	C01_B cell_MS4A1
ES1_CAAGGCCCAGCGATCC-1_5	ES1	1021	571	C01_B cell_MS4A1
ES1_CAAGTTGTCTTGCCGT-1_5	ES1	896	493	C01_B cell_MS4A1
ES1_CACACTCGTACGCTGC-1_5	ES1	1039	592	C01_B cell_MS4A1
ES1_CACAGGCAGGATCGCA-1_5	ES1	2016	1100	C02_pDC_LILRA4
ES1_CACAGTATCATGCTCC-1_5	ES1	1015	545	C01_B cell_MS4A1
ES1_CACATAGTCGTTTGCC-1_5	ES1	862	519	C01_B cell_MS4A1
ES1_CACATTTCAGATCCAT-1_5	ES1	856	499	C01_B cell_MS4A1
ES1_CACCACTCACAACTGT-1_5	ES1	975	558	C01_B cell_MS4A1
ES1_CACCAGGTCTACTCAT-1_5	ES1	967	561	C01_B cell_MS4A1
ES1_CACCTTGAGGTAGCCA-1_5	ES1	1023	535	C01_B cell_MS4A1
ES1_CACTCCAAGCTAGTTC-1_5	ES1	898	550	C01_B cell_MS4A1
ES1_CAGAGAGCAGTAACGG-1_5	ES1	633	405	C01_B cell_MS4A1
ES1_CAGATCAAGTCAAGGC-1_5	ES1	935	554	C01_B cell_MS4A1
ES1_CAGCAGCCACCAACCG-1_5	ES1	1680	873	C01_B cell_MS4A1
ES1_CAGCAGCGTACTTGAC-1_5	ES1	1778	967	C01_B cell_MS4A1
ES1_CAGCCGAAGCGCTCCA-1_5	ES1	1010	548	C01_B cell_MS4A1
ES1_CAGCCGAGTCCGAACC-1_5	ES1	1106	592	C01_B cell_MS4A1
ES1_CATATGGAGAACAATC-1_5	ES1	1379	751	C01_B cell_MS4A1
ES1_CATATGGCAGTTCCCT-1_5	ES1	859	505	C01_B cell_MS4A1
ES1_CATCAAGAGGCTAGCA-1_5	ES1	1051	619	C01_B cell_MS4A1
ES1_CATCAAGTCAAACAAG-1_5	ES1	853	505	C01_B cell_MS4A1
ES1_CATCAGATCGTATCAG-1_5	ES1	1041	615	C01_B cell_MS4A1
ES1_CATCCACTCCAGGGCT-1_5	ES1	2469	1261	C02_pDC_LILRA4
ES1_CATCGAAAGACTAGGC-1_5	ES1	821	478	C01_B cell_MS4A1
ES1_CATCGAAGTAGCTGCC-1_5	ES1	756	485	C01_B cell_MS4A1
ES1_CATGCCTAGCCGGTAA-1_5	ES1	943	510	C01_B cell_MS4A1
ES1_CATGCCTGTCTGGTCG-1_5	ES1	860	487	C01_B cell_MS4A1
ES1_CATGCCTTCATGTCTT-1_5	ES1	1387	703	C01_B cell_MS4A1
ES1_CATGGCGCAGGTTTCA-1_5	ES1	817	496	C01_B cell_MS4A1
ES1_CCACCTACAGCTATTG-1_5	ES1	1193	658	C01_B cell_MS4A1
ES1_CCAGCGATCGATCCCT-1_5	ES1	1075	588	C01_B cell_MS4A1
ES1_CCCAATCGTGGCGAAT-1_5	ES1	1018	586	C01_B cell_MS4A1
ES1_CCCAGTTAGTCTCGGC-1_5	ES1	1532	762	C01_B cell_MS4A1
ES1_CCCAGTTCAAAGGAAG-1_5	ES1	799	471	C01_B cell_MS4A1
ES1_CCCTCCTCAGCTGGCT-1_5	ES1	1662	826	C01_B cell_MS4A1
ES1_CCTACACCACCAGGCT-1_5	ES1	968	537	C01_B cell_MS4A1
ES1_CCTACCACAGATCGGA-1_5	ES1	789	499	C01_B cell_MS4A1
ES1_CCTATTACACCCATGG-1_5	ES1	1033	620	C01_B cell_MS4A1
ES1_CCTCTGACATGGTAGG-1_5	ES1	819	451	C01_B cell_MS4A1
ES1_CCTCTGATCACCGTAA-1_5	ES1	742	440	C01_B cell_MS4A1
ES1_CCTTACGCATGAACCT-1_5	ES1	1061	588	C01_B cell_MS4A1
ES1_CCTTCGACAAGAAGAG-1_5	ES1	3058	1527	C02_pDC_LILRA4
ES1_CGACCTTAGTTCCACA-1_5	ES1	1031	597	C01_B cell_MS4A1
ES1_CGACTTCCAGCTTAAC-1_5	ES1	939	515	C01_B cell_MS4A1
ES1_CGAGCACGTCACCTAA-1_5	ES1	1009	541	C01_B cell_MS4A1
ES1_CGATCGGTCTTCGAGA-1_5	ES1	784	486	C01_B cell_MS4A1
ES1_CGATGTAGTTACGACT-1_5	ES1	872	483	C01_B cell_MS4A1
ES1_CGCCAAGCACGTAAGG-1_5	ES1	1056	582	C01_B cell_MS4A1
ES1_CGCGGTATCCGAACGC-1_5	ES1	871	480	C01_B cell_MS4A1
ES1_CGCGTTTAGTAACCCT-1_5	ES1	1234	658	C01_B cell_MS4A1
ES1_CGCGTTTGTCGGCACT-1_5	ES1	1195	653	C01_B cell_MS4A1
ES1_CGCTGGACACAACGTT-1_5	ES1	856	471	C01_B cell_MS4A1
ES1_CGCTTCAAGAAACCAT-1_5	ES1	1005	576	C01_B cell_MS4A1
ES1_CGCTTCAGTAGGCATG-1_5	ES1	747	465	C01_B cell_MS4A1
ES1_CGCTTCAGTGTAATGA-1_5	ES1	1046	579	C01_B cell_MS4A1
ES1_CGCTTCAGTTAGAACA-1_5	ES1	1174	648	C01_B cell_MS4A1
ES1_CGGACGTTCTGTGCAA-1_5	ES1	1936	1066	C02_pDC_LILRA4
ES1_CGGACTGCATTGGCGC-1_5	ES1	1042	585	C01_B cell_MS4A1
ES1_CGGACTGGTTGAACTC-1_5	ES1	800	484	C01_B cell_MS4A1
ES1_CGGCTAGAGCCAGAAC-1_5	ES1	938	538	C01_B cell_MS4A1
ES1_CGGGTCACATGGGAAC-1_5	ES1	1972	951	C01_B cell_MS4A1
ES1_CGGGTCAGTCTCGTTC-1_5	ES1	968	603	C01_B cell_MS4A1
ES1_CGGGTCATCAAGCCTA-1_5	ES1	655	399	C01_B cell_MS4A1
ES1_CGGTTAAAGTACCGGA-1_5	ES1	1189	618	C01_B cell_MS4A1
ES1_CGGTTAACATGCTAGT-1_5	ES1	986	543	C01_B cell_MS4A1
ES1_CGTAGCGAGCAACGGT-1_5	ES1	774	453	C01_B cell_MS4A1
ES1_CGTCACTAGAGGTACC-1_5	ES1	879	514	C01_B cell_MS4A1
ES1_CGTCCATCATCCCACT-1_5	ES1	1136	640	C01_B cell_MS4A1
ES1_CGTCCATGTCGGCTCA-1_5	ES1	613	379	C01_B cell_MS4A1
ES1_CGTCTACTCCAGTAGT-1_5	ES1	1132	649	C01_B cell_MS4A1
ES1_CGTGAGCCAAGCCCAC-1_5	ES1	1129	646	C01_B cell_MS4A1
ES1_CGTTGGGTCCATGAAC-1_5	ES1	2134	1132	C02_pDC_LILRA4
ES1_CTAACTTAGCTGCGAA-1_5	ES1	726	407	C01_B cell_MS4A1
ES1_CTAATGGTCGTCTGAA-1_5	ES1	796	500	C01_B cell_MS4A1
ES1_CTACATTCAGACGCCT-1_5	ES1	1006	564	C01_B cell_MS4A1
ES1_CTACATTGTGTTCGAT-1_5	ES1	810	483	C01_B cell_MS4A1
ES1_CTACGTCGTGTAAGTA-1_5	ES1	781	464	C01_B cell_MS4A1
ES1_CTAGCCTCAGCTGTGC-1_5	ES1	701	422	C01_B cell_MS4A1
ES1_CTAGCCTCATGTTGAC-1_5	ES1	653	411	C01_B cell_MS4A1
ES1_CTAGCCTGTACTTGAC-1_5	ES1	793	476	C01_B cell_MS4A1
ES1_CTAGCCTTCCCAACGG-1_5	ES1	887	515	C01_B cell_MS4A1
ES1_CTAGTGATCGCGCCAA-1_5	ES1	803	478	C01_B cell_MS4A1
ES1_CTAGTGATCGTCTGAA-1_5	ES1	1059	606	C01_B cell_MS4A1
ES1_CTAGTGATCTAGAGTC-1_5	ES1	1120	593	C01_B cell_MS4A1
ES1_CTCAGAACAACACCTA-1_5	ES1	1246	657	C01_B cell_MS4A1
ES1_CTCAGAACATTAACCG-1_5	ES1	1016	594	C01_B cell_MS4A1
ES1_CTCAGAAGTGTGACGA-1_5	ES1	840	517	C01_B cell_MS4A1
ES1_CTCATTAGTTCCACAA-1_5	ES1	1510	821	C01_B cell_MS4A1
ES1_CTCGGGACAGCTGGCT-1_5	ES1	698	448	C01_B cell_MS4A1
ES1_CTCGTACAGTGACATA-1_5	ES1	1013	611	C01_B cell_MS4A1
ES1_CTCTAATTCCGCATAA-1_5	ES1	2391	1215	C02_pDC_LILRA4
ES1_CTCTACGCACGCCAGT-1_5	ES1	1410	745	C01_B cell_MS4A1
ES1_CTGATCCTCTCCTATA-1_5	ES1	1913	1024	C01_B cell_MS4A1
ES1_CTGCCTACATTTGCCC-1_5	ES1	1003	538	C01_B cell_MS4A1
ES1_CTGCGGAAGGCCGAAT-1_5	ES1	1066	628	C01_B cell_MS4A1
ES1_CTGGTCTAGCTAAGAT-1_5	ES1	684	423	C01_B cell_MS4A1
ES1_CTGGTCTAGTGTTGAA-1_5	ES1	1596	868	C02_pDC_LILRA4
ES1_CTGGTCTGTCGAATCT-1_5	ES1	917	510	C01_B cell_MS4A1
ES1_CTGTGCTCATACCATG-1_5	ES1	871	569	C01_B cell_MS4A1
ES1_CTGTTTACAGTGACAG-1_5	ES1	772	465	C01_B cell_MS4A1
ES1_CTGTTTATCTGTCAAG-1_5	ES1	982	593	C01_B cell_MS4A1
ES1_CTTAACTTCTTGACGA-1_5	ES1	1069	565	C01_B cell_MS4A1
ES1_CTTAGGATCAGGATCT-1_5	ES1	688	439	C01_B cell_MS4A1
ES1_CTTGGCTCAATGTAAG-1_5	ES1	756	462	C01_B cell_MS4A1
ES1_CTTTGCGTCAGTTGAC-1_5	ES1	858	507	C01_B cell_MS4A1
ES1_GAAATGAGTCTAACGT-1_5	ES1	983	586	C01_B cell_MS4A1
ES1_GAACCTACAAGTTGTC-1_5	ES1	1518	819	C01_B cell_MS4A1
ES1_GAAGCAGGTGGACGAT-1_5	ES1	673	436	C01_B cell_MS4A1
ES1_GAATAAGGTTCCCTTG-1_5	ES1	1302	726	C01_B cell_MS4A1
ES1_GAATGAACATACCATG-1_5	ES1	936	565	C01_B cell_MS4A1
ES1_GACACGCCAACTGGCC-1_5	ES1	1069	582	C01_B cell_MS4A1
ES1_GACCTGGCACCAGGCT-1_5	ES1	1060	597	C01_B cell_MS4A1
ES1_GACCTGGTCCCACTTG-1_5	ES1	1180	629	C01_B cell_MS4A1
ES1_GACGTGCCAATGGATA-1_5	ES1	929	538	C01_B cell_MS4A1
ES1_GACTAACAGGTTACCT-1_5	ES1	908	517	C01_B cell_MS4A1
ES1_GACTAACTCCGTTGCT-1_5	ES1	1025	575	C01_B cell_MS4A1
ES1_GACTACAGTTATGTGC-1_5	ES1	872	582	C01_B cell_MS4A1
ES1_GACTGCGAGCTCCCAG-1_5	ES1	871	511	C01_B cell_MS4A1
ES1_GAGCAGAGTTATCCGA-1_5	ES1	1549	824	C01_B cell_MS4A1
ES1_GAGCAGATCGTCCAGG-1_5	ES1	838	497	C01_B cell_MS4A1
ES1_GCAATCACATCGGACC-1_5	ES1	870	530	C01_B cell_MS4A1
ES1_GCAATCAGTCGGCATC-1_5	ES1	2551	1269	C02_pDC_LILRA4
ES1_GCACTCTGTCTGGTCG-1_5	ES1	1103	539	C01_B cell_MS4A1
ES1_GCACTCTTCTTCATGT-1_5	ES1	968	541	C01_B cell_MS4A1
ES1_GCAGCCAAGCCGTCGT-1_5	ES1	1034	555	C01_B cell_MS4A1
ES1_GCATACAGTGATAAGT-1_5	ES1	929	545	C01_B cell_MS4A1
ES1_GCATGATTCCTACAGA-1_5	ES1	990	588	C01_B cell_MS4A1
ES1_GCCAAATAGCCACTAT-1_5	ES1	964	571	C01_B cell_MS4A1
ES1_GCGAGAAAGGCTAGCA-1_5	ES1	1342	726	C01_B cell_MS4A1
ES1_GCGCAACCAGTTTACG-1_5	ES1	2350	1234	C02_pDC_LILRA4
ES1_GCGGGTTCATAGACTC-1_5	ES1	1209	687	C01_B cell_MS4A1
ES1_GCTGCAGTCCAGGGCT-1_5	ES1	1100	572	C01_B cell_MS4A1
ES1_GCTGCGACACCGATAT-1_5	ES1	1120	659	C01_B cell_MS4A1
ES1_GCTGCGATCATCTGCC-1_5	ES1	860	503	C01_B cell_MS4A1
ES1_GCTGGGTTCACCGTAA-1_5	ES1	1247	643	C01_B cell_MS4A1
ES1_GGACAAGCACAGCCCA-1_5	ES1	1302	672	C01_B cell_MS4A1
ES1_GGACAGACAAAGCAAT-1_5	ES1	1150	661	C01_B cell_MS4A1
ES1_GGACGTCGTATCTGCA-1_5	ES1	2241	1110	C01_B cell_MS4A1
ES1_GGACGTCTCATGCATG-1_5	ES1	831	471	C01_B cell_MS4A1
ES1_GGAGCAACATCGATTG-1_5	ES1	1127	623	C01_B cell_MS4A1
ES1_GGAGCAATCTTCGGTC-1_5	ES1	1157	595	C01_B cell_MS4A1
ES1_GGCAATTCAAGCTGAG-1_5	ES1	795	466	C01_B cell_MS4A1
ES1_GGCAATTCAGAAGCAC-1_5	ES1	1430	775	C01_B cell_MS4A1
ES1_GGCGTGTCAGGAACGT-1_5	ES1	1010	571	C01_B cell_MS4A1
ES1_GGCGTGTGTGCATCTA-1_5	ES1	921	543	C01_B cell_MS4A1
ES1_GGCTCGAAGAGTCTGG-1_5	ES1	766	469	C01_B cell_MS4A1
ES1_GGCTCGATCTTGACGA-1_5	ES1	986	563	C01_B cell_MS4A1
ES1_GGGACCTCAATAGAGT-1_5	ES1	784	444	C01_B cell_MS4A1
ES1_GGGACCTCAATGGAAT-1_5	ES1	1041	552	C01_B cell_MS4A1
ES1_GGGAGATGTAGCGATG-1_5	ES1	926	523	C01_B cell_MS4A1
ES1_GGGATGACAAGCGATG-1_5	ES1	1169	662	C01_B cell_MS4A1
ES1_GGGTCTGTCAGTACGT-1_5	ES1	1003	563	C01_B cell_MS4A1
ES1_GGTGAAGAGATGCCTT-1_5	ES1	1275	649	C01_B cell_MS4A1
ES1_GTAACGTTCATGTGGT-1_5	ES1	834	483	C01_B cell_MS4A1
ES1_GTACGTAAGAGGGCTT-1_5	ES1	1144	628	C01_B cell_MS4A1
ES1_GTACGTACAAGTCTGT-1_5	ES1	943	567	C01_B cell_MS4A1
ES1_GTACGTACACATGACT-1_5	ES1	1044	657	C01_B cell_MS4A1
ES1_GTACGTAGTCCGACGT-1_5	ES1	1626	833	C01_B cell_MS4A1
ES1_GTACGTAGTCTACCTC-1_5	ES1	1145	655	C01_B cell_MS4A1
ES1_GTCACAAGTGTGGCTC-1_5	ES1	1038	589	C01_B cell_MS4A1
ES1_GTCACGGTCAGTGTTG-1_5	ES1	810	463	C01_B cell_MS4A1
ES1_GTCATTTGTGCTGTAT-1_5	ES1	1132	668	C01_B cell_MS4A1
ES1_GTCATTTTCAAACGGG-1_5	ES1	979	559	C01_B cell_MS4A1
ES1_GTCTCGTCATCTCGCT-1_5	ES1	1268	670	C01_B cell_MS4A1
ES1_GTCTTCGAGAGTAAGG-1_5	ES1	830	492	C01_B cell_MS4A1
ES1_GTCTTCGGTCTCTCTG-1_5	ES1	1019	618	C01_B cell_MS4A1
ES1_GTGAAGGTCCAGATCA-1_5	ES1	968	583	C01_B cell_MS4A1
ES1_GTGCATAGTTGGGACA-1_5	ES1	980	510	C01_B cell_MS4A1
ES1_GTGTGCGAGGTAGCTG-1_5	ES1	1013	587	C01_B cell_MS4A1
ES1_GTTCATTTCCACGCAG-1_5	ES1	2438	1218	C02_pDC_LILRA4
ES1_GTTCTCGGTTACTGAC-1_5	ES1	1095	629	C01_B cell_MS4A1
ES1_GTTTCTACAAGCCGTC-1_5	ES1	1065	558	C01_B cell_MS4A1
ES1_TAAACCGGTCAGAATA-1_5	ES1	1000	581	C01_B cell_MS4A1
ES1_TAAGCGTAGCCCAGCT-1_5	ES1	808	477	C01_B cell_MS4A1
ES1_TAAGTGCTCAACGGGA-1_5	ES1	835	491	C01_B cell_MS4A1
ES1_TACACGAAGAAGATTC-1_5	ES1	1051	612	C01_B cell_MS4A1
ES1_TACACGAGTGAGGCTA-1_5	ES1	1308	692	C01_B cell_MS4A1
ES1_TACCTTAAGACAATAC-1_5	ES1	958	487	C01_B cell_MS4A1
ES1_TACGGATAGATACACA-1_5	ES1	952	584	C01_B cell_MS4A1
ES1_TACGGGCGTGACTCAT-1_5	ES1	979	564	C01_B cell_MS4A1
ES1_TACGGTAAGAAGGCCT-1_5	ES1	1477	746	C01_B cell_MS4A1
ES1_TACGGTATCGCTTGTC-1_5	ES1	740	430	C01_B cell_MS4A1
ES1_TACTCGCGTACATCCA-1_5	ES1	858	495	C01_B cell_MS4A1
ES1_TACTTACCATATGGTC-1_5	ES1	1028	548	C01_B cell_MS4A1
ES1_TAGAGCTAGGGTGTGT-1_5	ES1	760	473	C01_B cell_MS4A1
ES1_TAGTGGTTCGGCGGTT-1_5	ES1	1320	735	C01_B cell_MS4A1
ES1_TAGTTGGGTACAGTTC-1_5	ES1	1098	618	C01_B cell_MS4A1
ES1_TATCAGGGTCAAAGAT-1_5	ES1	762	463	C01_B cell_MS4A1
ES1_TATCTCAAGATCGATA-1_5	ES1	941	583	C01_B cell_MS4A1
ES1_TCAACGATCTTCCTTC-1_5	ES1	887	546	C01_B cell_MS4A1
ES1_TCAATCTCATTGTGCA-1_5	ES1	869	500	C01_B cell_MS4A1
ES1_TCAGATGCAAGTAGTA-1_5	ES1	1469	821	C01_B cell_MS4A1
ES1_TCCACACAGACCCACC-1_5	ES1	1017	549	C01_B cell_MS4A1
ES1_TCCACACAGCTTCGCG-1_5	ES1	999	554	C01_B cell_MS4A1
ES1_TCGCGAGAGGGTGTTG-1_5	ES1	672	409	C01_B cell_MS4A1
ES1_TCGCGTTGTCCGAACC-1_5	ES1	864	514	C01_B cell_MS4A1
ES1_TCGGGACAGGCTACGA-1_5	ES1	2256	1171	C02_pDC_LILRA4
ES1_TCGGGACGTTCTGGTA-1_5	ES1	750	423	C01_B cell_MS4A1
ES1_TCGGTAATCCGATATG-1_5	ES1	959	528	C01_B cell_MS4A1
ES1_TCTATTGCAGTATCTG-1_5	ES1	1133	618	C01_B cell_MS4A1
ES1_TCTCATAAGACTAGAT-1_5	ES1	822	504	C01_B cell_MS4A1
ES1_TCTCTAATCTGATACG-1_5	ES1	951	545	C01_B cell_MS4A1
ES1_TCTTCGGAGTCGCCGT-1_5	ES1	1320	633	C01_B cell_MS4A1
ES1_TGACAACAGACACTAA-1_5	ES1	1177	638	C01_B cell_MS4A1
ES1_TGACAACAGTGCCAGA-1_5	ES1	945	579	C01_B cell_MS4A1
ES1_TGACGGCTCGTAGATC-1_5	ES1	1859	876	C01_B cell_MS4A1
ES1_TGACTAGCAAAGTCAA-1_5	ES1	1006	597	C01_B cell_MS4A1
ES1_TGACTAGTCCGCAGTG-1_5	ES1	792	481	C01_B cell_MS4A1
ES1_TGAGCATGTCTGGAGA-1_5	ES1	2002	1007	C01_B cell_MS4A1
ES1_TGAGGGAAGCTCTCGG-1_5	ES1	1041	592	C01_B cell_MS4A1
ES1_TGATTTCCAGTACACT-1_5	ES1	18887	1488	C03_Plasma cell_JCHAIN
ES1_TGCACCTAGTCGATAA-1_5	ES1	961	567	C01_B cell_MS4A1
ES1_TGCACCTCAATGCCAT-1_5	ES1	1002	550	C01_B cell_MS4A1
ES1_TGCACCTCATCCTTGC-1_5	ES1	833	488	C01_B cell_MS4A1
ES1_TGCACCTTCGCAAACT-1_5	ES1	1049	569	C01_B cell_MS4A1
ES1_TGCCAAACAAACTGTC-1_5	ES1	1109	580	C01_B cell_MS4A1
ES1_TGCCCATCACATTCGA-1_5	ES1	1068	573	C01_B cell_MS4A1
ES1_TGCGCAGAGTGCTGCC-1_5	ES1	942	527	C01_B cell_MS4A1
ES1_TGCTACCGTTACGACT-1_5	ES1	1191	640	C01_B cell_MS4A1
ES1_TGGACGCCAAGCGAGT-1_5	ES1	815	495	C01_B cell_MS4A1
ES1_TGGACGCCAGCCAATT-1_5	ES1	1072	641	C01_B cell_MS4A1
ES1_TGGGCGTCAGGTGGAT-1_5	ES1	873	521	C01_B cell_MS4A1
ES1_TGGGCGTGTACATCCA-1_5	ES1	844	525	C01_B cell_MS4A1
ES1_TGGTTCCCACCATGTA-1_5	ES1	1988	1040	C01_B cell_MS4A1
ES1_TGTCCCAAGGAATGGA-1_5	ES1	696	449	C01_B cell_MS4A1
ES1_TGTGTTTCAGTTCCCT-1_5	ES1	1068	594	C01_B cell_MS4A1
ES1_TTAACTCCACCAGGCT-1_5	ES1	940	538	C01_B cell_MS4A1
ES1_TTAGGCACAGCTGGCT-1_5	ES1	934	548	C01_B cell_MS4A1
ES1_TTAGTTCGTATAATGG-1_5	ES1	851	524	C01_B cell_MS4A1
ES1_TTAGTTCTCCATGCTC-1_5	ES1	1001	611	C02_pDC_LILRA4
ES1_TTAGTTCTCTCCGGTT-1_5	ES1	996	576	C01_B cell_MS4A1
ES1_TTATGCTTCCGTAGGC-1_5	ES1	1518	817	C02_pDC_LILRA4
ES1_TTCGGTCAGAATTCCC-1_5	ES1	1100	592	C01_B cell_MS4A1
ES1_TTCTCAACAGGCTGAA-1_5	ES1	895	489	C01_B cell_MS4A1
ES1_TTCTTAGAGCCAGGAT-1_5	ES1	1114	590	C01_B cell_MS4A1
ES1_TTGAACGCAAGTTCTG-1_5	ES1	788	463	C01_B cell_MS4A1
ES1_TTGGAACAGCTACCGC-1_5	ES1	1584	843	C01_B cell_MS4A1
ES1_TTGGAACCAAGCGAGT-1_5	ES1	997	539	C01_B cell_MS4A1
ES1_TTGGCAAGTCTCTTAT-1_5	ES1	918	530	C01_B cell_MS4A1
ES1_TTGTAGGGTAATAGCA-1_5	ES1	889	499	C01_B cell_MS4A1
ES1_TTTACTGCAGTTTACG-1_5	ES1	824	497	C01_B cell_MS4A1
ES2_AACCGCGCAATGAAAC-1_6	ES2	967	611	C01_B cell_MS4A1
ES2_AACTCTTAGCCCGAAA-1_6	ES2	3383	677	C03_Plasma cell_JCHAIN
ES2_AAGACCTTCCGAAGAG-1_6	ES2	710	401	C02_pDC_LILRA4
ES2_AAGGAGCAGTACCGGA-1_6	ES2	961	569	C01_B cell_MS4A1
ES2_AAGGCAGCACAGGTTT-1_6	ES2	1286	742	C02_pDC_LILRA4
ES2_AAGGTTCCACTGTTAG-1_6	ES2	1660	884	C02_pDC_LILRA4
ES2_AATCGGTTCCTATTCA-1_6	ES2	1424	827	C02_pDC_LILRA4
ES2_ACACTGATCCCTCTTT-1_6	ES2	5556	1828	C03_Plasma cell_JCHAIN
ES2_ACAGCTAGTCTAGCCG-1_6	ES2	2405	510	C03_Plasma cell_JCHAIN
ES2_ACATACGTCGTTGCCT-1_6	ES2	2410	1221	C01_B cell_MS4A1
ES2_ACGAGCCAGTAGATGT-1_6	ES2	2330	1063	C02_pDC_LILRA4
ES2_ACGATGTAGCGTGAGT-1_6	ES2	1181	765	C02_pDC_LILRA4
ES2_ACGCCAGAGTAGTGCG-1_6	ES2	4595	1154	C03_Plasma cell_JCHAIN
ES2_ACGCCAGCAAACTGCT-1_6	ES2	1448	767	C01_B cell_MS4A1
ES2_ACGGAGAAGCTGGAAC-1_6	ES2	1203	672	C02_pDC_LILRA4
ES2_ACTTGTTCAAGGTTCT-1_6	ES2	1658	785	C02_pDC_LILRA4
ES2_ACTTTCATCCACTCCA-1_6	ES2	6331	1454	C03_Plasma cell_JCHAIN
ES2_AGAATAGCAAGGACTG-1_6	ES2	1939	936	C02_pDC_LILRA4
ES2_AGAGCGACATCCTTGC-1_6	ES2	1281	643	C01_B cell_MS4A1
ES2_AGATTGCAGGGATGGG-1_6	ES2	1120	625	C02_pDC_LILRA4
ES2_AGATTGCTCACAACGT-1_6	ES2	2755	1300	C02_pDC_LILRA4
ES2_AGATTGCTCTAACTCT-1_6	ES2	1158	664	C01_B cell_MS4A1
ES2_AGCGGTCCACGAGGTA-1_6	ES2	1100	531	C02_pDC_LILRA4
ES2_AGGGAGTGTAGAGCTG-1_6	ES2	1033	666	C02_pDC_LILRA4
ES2_AGGGATGTCTTAGCCC-1_6	ES2	5097	1278	C03_Plasma cell_JCHAIN
ES2_AGTGAGGAGTGGTAGC-1_6	ES2	1078	575	C02_pDC_LILRA4
ES2_AGTGGGATCGGTTCGG-1_6	ES2	1537	695	C03_Plasma cell_JCHAIN
ES2_AGTTGGTCAATGGAAT-1_6	ES2	606	424	C02_pDC_LILRA4
ES2_ATAACGCCAATGAATG-1_6	ES2	2724	378	C03_Plasma cell_JCHAIN
ES2_ATAGACCTCCTACAGA-1_6	ES2	1737	821	C02_pDC_LILRA4
ES2_ATGAGGGTCTACCAGA-1_6	ES2	902	524	C01_B cell_MS4A1
ES2_CAAGAAATCCGCAGTG-1_6	ES2	1939	1091	C02_pDC_LILRA4
ES2_CAAGTTGCATTGTGCA-1_6	ES2	1651	805	C02_pDC_LILRA4
ES2_CACACAAGTCAGGACA-1_6	ES2	2016	1058	C02_pDC_LILRA4
ES2_CACACCTAGGTGGGTT-1_6	ES2	1459	771	C02_pDC_LILRA4
ES2_CACAGGCCAGACGCAA-1_6	ES2	1183	636	C01_B cell_MS4A1
ES2_CACTCCAGTCGCTTCT-1_6	ES2	1352	633	C02_pDC_LILRA4
ES2_CAGAGAGCAGATGGGT-1_6	ES2	459	318	C01_B cell_MS4A1
ES2_CAGAGAGGTGCCTGCA-1_6	ES2	1346	681	C02_pDC_LILRA4
ES2_CAGATCACATCCCATC-1_6	ES2	1399	723	C01_B cell_MS4A1
ES2_CAGCAGCCAAGGTTCT-1_6	ES2	530	354	C01_B cell_MS4A1
ES2_CAGTAACGTAAAGGAG-1_6	ES2	1534	808	C02_pDC_LILRA4
ES2_CATCAGAAGCACCGCT-1_6	ES2	1630	773	C03_Plasma cell_JCHAIN
ES2_CATGACAAGTACACCT-1_6	ES2	896	495	C01_B cell_MS4A1
ES2_CCAGCGAGTTAAGACA-1_6	ES2	512	334	C01_B cell_MS4A1
ES2_CCCATACAGTAATCCC-1_6	ES2	2055	872	C02_pDC_LILRA4
ES2_CCCATACTCACGGTTA-1_6	ES2	450	241	C02_pDC_LILRA4
ES2_CCGGGATAGACACGAC-1_6	ES2	6298	1416	C03_Plasma cell_JCHAIN
ES2_CCGTACTAGCCGCCTA-1_6	ES2	1557	825	C02_pDC_LILRA4
ES2_CCGTTCAAGATCCCGC-1_6	ES2	965	517	C01_B cell_MS4A1
ES2_CCTCTGAAGACGCTTT-1_6	ES2	2137	1033	C02_pDC_LILRA4
ES2_CCTTCCCTCTCCGGTT-1_6	ES2	771	445	C01_B cell_MS4A1
ES2_CGATCGGCACTAAGTC-1_6	ES2	2845	1340	C02_pDC_LILRA4
ES2_CGCTATCCAAAGTGCG-1_6	ES2	1809	992	C02_pDC_LILRA4
ES2_CGGAGTCCACCTTGTC-1_6	ES2	1718	1001	C02_pDC_LILRA4
ES2_CGGGTCAAGACTGGGT-1_6	ES2	1019	553	C01_B cell_MS4A1
ES2_CGTCCATTCGCAGGCT-1_6	ES2	2604	1253	C02_pDC_LILRA4
ES2_CGTGTAAGTCGTGGCT-1_6	ES2	3175	1414	C02_pDC_LILRA4
ES2_CGTGTCTGTAGCGTGA-1_6	ES2	1853	971	C01_B cell_MS4A1
ES2_CTAATGGTCATCACCC-1_6	ES2	771	438	C01_B cell_MS4A1
ES2_CTACACCCACAGCGTC-1_6	ES2	1746	929	C02_pDC_LILRA4
ES2_CTACATTGTTTGTGTG-1_6	ES2	1044	572	C02_pDC_LILRA4
ES2_CTACGTCCACGTCAGC-1_6	ES2	2696	1239	C02_pDC_LILRA4
ES2_CTAGTGAAGAGCTATA-1_6	ES2	1945	962	C02_pDC_LILRA4
ES2_CTCAGAAGTCGATTGT-1_6	ES2	1521	904	C02_pDC_LILRA4
ES2_CTCTAATTCCCTAATT-1_6	ES2	2592	1322	C02_pDC_LILRA4
ES2_CTCTGGTAGAACTGTA-1_6	ES2	1580	837	C01_B cell_MS4A1
ES2_CTCTGGTTCTGCCAGG-1_6	ES2	2681	1188	C02_pDC_LILRA4
ES2_CTCTGGTTCTTTACGT-1_6	ES2	827	481	C01_B cell_MS4A1
ES2_CTGTTTAGTTACGGAG-1_6	ES2	3026	1380	C02_pDC_LILRA4
ES2_CTTGGCTAGACGCACA-1_6	ES2	692	409	C01_B cell_MS4A1
ES2_CTTGGCTTCGGAAATA-1_6	ES2	5164	923	C03_Plasma cell_JCHAIN
ES2_GAAACTCTCCCTCAGT-1_6	ES2	2996	1386	C02_pDC_LILRA4
ES2_GACACGCTCAACACAC-1_6	ES2	963	521	C01_B cell_MS4A1
ES2_GACCAATCAAGGCTCC-1_6	ES2	858	439	C03_Plasma cell_JCHAIN
ES2_GACGGCTAGGAATGGA-1_6	ES2	1564	865	C02_pDC_LILRA4
ES2_GACGGCTAGTTACCCA-1_6	ES2	891	489	C02_pDC_LILRA4
ES2_GATCTAGTCACTTACT-1_6	ES2	1408	681	C02_pDC_LILRA4
ES2_GATTCAGCAGCTGTGC-1_6	ES2	935	570	C01_B cell_MS4A1
ES2_GCGGGTTCACATGTGT-1_6	ES2	2292	1091	C02_pDC_LILRA4
ES2_GCTGCTTGTTAAAGAC-1_6	ES2	700	412	C01_B cell_MS4A1
ES2_GGACGTCCAAGCGATG-1_6	ES2	900	529	C01_B cell_MS4A1
ES2_GGATTACGTATATGGA-1_6	ES2	12178	1253	C03_Plasma cell_JCHAIN
ES2_GGCGTGTTCGACCAGC-1_6	ES2	3629	1632	C02_pDC_LILRA4
ES2_GGCTGGTTCCTATGTT-1_6	ES2	1476	783	C02_pDC_LILRA4
ES2_GGGAGATGTGCAGTAG-1_6	ES2	1454	485	C03_Plasma cell_JCHAIN
ES2_GGGATGACATGTCCTC-1_6	ES2	2260	1107	C02_pDC_LILRA4
ES2_GGTGCGTAGCCGATTT-1_6	ES2	1424	724	C02_pDC_LILRA4
ES2_GGTGTTAAGCGTGTCC-1_6	ES2	2068	1024	C02_pDC_LILRA4
ES2_GTACGTACACTGTGTA-1_6	ES2	1352	819	C02_pDC_LILRA4
ES2_GTCTCGTAGAGACTTA-1_6	ES2	1342	718	C02_pDC_LILRA4
ES2_GTGCATAGTTGAGGTG-1_6	ES2	1749	910	C02_pDC_LILRA4
ES2_GTTCGGGTCAGAGGTG-1_6	ES2	3318	1432	C02_pDC_LILRA4
ES2_TACTTACAGAGTAATC-1_6	ES2	1641	979	C02_pDC_LILRA4
ES2_TAGACCAGTTTCGCTC-1_6	ES2	2444	1117	C02_pDC_LILRA4
ES2_TCAACGATCAACGGCC-1_6	ES2	419	287	C02_pDC_LILRA4
ES2_TCAGATGTCCGTTGCT-1_6	ES2	5736	1043	C03_Plasma cell_JCHAIN
ES2_TCAGCTCAGCGAAGGG-1_6	ES2	2385	1195	C02_pDC_LILRA4
ES2_TCAGCTCTCTCACATT-1_6	ES2	2426	1162	C02_pDC_LILRA4
ES2_TCAGGATCATACGCCG-1_6	ES2	1195	714	C02_pDC_LILRA4
ES2_TCAGGATGTGGCCCTA-1_6	ES2	1786	947	C02_pDC_LILRA4
ES2_TCCACACCATCAGTCA-1_6	ES2	1482	746	C02_pDC_LILRA4
ES2_TCGCGAGTCGTAGGTT-1_6	ES2	2305	1015	C02_pDC_LILRA4
ES2_TCGCGAGTCTCTGCTG-1_6	ES2	1943	968	C02_pDC_LILRA4
ES2_TCTCTAAGTCGGGTCT-1_6	ES2	1311	742	C02_pDC_LILRA4
ES2_TCTTTCCCATGTCGAT-1_6	ES2	693	392	C01_B cell_MS4A1
ES2_TCTTTCCTCAGCCTAA-1_6	ES2	1054	594	C01_B cell_MS4A1
ES2_TGATTTCCAGCTATTG-1_6	ES2	938	530	C01_B cell_MS4A1
ES2_TGATTTCTCTGCTGTC-1_6	ES2	2207	1108	C02_pDC_LILRA4
ES2_TGCGGGTCACCAGGTC-1_6	ES2	857	501	C01_B cell_MS4A1
ES2_TGGACGCTCCTGTACC-1_6	ES2	2523	1122	C03_Plasma cell_JCHAIN
ES2_TGGCGCACAGTATCTG-1_6	ES2	2960	1329	C02_pDC_LILRA4
ES2_TGGTTAGGTCGTGGCT-1_6	ES2	1371	767	C02_pDC_LILRA4
ES2_TGGTTCCCATATACCG-1_6	ES2	1391	769	C02_pDC_LILRA4
ES2_TGGTTCCCATTACCTT-1_6	ES2	2718	1152	C02_pDC_LILRA4
ES2_TGTTCCGTCGGTTAAC-1_6	ES2	2540	1269	C02_pDC_LILRA4
ES2_TTAGGCACATCGGTTA-1_6	ES2	1409	755	C01_B cell_MS4A1
ES2_TTCGAAGCAAACAACA-1_6	ES2	9083	1824	C03_Plasma cell_JCHAIN
ES2_TTCTTAGCAATCCGAT-1_6	ES2	1235	658	C02_pDC_LILRA4
ES2_TTGACTTAGCTGTTCA-1_6	ES2	1546	745	C02_pDC_LILRA4
ES2_TTGGCAAGTGCGGTAA-1_6	ES2	543	318	C01_B cell_MS4A1
ES2_TTTGCGCAGATGCCAG-1_6	ES2	1640	835	C02_pDC_LILRA4
ES2_TTTGCGCCACGAGGTA-1_6	ES2	1045	613	C01_B cell_MS4A1
ES3_GACCAATTCACATACG-1_7	ES3	751	438	C01_B cell_MS4A1
ES3_GGTGTTATCTAACTCT-1_7	ES3	691	395	C01_B cell_MS4A1
ES3_TACTCGCTCCAAGCCG-1_7	ES3	1933	1021	C02_pDC_LILRA4
ES4_AAAGATGAGGACAGCT-1_8	ES4	389	276	C01_B cell_MS4A1
ES4_AAAGTAGCATGCCTAA-1_8	ES4	461	297	C01_B cell_MS4A1
ES4_AAAGTAGGTACTCGCG-1_8	ES4	430	312	C01_B cell_MS4A1
ES4_AAATGCCAGCTAGTCT-1_8	ES4	258	185	C01_B cell_MS4A1
ES4_AACACGTAGCTCAACT-1_8	ES4	456	320	C01_B cell_MS4A1
ES4_AACCATGCAGGGTATG-1_8	ES4	406	282	C01_B cell_MS4A1
ES4_AACCATGGTCAACTGT-1_8	ES4	511	332	C01_B cell_MS4A1
ES4_AACCATGGTCGCTTTC-1_8	ES4	513	283	C01_B cell_MS4A1
ES4_AACCATGTCTCTGTCG-1_8	ES4	212	155	C01_B cell_MS4A1
ES4_AACCGCGAGACGCTTT-1_8	ES4	397	267	C01_B cell_MS4A1
ES4_AACCGCGGTATAGTAG-1_8	ES4	416	293	C01_B cell_MS4A1
ES4_AACCGCGGTTGATTCG-1_8	ES4	674	447	C01_B cell_MS4A1
ES4_AACTCAGGTTGGACCC-1_8	ES4	488	346	C01_B cell_MS4A1
ES4_AACTCTTGTAGCTTGT-1_8	ES4	438	299	C01_B cell_MS4A1
ES4_AACTGGTGTGAGGGAG-1_8	ES4	362	264	C01_B cell_MS4A1
ES4_AACTGGTGTGAGGGTT-1_8	ES4	382	264	C01_B cell_MS4A1
ES4_AACTGGTGTTCAACCA-1_8	ES4	500	318	C01_B cell_MS4A1
ES4_AACTTTCCAACTGGCC-1_8	ES4	979	641	C02_pDC_LILRA4
ES4_AACTTTCCACTTCTGC-1_8	ES4	385	276	C01_B cell_MS4A1
ES4_AACTTTCTCACATACG-1_8	ES4	399	280	C01_B cell_MS4A1
ES4_AAGACCTCACGAAAGC-1_8	ES4	521	345	C01_B cell_MS4A1
ES4_AAGCCGCTCAGCGACC-1_8	ES4	296	219	C01_B cell_MS4A1
ES4_AAGGAGCGTACCTACA-1_8	ES4	309	207	C01_B cell_MS4A1
ES4_AAGGTTCTCAGCATGT-1_8	ES4	429	296	C01_B cell_MS4A1
ES4_AAGGTTCTCTTTACGT-1_8	ES4	531	380	C01_B cell_MS4A1
ES4_AAGTCTGCACAGTCGC-1_8	ES4	441	279	C01_B cell_MS4A1
ES4_AAGTCTGCACGGTAGA-1_8	ES4	277	207	C01_B cell_MS4A1
ES4_AATCGGTTCCTTTCGG-1_8	ES4	364	260	C01_B cell_MS4A1
ES4_ACACCGGAGGTAAACT-1_8	ES4	529	382	C01_B cell_MS4A1
ES4_ACACCGGCAGATAATG-1_8	ES4	453	310	C01_B cell_MS4A1
ES4_ACACCGGGTGCCTTGG-1_8	ES4	335	234	C01_B cell_MS4A1
ES4_ACAGCCGAGCCAGTTT-1_8	ES4	408	315	C01_B cell_MS4A1
ES4_ACAGCCGTCAGCTTAG-1_8	ES4	576	378	C01_B cell_MS4A1
ES4_ACATACGAGAATTGTG-1_8	ES4	519	365	C01_B cell_MS4A1
ES4_ACATACGCAGCCACCA-1_8	ES4	528	343	C01_B cell_MS4A1
ES4_ACATGGTCAAGAGGCT-1_8	ES4	527	366	C01_B cell_MS4A1
ES4_ACCAGTACACTTAACG-1_8	ES4	528	374	C01_B cell_MS4A1
ES4_ACCAGTAGTAGCTGCC-1_8	ES4	439	295	C01_B cell_MS4A1
ES4_ACCAGTATCTGCAGTA-1_8	ES4	342	256	C01_B cell_MS4A1
ES4_ACCCACTAGAACAACT-1_8	ES4	561	362	C01_B cell_MS4A1
ES4_ACCCACTGTGCTCTTC-1_8	ES4	520	352	C01_B cell_MS4A1
ES4_ACCGTAACAACGCACC-1_8	ES4	349	265	C01_B cell_MS4A1
ES4_ACCGTAATCCGTAGGC-1_8	ES4	512	324	C01_B cell_MS4A1
ES4_ACCTTTACATGATCCA-1_8	ES4	490	356	C01_B cell_MS4A1
ES4_ACGAGCCCAAATACAG-1_8	ES4	258	185	C01_B cell_MS4A1
ES4_ACGAGCCTCAACCAAC-1_8	ES4	312	225	C01_B cell_MS4A1
ES4_ACGAGGACATATGCTG-1_8	ES4	259	212	C01_B cell_MS4A1
ES4_ACGAGGAGTGTGAAAT-1_8	ES4	253	192	C01_B cell_MS4A1
ES4_ACGAGGATCGTGGTCG-1_8	ES4	315	218	C01_B cell_MS4A1
ES4_ACGATGTAGGGAGTAA-1_8	ES4	533	347	C01_B cell_MS4A1
ES4_ACGATGTTCTCTTGAT-1_8	ES4	449	326	C01_B cell_MS4A1
ES4_ACGCCGACACGCATCG-1_8	ES4	350	275	C01_B cell_MS4A1
ES4_ACGGAGAGTCCAACTA-1_8	ES4	354	252	C01_B cell_MS4A1
ES4_ACGGCCATCCTCAACC-1_8	ES4	492	362	C01_B cell_MS4A1
ES4_ACGGGCTCAATCGGTT-1_8	ES4	457	316	C01_B cell_MS4A1
ES4_ACGGGCTCATCCTTGC-1_8	ES4	443	324	C01_B cell_MS4A1
ES4_ACGGGCTTCGACCAGC-1_8	ES4	482	343	C01_B cell_MS4A1
ES4_ACGGGTCCAGCATGAG-1_8	ES4	510	368	C01_B cell_MS4A1
ES4_ACGTCAAGTAGGCTGA-1_8	ES4	266	202	C01_B cell_MS4A1
ES4_ACTATCTTCCACGACG-1_8	ES4	420	301	C01_B cell_MS4A1
ES4_ACTGAGTCACCCAGTG-1_8	ES4	305	222	C01_B cell_MS4A1
ES4_ACTGAGTGTTCTGAAC-1_8	ES4	323	246	C01_B cell_MS4A1
ES4_ACTGAGTTCCTTTACA-1_8	ES4	393	279	C01_B cell_MS4A1
ES4_ACTGATGTCCTCCTAG-1_8	ES4	362	266	C01_B cell_MS4A1
ES4_ACTGATGTCGAATCCA-1_8	ES4	361	274	C01_B cell_MS4A1
ES4_ACTGCTCGTTTGCATG-1_8	ES4	283	218	C01_B cell_MS4A1
ES4_ACTGCTCTCATGTCCC-1_8	ES4	498	342	C01_B cell_MS4A1
ES4_ACTTACTAGAAGAAGC-1_8	ES4	408	284	C01_B cell_MS4A1
ES4_ACTTTCAAGATGCGAC-1_8	ES4	439	315	C01_B cell_MS4A1
ES4_ACTTTCATCCCAAGTA-1_8	ES4	416	292	C01_B cell_MS4A1
ES4_AGAATAGAGCTATGCT-1_8	ES4	465	307	C01_B cell_MS4A1
ES4_AGAATAGCAAGGACAC-1_8	ES4	575	387	C01_B cell_MS4A1
ES4_AGAATAGTCAGTTAGC-1_8	ES4	497	333	C01_B cell_MS4A1
ES4_AGAATAGTCTCAAACG-1_8	ES4	246	183	C01_B cell_MS4A1
ES4_AGAGCGACACGCTTTC-1_8	ES4	333	238	C01_B cell_MS4A1
ES4_AGAGCGAGTGGCGAAT-1_8	ES4	277	196	C01_B cell_MS4A1
ES4_AGAGCTTGTTACAGAA-1_8	ES4	526	352	C01_B cell_MS4A1
ES4_AGATCTGGTCCTAGCG-1_8	ES4	956	674	C02_pDC_LILRA4
ES4_AGATTGCGTCCCTACT-1_8	ES4	488	336	C01_B cell_MS4A1
ES4_AGATTGCGTCCTCCAT-1_8	ES4	341	254	C01_B cell_MS4A1
ES4_AGCATACCAGGACCCT-1_8	ES4	400	292	C01_B cell_MS4A1
ES4_AGCATACTCGTCACGG-1_8	ES4	564	386	C01_B cell_MS4A1
ES4_AGCCTAACATTTCAGG-1_8	ES4	572	398	C01_B cell_MS4A1
ES4_AGCGGTCAGTCTCGGC-1_8	ES4	406	294	C01_B cell_MS4A1
ES4_AGCGGTCGTGTGAATA-1_8	ES4	211	165	C01_B cell_MS4A1
ES4_AGCTCCTAGCTCCTTC-1_8	ES4	506	349	C01_B cell_MS4A1
ES4_AGCTCTCCAATCCGAT-1_8	ES4	393	291	C01_B cell_MS4A1
ES4_AGGCCACAGGACTGGT-1_8	ES4	408	294	C01_B cell_MS4A1
ES4_AGGCCACGTCGCTTCT-1_8	ES4	438	293	C01_B cell_MS4A1
ES4_AGGCCGTTCACTTATC-1_8	ES4	486	346	C01_B cell_MS4A1
ES4_AGGGAGTGTATCTGCA-1_8	ES4	233	171	C01_B cell_MS4A1
ES4_AGGGAGTGTTGATTGC-1_8	ES4	389	295	C01_B cell_MS4A1
ES4_AGGGATGCAAGCGATG-1_8	ES4	280	212	C01_B cell_MS4A1
ES4_AGGGATGGTACAGCAG-1_8	ES4	341	257	C01_B cell_MS4A1
ES4_AGGGATGGTCCAGTGC-1_8	ES4	467	318	C01_B cell_MS4A1
ES4_AGGGTGAGTGTTAAGA-1_8	ES4	635	426	C01_B cell_MS4A1
ES4_AGGTCATCAGGCGATA-1_8	ES4	257	193	C01_B cell_MS4A1
ES4_AGTAGTCGTTTGACTG-1_8	ES4	432	295	C01_B cell_MS4A1
ES4_AGTCTTTAGACAGAGA-1_8	ES4	440	305	C01_B cell_MS4A1
ES4_AGTCTTTCACAGGTTT-1_8	ES4	429	286	C01_B cell_MS4A1
ES4_AGTTGGTAGTGGAGAA-1_8	ES4	400	282	C01_B cell_MS4A1
ES4_AGTTGGTGTGCAGACA-1_8	ES4	330	241	C01_B cell_MS4A1
ES4_ATAACGCCAAAGCGGT-1_8	ES4	495	314	C01_B cell_MS4A1
ES4_ATAAGAGTCAGTGCAT-1_8	ES4	218	175	C01_B cell_MS4A1
ES4_ATCACGAAGCTGATAA-1_8	ES4	501	319	C01_B cell_MS4A1
ES4_ATCACGACATCGGAAG-1_8	ES4	345	245	C01_B cell_MS4A1
ES4_ATCACGACATTCTTAC-1_8	ES4	474	325	C01_B cell_MS4A1
ES4_ATCACGATCACCCTCA-1_8	ES4	391	275	C01_B cell_MS4A1
ES4_ATCATCTTCGATGAGG-1_8	ES4	459	332	C01_B cell_MS4A1
ES4_ATCCACCAGCTGATAA-1_8	ES4	336	253	C01_B cell_MS4A1
ES4_ATCCGAAAGCTGAACG-1_8	ES4	335	250	C01_B cell_MS4A1
ES4_ATCCGAATCTTGTATC-1_8	ES4	666	437	C01_B cell_MS4A1
ES4_ATCTGCCCACGGCGTT-1_8	ES4	362	256	C01_B cell_MS4A1
ES4_ATGCGATTCCACGACG-1_8	ES4	426	296	C01_B cell_MS4A1
ES4_ATGCGATTCTCTAGGA-1_8	ES4	191	149	C01_B cell_MS4A1
ES4_ATGTGTGCACAGATTC-1_8	ES4	663	446	C01_B cell_MS4A1
ES4_ATTACTCCATCGGACC-1_8	ES4	542	376	C01_B cell_MS4A1
ES4_ATTATCCCACCGGAAA-1_8	ES4	345	250	C01_B cell_MS4A1
ES4_ATTCTACCAGTTAACC-1_8	ES4	529	390	C01_B cell_MS4A1
ES4_ATTCTACCATAACCTG-1_8	ES4	292	210	C01_B cell_MS4A1
ES4_ATTCTACTCCTGCAGG-1_8	ES4	459	317	C01_B cell_MS4A1
ES4_ATTGGACAGGCGACAT-1_8	ES4	307	230	C01_B cell_MS4A1
ES4_ATTGGACCAGTAACGG-1_8	ES4	496	325	C01_B cell_MS4A1
ES4_ATTGGACCATGCCCGA-1_8	ES4	449	323	C01_B cell_MS4A1
ES4_ATTGGACGTACCGTAT-1_8	ES4	366	259	C01_B cell_MS4A1
ES4_ATTGGTGCAATGGATA-1_8	ES4	550	355	C01_B cell_MS4A1
ES4_ATTGGTGCATGTAAGA-1_8	ES4	415	308	C01_B cell_MS4A1
ES4_ATTGGTGGTCGTTGTA-1_8	ES4	269	215	C01_B cell_MS4A1
ES4_ATTTCTGCATGTCGAT-1_8	ES4	387	278	C01_B cell_MS4A1
ES4_CAACCAATCACGCGGT-1_8	ES4	584	389	C01_B cell_MS4A1
ES4_CAACCTCGTATGAATG-1_8	ES4	396	276	C01_B cell_MS4A1
ES4_CAAGTTGGTTGATTGC-1_8	ES4	364	275	C01_B cell_MS4A1
ES4_CACAAACCAGTAAGAT-1_8	ES4	431	295	C01_B cell_MS4A1
ES4_CACACCTGTAAGTAGT-1_8	ES4	416	290	C01_B cell_MS4A1
ES4_CACACCTTCATTGCGA-1_8	ES4	494	353	C01_B cell_MS4A1
ES4_CACACTCCATACGCTA-1_8	ES4	413	282	C01_B cell_MS4A1
ES4_CACACTCGTCGCGAAA-1_8	ES4	432	288	C01_B cell_MS4A1
ES4_CACAGGCAGGATGCGT-1_8	ES4	483	344	C01_B cell_MS4A1
ES4_CACAGGCTCAACACGT-1_8	ES4	330	239	C01_B cell_MS4A1
ES4_CACAGTAGTACCTACA-1_8	ES4	488	347	C01_B cell_MS4A1
ES4_CACATAGAGATGCCAG-1_8	ES4	465	321	C01_B cell_MS4A1
ES4_CACATAGGTCAATGTC-1_8	ES4	430	286	C01_B cell_MS4A1
ES4_CACATAGGTGTTAAGA-1_8	ES4	454	303	C01_B cell_MS4A1
ES4_CACATTTAGTAACCCT-1_8	ES4	291	226	C01_B cell_MS4A1
ES4_CACCACTCATGACATC-1_8	ES4	434	303	C01_B cell_MS4A1
ES4_CACCACTTCAACGAAA-1_8	ES4	750	512	C01_B cell_MS4A1
ES4_CACCAGGCACTACAGT-1_8	ES4	419	314	C01_B cell_MS4A1
ES4_CACCTTGAGGGAGTAA-1_8	ES4	552	383	C01_B cell_MS4A1
ES4_CACTCCATCGTAGGAG-1_8	ES4	484	336	C01_B cell_MS4A1
ES4_CAGAGAGCAGCCAATT-1_8	ES4	371	276	C01_B cell_MS4A1
ES4_CAGCAGCTCTGCGACG-1_8	ES4	359	272	C01_B cell_MS4A1
ES4_CAGCATAAGAGCTTCT-1_8	ES4	516	356	C01_B cell_MS4A1
ES4_CAGCATAAGCATGGCA-1_8	ES4	616	434	C01_B cell_MS4A1
ES4_CAGCATACAAGGTTCT-1_8	ES4	484	329	C01_B cell_MS4A1
ES4_CAGCATAGTACAGCAG-1_8	ES4	490	324	C01_B cell_MS4A1
ES4_CAGCATATCCAAACAC-1_8	ES4	436	311	C01_B cell_MS4A1
ES4_CAGCCGACATCGACGC-1_8	ES4	499	343	C01_B cell_MS4A1
ES4_CAGCCGATCCCTTGTG-1_8	ES4	425	296	C01_B cell_MS4A1
ES4_CAGCTAAAGGTAGCTG-1_8	ES4	295	216	C01_B cell_MS4A1
ES4_CAGCTAACAATGGAGC-1_8	ES4	417	274	C01_B cell_MS4A1
ES4_CAGCTGGCACTTGGAT-1_8	ES4	465	326	C01_B cell_MS4A1
ES4_CAGGTGCGTATCACCA-1_8	ES4	441	330	C01_B cell_MS4A1
ES4_CAGTCCTGTCGAGTTT-1_8	ES4	501	362	C01_B cell_MS4A1
ES4_CAGTCCTTCAGCATGT-1_8	ES4	411	299	C01_B cell_MS4A1
ES4_CATATGGTCTCAAGTG-1_8	ES4	466	295	C01_B cell_MS4A1
ES4_CATCAGAAGCTGCAAG-1_8	ES4	443	307	C01_B cell_MS4A1
ES4_CATCCACCATTACCTT-1_8	ES4	486	340	C01_B cell_MS4A1
ES4_CATCCACTCTGCAGTA-1_8	ES4	376	295	C01_B cell_MS4A1
ES4_CATCGGGGTCCCGACA-1_8	ES4	471	340	C01_B cell_MS4A1
ES4_CATCGGGGTGGTCTCG-1_8	ES4	350	247	C01_B cell_MS4A1
ES4_CATCGGGGTTGATTGC-1_8	ES4	477	327	C01_B cell_MS4A1
ES4_CATGACAAGCCTATGT-1_8	ES4	361	260	C01_B cell_MS4A1
ES4_CATGACACACACCGAC-1_8	ES4	459	300	C01_B cell_MS4A1
ES4_CATGACACATGCGCAC-1_8	ES4	510	337	C01_B cell_MS4A1
ES4_CATGCCTCATCCAACA-1_8	ES4	501	333	C01_B cell_MS4A1
ES4_CATGCCTTCTAGCACA-1_8	ES4	489	344	C01_B cell_MS4A1
ES4_CATGCCTTCTGCTGCT-1_8	ES4	341	254	C01_B cell_MS4A1
ES4_CATTCGCCATCTACGA-1_8	ES4	248	179	C01_B cell_MS4A1
ES4_CCAATCCGTTGTCGCG-1_8	ES4	458	313	C01_B cell_MS4A1
ES4_CCACCTACAATGGAGC-1_8	ES4	401	302	C01_B cell_MS4A1
ES4_CCACCTATCACCCGAG-1_8	ES4	248	175	C01_B cell_MS4A1
ES4_CCACTACCAGACGCCT-1_8	ES4	532	374	C01_B cell_MS4A1
ES4_CCACTACGTTAAGACA-1_8	ES4	394	289	C01_B cell_MS4A1
ES4_CCACTACTCAATACCG-1_8	ES4	533	370	C01_B cell_MS4A1
ES4_CCAGCGACATGCTGGC-1_8	ES4	294	220	C01_B cell_MS4A1
ES4_CCATGTCGTGGTACAG-1_8	ES4	330	236	C01_B cell_MS4A1
ES4_CCATGTCTCATGCTCC-1_8	ES4	351	268	C01_B cell_MS4A1
ES4_CCATGTCTCGTGGTCG-1_8	ES4	388	285	C01_B cell_MS4A1
ES4_CCATTCGGTACGCACC-1_8	ES4	235	191	C01_B cell_MS4A1
ES4_CCATTCGGTAGCTAAA-1_8	ES4	386	281	C01_B cell_MS4A1
ES4_CCATTCGTCGTAGATC-1_8	ES4	384	292	C01_B cell_MS4A1
ES4_CCCAGTTCATTCCTGC-1_8	ES4	404	288	C01_B cell_MS4A1
ES4_CCCAGTTTCCGCGCAA-1_8	ES4	336	237	C01_B cell_MS4A1
ES4_CCCTCCTGTTGCCTCT-1_8	ES4	461	356	C01_B cell_MS4A1
ES4_CCGTGGATCAACGCTA-1_8	ES4	319	234	C01_B cell_MS4A1
ES4_CCGTGGATCGGAGGTA-1_8	ES4	425	319	C01_B cell_MS4A1
ES4_CCGTTCAAGGAGCGTT-1_8	ES4	405	291	C01_B cell_MS4A1
ES4_CCGTTCACAATGCCAT-1_8	ES4	266	199	C01_B cell_MS4A1
ES4_CCGTTCACATCCTTGC-1_8	ES4	347	264	C01_B cell_MS4A1
ES4_CCGTTCATCCAAATGC-1_8	ES4	685	415	C01_B cell_MS4A1
ES4_CCTAAAGTCAACTCTT-1_8	ES4	1046	666	C02_pDC_LILRA4
ES4_CCTACACGTTAGATGA-1_8	ES4	308	227	C01_B cell_MS4A1
ES4_CCTACCACACGGTTTA-1_8	ES4	423	295	C01_B cell_MS4A1
ES4_CCTACCAGTATCAGTC-1_8	ES4	534	375	C01_B cell_MS4A1
ES4_CCTATTACAGGACCCT-1_8	ES4	298	215	C01_B cell_MS4A1
ES4_CCTCAGTGTCGCGGTT-1_8	ES4	553	376	C01_B cell_MS4A1
ES4_CCTTCGATCCATGAAC-1_8	ES4	471	327	C01_B cell_MS4A1
ES4_CGAACATCAAGAAGAG-1_8	ES4	416	288	C01_B cell_MS4A1
ES4_CGAATGTCAATCGAAA-1_8	ES4	475	316	C01_B cell_MS4A1
ES4_CGAATGTCACGTGAGA-1_8	ES4	329	246	C01_B cell_MS4A1
ES4_CGAATGTGTGTTTGGT-1_8	ES4	245	208	C01_B cell_MS4A1
ES4_CGACCTTAGAGTAAGG-1_8	ES4	412	282	C01_B cell_MS4A1
ES4_CGACCTTCAAGCCCAC-1_8	ES4	525	351	C01_B cell_MS4A1
ES4_CGAGAAGGTCCAAGTT-1_8	ES4	438	306	C01_B cell_MS4A1
ES4_CGAGAAGTCGCTTGTC-1_8	ES4	289	200	C01_B cell_MS4A1
ES4_CGAGCACGTATAGGTA-1_8	ES4	391	258	C01_B cell_MS4A1
ES4_CGATCGGCATACAGCT-1_8	ES4	394	291	C01_B cell_MS4A1
ES4_CGATGGCTCATCGATG-1_8	ES4	237	182	C01_B cell_MS4A1
ES4_CGATGTAAGTCTCCTC-1_8	ES4	370	266	C01_B cell_MS4A1
ES4_CGATTGATCTGCAAGT-1_8	ES4	398	292	C01_B cell_MS4A1
ES4_CGCGGTAAGCTATGCT-1_8	ES4	427	304	C01_B cell_MS4A1
ES4_CGCGGTATCACCGTAA-1_8	ES4	340	254	C01_B cell_MS4A1
ES4_CGCGTTTGTTTGGCGC-1_8	ES4	410	306	C01_B cell_MS4A1
ES4_CGCGTTTTCCTCATTA-1_8	ES4	383	286	C01_B cell_MS4A1
ES4_CGCTATCCATCGGGTC-1_8	ES4	493	333	C01_B cell_MS4A1
ES4_CGCTGGACATTAGGCT-1_8	ES4	651	459	C01_B cell_MS4A1
ES4_CGCTTCACACCCAGTG-1_8	ES4	336	253	C01_B cell_MS4A1
ES4_CGGACACAGCGTGTCC-1_8	ES4	373	277	C01_B cell_MS4A1
ES4_CGGACGTGTTATCGGT-1_8	ES4	575	394	C01_B cell_MS4A1
ES4_CGGAGCTCAATCGGTT-1_8	ES4	400	282	C01_B cell_MS4A1
ES4_CGTAGCGAGACGACGT-1_8	ES4	429	312	C01_B cell_MS4A1
ES4_CGTCACTAGTGGGTTG-1_8	ES4	359	271	C01_B cell_MS4A1
ES4_CGTCAGGCAGTCAGAG-1_8	ES4	626	411	C01_B cell_MS4A1
ES4_CGTCTACGTTTGGGCC-1_8	ES4	564	403	C01_B cell_MS4A1
ES4_CGTGAGCGTTGGGACA-1_8	ES4	222	149	C01_B cell_MS4A1
ES4_CGTGTAAAGCTCCTTC-1_8	ES4	451	349	C02_pDC_LILRA4
ES4_CGTTAGACAATGGACG-1_8	ES4	462	300	C01_B cell_MS4A1
ES4_CGTTCTGTCCACTCCA-1_8	ES4	336	230	C01_B cell_MS4A1
ES4_CGTTGGGTCCTTTCTC-1_8	ES4	1454	877	C03_Plasma cell_JCHAIN
ES4_CTAATGGAGCGGATCA-1_8	ES4	381	272	C01_B cell_MS4A1
ES4_CTAATGGAGTACGACG-1_8	ES4	446	314	C01_B cell_MS4A1
ES4_CTACACCTCTTTAGGG-1_8	ES4	527	365	C01_B cell_MS4A1
ES4_CTACATTGTCTCATCC-1_8	ES4	387	263	C01_B cell_MS4A1
ES4_CTACATTGTTACCAGT-1_8	ES4	241	188	C01_B cell_MS4A1
ES4_CTACCCAAGACACTAA-1_8	ES4	424	295	C01_B cell_MS4A1
ES4_CTACCCAGTCCCTACT-1_8	ES4	463	318	C01_B cell_MS4A1
ES4_CTACGTCAGACCGGAT-1_8	ES4	734	476	C01_B cell_MS4A1
ES4_CTAGCCTAGGTTCCTA-1_8	ES4	688	456	C01_B cell_MS4A1
ES4_CTAGCCTGTTCGGCAC-1_8	ES4	1043	645	C02_pDC_LILRA4
ES4_CTAGTGAGTAGCGTGA-1_8	ES4	377	275	C01_B cell_MS4A1
ES4_CTCACACTCTTGCATT-1_8	ES4	465	341	C01_B cell_MS4A1
ES4_CTCATTAGTAATCGTC-1_8	ES4	328	255	C01_B cell_MS4A1
ES4_CTCATTAGTACCAGTT-1_8	ES4	315	230	C01_B cell_MS4A1
ES4_CTCATTAGTCGCTTTC-1_8	ES4	382	276	C01_B cell_MS4A1
ES4_CTCCTAGTCACCGTAA-1_8	ES4	789	557	C01_B cell_MS4A1
ES4_CTCCTAGTCTAACTCT-1_8	ES4	311	230	C01_B cell_MS4A1
ES4_CTCGAAAGTACGACCC-1_8	ES4	467	320	C01_B cell_MS4A1
ES4_CTCGGAGCAAGCTGGA-1_8	ES4	438	286	C01_B cell_MS4A1
ES4_CTCGGAGCATCATCCC-1_8	ES4	292	199	C01_B cell_MS4A1
ES4_CTCGGGAAGGTAAACT-1_8	ES4	496	333	C01_B cell_MS4A1
ES4_CTCGGGAAGTAGGCCA-1_8	ES4	450	320	C01_B cell_MS4A1
ES4_CTCGTCAGTCTCGTTC-1_8	ES4	370	279	C01_B cell_MS4A1
ES4_CTCTAATTCAACGGGA-1_8	ES4	654	426	C01_B cell_MS4A1
ES4_CTCTACGAGGGCATGT-1_8	ES4	429	308	C01_B cell_MS4A1
ES4_CTCTGGTCATGCCTTC-1_8	ES4	243	204	C01_B cell_MS4A1
ES4_CTCTGGTTCCGCGGTA-1_8	ES4	306	240	C01_B cell_MS4A1
ES4_CTGAAACTCTCGGACG-1_8	ES4	381	262	C01_B cell_MS4A1
ES4_CTGATAGGTCTTGCGG-1_8	ES4	335	228	C01_B cell_MS4A1
ES4_CTGATAGTCAGTGCAT-1_8	ES4	335	254	C01_B cell_MS4A1
ES4_CTGATCCCATGGTTGT-1_8	ES4	314	241	C01_B cell_MS4A1
ES4_CTGCCTATCCAGAGGA-1_8	ES4	473	333	C01_B cell_MS4A1
ES4_CTGGTCTGTCTAGGTT-1_8	ES4	411	280	C01_B cell_MS4A1
ES4_CTGTTTAAGAATTCCC-1_8	ES4	364	254	C01_B cell_MS4A1
ES4_CTTAACTTCCAGATCA-1_8	ES4	493	334	C03_Plasma cell_JCHAIN
ES4_CTTAGGAAGATCACGG-1_8	ES4	415	302	C01_B cell_MS4A1
ES4_CTTCTCTAGACCGGAT-1_8	ES4	420	316	C01_B cell_MS4A1
ES4_CTTCTCTCATCTACGA-1_8	ES4	208	159	C01_B cell_MS4A1
ES4_CTTGGCTTCGGAATCT-1_8	ES4	525	364	C01_B cell_MS4A1
ES4_CTTTGCGGTACAGTTC-1_8	ES4	417	304	C01_B cell_MS4A1
ES4_CTTTGCGTCACGGTTA-1_8	ES4	303	230	C01_B cell_MS4A1
ES4_GAAACTCAGCGATATA-1_8	ES4	359	244	C01_B cell_MS4A1
ES4_GAAACTCGTTCCGGCA-1_8	ES4	439	319	C01_B cell_MS4A1
ES4_GAAACTCTCTCTGTCG-1_8	ES4	212	170	C01_B cell_MS4A1
ES4_GAACATCCATTGGGCC-1_8	ES4	214	159	C01_B cell_MS4A1
ES4_GAACCTAAGCCCAACC-1_8	ES4	490	345	C01_B cell_MS4A1
ES4_GAACCTAGTAACGACG-1_8	ES4	447	358	C02_pDC_LILRA4
ES4_GAACGGAAGGAGTCTG-1_8	ES4	232	182	C01_B cell_MS4A1
ES4_GAATAAGCAAGCGAGT-1_8	ES4	397	288	C01_B cell_MS4A1
ES4_GAATAAGCAATTCCTT-1_8	ES4	530	354	C01_B cell_MS4A1
ES4_GACACGCGTGTGTGCC-1_8	ES4	331	224	C01_B cell_MS4A1
ES4_GACCAATGTCAGCTAT-1_8	ES4	310	220	C01_B cell_MS4A1
ES4_GACCAATGTTCATGGT-1_8	ES4	536	371	C01_B cell_MS4A1
ES4_GACGCGTGTCGTTGTA-1_8	ES4	440	317	C01_B cell_MS4A1
ES4_GACGTGCAGGGATGGG-1_8	ES4	372	254	C01_B cell_MS4A1
ES4_GACGTGCGTTAAAGAC-1_8	ES4	492	328	C01_B cell_MS4A1
ES4_GACGTTATCGGCGCTA-1_8	ES4	400	280	C01_B cell_MS4A1
ES4_GACTACAAGGATATAC-1_8	ES4	399	287	C01_B cell_MS4A1
ES4_GACTACACATTTCACT-1_8	ES4	410	298	C01_B cell_MS4A1
ES4_GACTGCGGTTGCGCAC-1_8	ES4	369	276	C01_B cell_MS4A1
ES4_GAGCAGAGTAGCGCAA-1_8	ES4	397	279	C01_B cell_MS4A1
ES4_GAGTCCGCAATGACCT-1_8	ES4	310	239	C01_B cell_MS4A1
ES4_GATCGATAGAAGAAGC-1_8	ES4	581	385	C01_B cell_MS4A1
ES4_GATCGATCATACTCTT-1_8	ES4	401	285	C01_B cell_MS4A1
ES4_GATCGATTCGCAGGCT-1_8	ES4	441	324	C01_B cell_MS4A1
ES4_GATCGCGCAGTAAGAT-1_8	ES4	405	293	C01_B cell_MS4A1
ES4_GATCGTACAGATGGGT-1_8	ES4	517	343	C01_B cell_MS4A1
ES4_GATCGTATCACGCGGT-1_8	ES4	366	271	C01_B cell_MS4A1
ES4_GATCTAGAGTGCCAGA-1_8	ES4	847	558	C01_B cell_MS4A1
ES4_GATCTAGTCGGTGTTA-1_8	ES4	341	261	C01_B cell_MS4A1
ES4_GATCTAGTCTAACGGT-1_8	ES4	387	287	C01_B cell_MS4A1
ES4_GATCTAGTCTTCATGT-1_8	ES4	605	424	C01_B cell_MS4A1
ES4_GATGAAACAATTGCTG-1_8	ES4	173	133	C01_B cell_MS4A1
ES4_GATGAAATCTGGAGCC-1_8	ES4	223	139	C01_B cell_MS4A1
ES4_GATGAGGTCGTCTGAA-1_8	ES4	199	142	C01_B cell_MS4A1
ES4_GATGCTACACATGACT-1_8	ES4	597	399	C01_B cell_MS4A1
ES4_GATTCAGCAAAGAATC-1_8	ES4	496	337	C01_B cell_MS4A1
ES4_GATTCAGCATCCGTGG-1_8	ES4	448	314	C01_B cell_MS4A1
ES4_GCAATCAAGAATCTCC-1_8	ES4	263	210	C01_B cell_MS4A1
ES4_GCACATAGTGTTTGTG-1_8	ES4	600	418	C01_B cell_MS4A1
ES4_GCACTCTCAAAGGCGT-1_8	ES4	365	273	C01_B cell_MS4A1
ES4_GCAGCCAGTAAATACG-1_8	ES4	595	436	C03_Plasma cell_JCHAIN
ES4_GCAGTTATCAGCTCTC-1_8	ES4	341	252	C01_B cell_MS4A1
ES4_GCAGTTATCGTCGTTC-1_8	ES4	459	284	C01_B cell_MS4A1
ES4_GCAGTTATCTCAAACG-1_8	ES4	245	176	C01_B cell_MS4A1
ES4_GCATGATCAGCATACT-1_8	ES4	474	310	C01_B cell_MS4A1
ES4_GCATGATTCAACGGCC-1_8	ES4	384	274	C01_B cell_MS4A1
ES4_GCATGATTCCTTGACC-1_8	ES4	485	326	C01_B cell_MS4A1
ES4_GCATGCGCATCGGACC-1_8	ES4	297	214	C01_B cell_MS4A1
ES4_GCATGTAGTGCGCTTG-1_8	ES4	367	264	C01_B cell_MS4A1
ES4_GCCAAATCAAACCCAT-1_8	ES4	373	229	C01_B cell_MS4A1
ES4_GCGACCAAGTGGTAGC-1_8	ES4	570	382	C01_B cell_MS4A1
ES4_GCGACCACAGGTGCCT-1_8	ES4	518	358	C01_B cell_MS4A1
ES4_GCGCAACGTATGCTTG-1_8	ES4	378	282	C01_B cell_MS4A1
ES4_GCGCAACGTGGGTCAA-1_8	ES4	1144	737	C02_pDC_LILRA4
ES4_GCGCAGTCAGCGAACA-1_8	ES4	495	324	C01_B cell_MS4A1
ES4_GCGCAGTGTGCAGTAG-1_8	ES4	475	340	C01_B cell_MS4A1
ES4_GCGCAGTGTTTAGGAA-1_8	ES4	417	297	C01_B cell_MS4A1
ES4_GCGCCAACATTGGCGC-1_8	ES4	302	212	C01_B cell_MS4A1
ES4_GCGCGATAGGTGATAT-1_8	ES4	448	308	C01_B cell_MS4A1
ES4_GCGCGATAGTGTCCAT-1_8	ES4	409	272	C01_B cell_MS4A1
ES4_GCGCGATTCTTGTCAT-1_8	ES4	416	289	C01_B cell_MS4A1
ES4_GCTCCTAAGAACTGTA-1_8	ES4	427	298	C01_B cell_MS4A1
ES4_GCTCTGTTCACCCGAG-1_8	ES4	274	209	C01_B cell_MS4A1
ES4_GCTCTGTTCCAAACAC-1_8	ES4	543	371	C01_B cell_MS4A1
ES4_GCTGCAGTCTTACCGC-1_8	ES4	226	172	C01_B cell_MS4A1
ES4_GCTGCTTAGAGCCCAA-1_8	ES4	432	308	C01_B cell_MS4A1
ES4_GCTGCTTAGGGTCTCC-1_8	ES4	234	189	C01_B cell_MS4A1
ES4_GCTGGGTAGTTGAGAT-1_8	ES4	496	355	C01_B cell_MS4A1
ES4_GCTTCCAAGGTGTTAA-1_8	ES4	592	426	C01_B cell_MS4A1
ES4_GCTTCCACACGTGAGA-1_8	ES4	601	404	C01_B cell_MS4A1
ES4_GCTTCCAGTAGAGTGC-1_8	ES4	513	367	C01_B cell_MS4A1
ES4_GCTTGAACATATGGTC-1_8	ES4	492	343	C01_B cell_MS4A1
ES4_GCTTGAAGTCTTGCGG-1_8	ES4	398	313	C01_B cell_MS4A1
ES4_GGAACTTAGAATTCCC-1_8	ES4	355	246	C01_B cell_MS4A1
ES4_GGAACTTTCCTGCAGG-1_8	ES4	313	232	C01_B cell_MS4A1
ES4_GGAATAAAGCAGGCTA-1_8	ES4	441	294	C01_B cell_MS4A1
ES4_GGACAAGGTCCGTGAC-1_8	ES4	436	286	C01_B cell_MS4A1
ES4_GGACAGACAAGCGATG-1_8	ES4	397	303	C01_B cell_MS4A1
ES4_GGACAGAGTTCGCGAC-1_8	ES4	184	160	C01_B cell_MS4A1
ES4_GGACATTTCATGCATG-1_8	ES4	421	312	C01_B cell_MS4A1
ES4_GGACGTCTCTGAGTGT-1_8	ES4	308	225	C01_B cell_MS4A1
ES4_GGATGTTAGGACATTA-1_8	ES4	466	328	C01_B cell_MS4A1
ES4_GGATGTTTCGCCAGCA-1_8	ES4	416	297	C01_B cell_MS4A1
ES4_GGCAATTTCTATCCCG-1_8	ES4	464	318	C01_B cell_MS4A1
ES4_GGCGACTCACCTCGGA-1_8	ES4	350	245	C01_B cell_MS4A1
ES4_GGCGTGTTCACAGGCC-1_8	ES4	302	222	C01_B cell_MS4A1
ES4_GGCTGGTTCGCCATAA-1_8	ES4	410	302	C01_B cell_MS4A1
ES4_GGGAATGAGAGTGACC-1_8	ES4	365	250	C01_B cell_MS4A1
ES4_GGGAATGCAAGGTGTG-1_8	ES4	418	304	C01_B cell_MS4A1
ES4_GGGAATGTCCTGTAGA-1_8	ES4	369	266	C01_B cell_MS4A1
ES4_GGGACCTAGCAGATCG-1_8	ES4	257	188	C01_B cell_MS4A1
ES4_GGGACCTTCATCACCC-1_8	ES4	394	293	C01_B cell_MS4A1
ES4_GGGAGATCAAAGGCGT-1_8	ES4	292	203	C01_B cell_MS4A1
ES4_GGGAGATCAGCTTAAC-1_8	ES4	621	433	C01_B cell_MS4A1
ES4_GGGAGATGTTTAGGAA-1_8	ES4	449	325	C01_B cell_MS4A1
ES4_GGGAGATTCGTCACGG-1_8	ES4	426	302	C01_B cell_MS4A1
ES4_GGGCATCAGTCGATAA-1_8	ES4	1116	732	C02_pDC_LILRA4
ES4_GGGCATCCATCGGGTC-1_8	ES4	267	204	C01_B cell_MS4A1
ES4_GGGTTGCAGAAGATTC-1_8	ES4	551	385	C01_B cell_MS4A1
ES4_GGTATTGAGGGTGTTG-1_8	ES4	362	256	C01_B cell_MS4A1
ES4_GGTGCGTAGATGAGAG-1_8	ES4	330	229	C01_B cell_MS4A1
ES4_GGTGCGTAGTTTAGGA-1_8	ES4	470	332	C01_B cell_MS4A1
ES4_GGTGTTAGTTCAGACT-1_8	ES4	536	387	C01_B cell_MS4A1
ES4_GGTGTTATCCCTTGTG-1_8	ES4	329	237	C01_B cell_MS4A1
ES4_GGTGTTATCCGCAGTG-1_8	ES4	267	211	C01_B cell_MS4A1
ES4_GTAACTGGTGAAATCA-1_8	ES4	501	367	C01_B cell_MS4A1
ES4_GTAACTGTCTCAAACG-1_8	ES4	215	159	C01_B cell_MS4A1
ES4_GTACTCCAGAATTCCC-1_8	ES4	505	351	C01_B cell_MS4A1
ES4_GTACTCCGTCGTGGCT-1_8	ES4	368	258	C01_B cell_MS4A1
ES4_GTACTCCTCATGCATG-1_8	ES4	402	294	C01_B cell_MS4A1
ES4_GTACTTTCAAGCTGGA-1_8	ES4	418	299	C01_B cell_MS4A1
ES4_GTAGGCCTCACGACTA-1_8	ES4	407	287	C01_B cell_MS4A1
ES4_GTATCTTTCTACTCAT-1_8	ES4	635	455	C02_pDC_LILRA4
ES4_GTATTCTGTTCACCTC-1_8	ES4	448	311	C01_B cell_MS4A1
ES4_GTCAAGTCAGTAAGCG-1_8	ES4	481	346	C01_B cell_MS4A1
ES4_GTCACAAGTACTTCTT-1_8	ES4	456	332	C01_B cell_MS4A1
ES4_GTCACAATCGGTGTTA-1_8	ES4	413	302	C01_B cell_MS4A1
ES4_GTCACGGGTGGTAACG-1_8	ES4	340	239	C01_B cell_MS4A1
ES4_GTCATTTAGCACCGTC-1_8	ES4	355	266	C01_B cell_MS4A1
ES4_GTCATTTCAATGTAAG-1_8	ES4	444	297	C01_B cell_MS4A1
ES4_GTCCTCAAGACCGGAT-1_8	ES4	470	303	C01_B cell_MS4A1
ES4_GTCCTCACACAGACTT-1_8	ES4	425	316	C01_B cell_MS4A1
ES4_GTCCTCATCCAAATGC-1_8	ES4	352	247	C01_B cell_MS4A1
ES4_GTCGGGTGTGCATCTA-1_8	ES4	354	252	C01_B cell_MS4A1
ES4_GTCGGGTGTTAAGATG-1_8	ES4	358	269	C01_B cell_MS4A1
ES4_GTCGTAACAAGAAGAG-1_8	ES4	399	277	C01_B cell_MS4A1
ES4_GTCGTAACAAGTTCTG-1_8	ES4	377	265	C01_B cell_MS4A1
ES4_GTCGTAACAGATGGCA-1_8	ES4	313	234	C01_B cell_MS4A1
ES4_GTCGTAATCTGCTTGC-1_8	ES4	332	256	C01_B cell_MS4A1
ES4_GTCTCGTAGTCGTACT-1_8	ES4	441	296	C01_B cell_MS4A1
ES4_GTCTCGTTCATCGCTC-1_8	ES4	538	361	C01_B cell_MS4A1
ES4_GTCTCGTTCCAAGTAC-1_8	ES4	403	301	C01_B cell_MS4A1
ES4_GTCTTCGGTCTAAAGA-1_8	ES4	359	277	C01_B cell_MS4A1
ES4_GTGAAGGCACAGACAG-1_8	ES4	204	161	C01_B cell_MS4A1
ES4_GTGCAGCAGACACGAC-1_8	ES4	401	284	C01_B cell_MS4A1
ES4_GTGCAGCGTGTGGTTT-1_8	ES4	355	251	C01_B cell_MS4A1
ES4_GTGCGGTAGTCCATAC-1_8	ES4	331	260	C01_B cell_MS4A1
ES4_GTGCGGTGTCACCCAG-1_8	ES4	334	238	C01_B cell_MS4A1
ES4_GTGCGGTTCGACAGCC-1_8	ES4	305	223	C01_B cell_MS4A1
ES4_GTGCTTCTCGGATGTT-1_8	ES4	595	396	C01_B cell_MS4A1
ES4_GTGGGTCGTCTTCTCG-1_8	ES4	234	183	C01_B cell_MS4A1
ES4_GTTAAGCGTCCTCTTG-1_8	ES4	389	275	C01_B cell_MS4A1
ES4_GTTCATTTCTTGTATC-1_8	ES4	398	295	C01_B cell_MS4A1
ES4_GTTCTCGTCGTTTATC-1_8	ES4	670	381	C01_B cell_MS4A1
ES4_TAAACCGCAATTGCTG-1_8	ES4	493	341	C01_B cell_MS4A1
ES4_TAAACCGGTACGCACC-1_8	ES4	332	248	C01_B cell_MS4A1
ES4_TAAACCGGTAGCTAAA-1_8	ES4	324	240	C01_B cell_MS4A1
ES4_TAAACCGTCGAATGCT-1_8	ES4	234	174	C01_B cell_MS4A1
ES4_TAAGAGATCCGTACAA-1_8	ES4	316	232	C01_B cell_MS4A1
ES4_TAAGCGTGTCCGTGAC-1_8	ES4	313	220	C01_B cell_MS4A1
ES4_TAAGTGCTCATCATTC-1_8	ES4	404	302	C01_B cell_MS4A1
ES4_TACACGAGTTCTCATT-1_8	ES4	470	315	C01_B cell_MS4A1
ES4_TACAGTGAGCTTTGGT-1_8	ES4	514	328	C01_B cell_MS4A1
ES4_TACAGTGGTGGTCCGT-1_8	ES4	380	264	C01_B cell_MS4A1
ES4_TACCTTAAGACTGTAA-1_8	ES4	400	273	C01_B cell_MS4A1
ES4_TACCTTACACAACTGT-1_8	ES4	430	321	C01_B cell_MS4A1
ES4_TACCTTACAGCCAATT-1_8	ES4	442	293	C01_B cell_MS4A1
ES4_TACCTTAGTGTGGTTT-1_8	ES4	400	283	C01_B cell_MS4A1
ES4_TACTCATAGCCCAGCT-1_8	ES4	469	344	C01_B cell_MS4A1
ES4_TACTCATCACGGCCAT-1_8	ES4	353	252	C01_B cell_MS4A1
ES4_TACTCGCAGACTGGGT-1_8	ES4	325	226	C01_B cell_MS4A1
ES4_TACTTACAGTAGCGGT-1_8	ES4	407	284	C01_B cell_MS4A1
ES4_TACTTACGTTCAGACT-1_8	ES4	592	399	C01_B cell_MS4A1
ES4_TACTTACGTTGACGTT-1_8	ES4	346	254	C01_B cell_MS4A1
ES4_TACTTGTAGGCCCGTT-1_8	ES4	426	287	C01_B cell_MS4A1
ES4_TACTTGTGTCTCAACA-1_8	ES4	579	389	C01_B cell_MS4A1
ES4_TACTTGTTCACTCCTG-1_8	ES4	459	311	C01_B cell_MS4A1
ES4_TAGACCAGTCTAGTCA-1_8	ES4	347	256	C01_B cell_MS4A1
ES4_TAGACCAGTGTTGGGA-1_8	ES4	567	380	C01_B cell_MS4A1
ES4_TAGACCATCAGAAATG-1_8	ES4	324	251	C01_B cell_MS4A1
ES4_TAGAGCTGTCCGCTGA-1_8	ES4	286	209	C01_B cell_MS4A1
ES4_TAGCCGGCATCACCCT-1_8	ES4	438	314	C01_B cell_MS4A1
ES4_TAGGCATAGATGGCGT-1_8	ES4	370	295	C01_B cell_MS4A1
ES4_TAGGCATAGGGTGTTG-1_8	ES4	321	256	C01_B cell_MS4A1
ES4_TAGGCATAGTTAGCGG-1_8	ES4	338	257	C01_B cell_MS4A1
ES4_TAGTGGTCAATAACGA-1_8	ES4	361	267	C01_B cell_MS4A1
ES4_TAGTTGGAGAAGGGTA-1_8	ES4	274	221	C01_B cell_MS4A1
ES4_TAGTTGGTCCGCAAGC-1_8	ES4	422	297	C01_B cell_MS4A1
ES4_TATCAGGAGGACAGAA-1_8	ES4	534	362	C01_B cell_MS4A1
ES4_TATCAGGTCTTGGGTA-1_8	ES4	458	322	C01_B cell_MS4A1
ES4_TATCTCAAGCCGCCTA-1_8	ES4	427	298	C01_B cell_MS4A1
ES4_TATGCCCAGTGTACGG-1_8	ES4	444	300	C01_B cell_MS4A1
ES4_TATGCCCCACGCGAAA-1_8	ES4	253	196	C01_B cell_MS4A1
ES4_TATTACCGTGTGGCTC-1_8	ES4	1165	804	C02_pDC_LILRA4
ES4_TCAACGATCCGCGTTT-1_8	ES4	498	335	C01_B cell_MS4A1
ES4_TCAATCTCAGATGGGT-1_8	ES4	1414	943	C02_pDC_LILRA4
ES4_TCAATCTGTTTGTGTG-1_8	ES4	390	283	C01_B cell_MS4A1
ES4_TCAATCTTCAGTCCCT-1_8	ES4	382	283	C01_B cell_MS4A1
ES4_TCACAAGGTCGGCTCA-1_8	ES4	596	393	C01_B cell_MS4A1
ES4_TCACAAGGTTCGAATC-1_8	ES4	370	248	C01_B cell_MS4A1
ES4_TCACGAAGTCGATTGT-1_8	ES4	313	241	C01_B cell_MS4A1
ES4_TCAGCTCAGCGTAATA-1_8	ES4	606	389	C01_B cell_MS4A1
ES4_TCAGCTCGTGATGCCC-1_8	ES4	383	261	C01_B cell_MS4A1
ES4_TCAGGATAGTACCGGA-1_8	ES4	389	285	C01_B cell_MS4A1
ES4_TCAGGTACATCCGTGG-1_8	ES4	487	347	C01_B cell_MS4A1
ES4_TCATTACAGACCACGA-1_8	ES4	682	425	C01_B cell_MS4A1
ES4_TCATTACAGGCGCTCT-1_8	ES4	366	272	C01_B cell_MS4A1
ES4_TCATTTGAGAGTCTGG-1_8	ES4	343	244	C01_B cell_MS4A1
ES4_TCCCGATCACGACGAA-1_8	ES4	348	275	C01_B cell_MS4A1
ES4_TCGCGTTCACATTAGC-1_8	ES4	378	264	C01_B cell_MS4A1
ES4_TCGCGTTGTCAAAGCG-1_8	ES4	260	184	C01_B cell_MS4A1
ES4_TCGGGACAGCACCGTC-1_8	ES4	360	258	C01_B cell_MS4A1
ES4_TCGGGACCAGCTTCGG-1_8	ES4	626	385	C01_B cell_MS4A1
ES4_TCGGTAACATAGTAAG-1_8	ES4	345	268	C01_B cell_MS4A1
ES4_TCGGTAACATGTCCTC-1_8	ES4	337	255	C01_B cell_MS4A1
ES4_TCGTACCTCAACGAAA-1_8	ES4	886	587	C02_pDC_LILRA4
ES4_TCGTAGAAGCTGGAAC-1_8	ES4	256	194	C01_B cell_MS4A1
ES4_TCTATTGAGCTATGCT-1_8	ES4	438	311	C01_B cell_MS4A1
ES4_TCTCATACAACACCCG-1_8	ES4	424	306	C01_B cell_MS4A1
ES4_TCTCTAAAGGTTACCT-1_8	ES4	989	677	C02_pDC_LILRA4
ES4_TCTCTAACACCGTTGG-1_8	ES4	566	384	C01_B cell_MS4A1
ES4_TCTGAGACATGAAGTA-1_8	ES4	423	298	C01_B cell_MS4A1
ES4_TCTTTCCGTGCACGAA-1_8	ES4	452	320	C01_B cell_MS4A1
ES4_TCTTTCCTCAAGGTAA-1_8	ES4	547	383	C01_B cell_MS4A1
ES4_TGACAACAGTGCCAGA-1_8	ES4	414	249	C01_B cell_MS4A1
ES4_TGACAACCACGTCTCT-1_8	ES4	391	276	C01_B cell_MS4A1
ES4_TGACGGCGTGCCTTGG-1_8	ES4	340	239	C01_B cell_MS4A1
ES4_TGACTTTCAACTGCTA-1_8	ES4	385	256	C01_B cell_MS4A1
ES4_TGAGAGGAGTGCCATT-1_8	ES4	314	226	C01_B cell_MS4A1
ES4_TGAGAGGGTAGGAGTC-1_8	ES4	401	273	C01_B cell_MS4A1
ES4_TGAGCATAGCTAAGAT-1_8	ES4	558	384	C01_B cell_MS4A1
ES4_TGAGCATCATGGATGG-1_8	ES4	665	407	C01_B cell_MS4A1
ES4_TGAGCATGTCGAGTTT-1_8	ES4	338	258	C01_B cell_MS4A1
ES4_TGAGGGAAGCGATTCT-1_8	ES4	360	268	C01_B cell_MS4A1
ES4_TGCACCTCACCAGTTA-1_8	ES4	398	293	C01_B cell_MS4A1
ES4_TGCCAAATCGGTGTTA-1_8	ES4	595	390	C01_B cell_MS4A1
ES4_TGCCAAATCGTCCGTT-1_8	ES4	362	266	C01_B cell_MS4A1
ES4_TGCCCATCAATGTTGC-1_8	ES4	371	267	C01_B cell_MS4A1
ES4_TGCCCATCATGCCCGA-1_8	ES4	362	269	C01_B cell_MS4A1
ES4_TGCCCTACAGGTGCCT-1_8	ES4	795	510	C01_B cell_MS4A1
ES4_TGCCCTAGTAGCTCCG-1_8	ES4	523	361	C01_B cell_MS4A1
ES4_TGCGCAGCAGACGTAG-1_8	ES4	422	308	C01_B cell_MS4A1
ES4_TGCGCAGTCTTAACCT-1_8	ES4	385	292	C01_B cell_MS4A1
ES4_TGCGTGGAGCGTCTAT-1_8	ES4	345	262	C02_pDC_LILRA4
ES4_TGCGTGGGTGATAAGT-1_8	ES4	607	383	C01_B cell_MS4A1
ES4_TGCTACCAGCGTTTAC-1_8	ES4	398	281	C01_B cell_MS4A1
ES4_TGCTACCCATCGATTG-1_8	ES4	303	216	C01_B cell_MS4A1
ES4_TGCTGCTTCGAATCCA-1_8	ES4	452	335	C01_B cell_MS4A1
ES4_TGGACGCTCGTCTGAA-1_8	ES4	264	186	C01_B cell_MS4A1
ES4_TGGCCAGCAGCCACCA-1_8	ES4	302	226	C01_B cell_MS4A1
ES4_TGGCCAGTCAAGGTAA-1_8	ES4	352	262	C01_B cell_MS4A1
ES4_TGGCCAGTCCGCAAGC-1_8	ES4	470	338	C01_B cell_MS4A1
ES4_TGGCTGGCACTGAAGG-1_8	ES4	331	249	C01_B cell_MS4A1
ES4_TGGCTGGGTAGATTAG-1_8	ES4	550	352	C01_B cell_MS4A1
ES4_TGGCTGGGTGAACCTT-1_8	ES4	306	221	C01_B cell_MS4A1
ES4_TGGCTGGGTTCAGTAC-1_8	ES4	424	320	C01_B cell_MS4A1
ES4_TGGGAAGTCCTTGACC-1_8	ES4	311	249	C01_B cell_MS4A1
ES4_TGGTTAGCAATAGCAA-1_8	ES4	416	285	C01_B cell_MS4A1
ES4_TGTATTCTCTAGAGTC-1_8	ES4	359	251	C01_B cell_MS4A1
ES4_TGTCCCAGTGTCGCTG-1_8	ES4	350	260	C01_B cell_MS4A1
ES4_TGTCCCATCCACGACG-1_8	ES4	351	258	C01_B cell_MS4A1
ES4_TGTGGTATCCGCAGTG-1_8	ES4	618	448	C02_pDC_LILRA4
ES4_TGTGTTTAGGGTGTGT-1_8	ES4	392	265	C01_B cell_MS4A1
ES4_TGTGTTTGTCCGAACC-1_8	ES4	465	329	C01_B cell_MS4A1
ES4_TTAGGACAGAAGGCCT-1_8	ES4	463	347	C01_B cell_MS4A1
ES4_TTATGCTAGAATCTCC-1_8	ES4	370	268	C01_B cell_MS4A1
ES4_TTATGCTCACGACGAA-1_8	ES4	401	282	C01_B cell_MS4A1
ES4_TTATGCTCATACAGCT-1_8	ES4	363	283	C01_B cell_MS4A1
ES4_TTCCCAGGTCTAACGT-1_8	ES4	336	255	C01_B cell_MS4A1
ES4_TTCCCAGGTCTGCGGT-1_8	ES4	297	223	C01_B cell_MS4A1
ES4_TTCCCAGTCTTATCTG-1_8	ES4	183	150	C01_B cell_MS4A1
ES4_TTCGAAGAGGGATGGG-1_8	ES4	358	242	C01_B cell_MS4A1
ES4_TTCGAAGTCACCACCT-1_8	ES4	364	258	C01_B cell_MS4A1
ES4_TTCTCAAAGTACGATA-1_8	ES4	576	345	C01_B cell_MS4A1
ES4_TTCTCAACACGACGAA-1_8	ES4	511	356	C01_B cell_MS4A1
ES4_TTCTCAAGTTCGCGAC-1_8	ES4	358	263	C01_B cell_MS4A1
ES4_TTCTCCTTCCGCGTTT-1_8	ES4	468	318	C01_B cell_MS4A1
ES4_TTGAACGAGTGCGATG-1_8	ES4	360	266	C01_B cell_MS4A1
ES4_TTGAACGTCACAGGCC-1_8	ES4	521	388	C01_B cell_MS4A1
ES4_TTGACTTAGTGCCATT-1_8	ES4	541	355	C01_B cell_MS4A1
ES4_TTGCCGTGTGTTCGAT-1_8	ES4	355	251	C01_B cell_MS4A1
ES4_TTGGAACTCAAACCGT-1_8	ES4	464	316	C01_B cell_MS4A1
ES4_TTGGCAATCCACGAAT-1_8	ES4	391	286	C01_B cell_MS4A1
ES4_TTGTAGGTCTAACTCT-1_8	ES4	410	298	C01_B cell_MS4A1
ES4_TTTCCTCCAGGACCCT-1_8	ES4	435	312	C01_B cell_MS4A1
ES4_TTTCCTCTCGGAAATA-1_8	ES4	427	303	C01_B cell_MS4A1
ES4_TTTGCGCCAGGTCCAC-1_8	ES4	428	308	C01_B cell_MS4A1
ES4_TTTGCGCTCCCTGACT-1_8	ES4	440	315	C01_B cell_MS4A1
ES4_TTTGTCAAGAGACTAT-1_8	ES4	501	366	C01_B cell_MS4A1
GCTB1_AAGTGAACAAATAGCA-1_9	GCTB1	2888	1354	C02_pDC_LILRA4
GCTB1_AATGGAAAGAGGGTAA-1_9	GCTB1	13833	876	C03_Plasma cell_JCHAIN
GCTB1_ACAGCCGGTACCAATC-1_9	GCTB1	3048	1600	C02_pDC_LILRA4
GCTB1_ACTTTCAGTATTAAGG-1_9	GCTB1	12643	1563	C03_Plasma cell_JCHAIN
GCTB1_AGGAATAGTCCATAGT-1_9	GCTB1	2448	1440	C02_pDC_LILRA4
GCTB1_CAACGATCAAGACCGA-1_9	GCTB1	20327	1611	C03_Plasma cell_JCHAIN
GCTB1_CAGTTCCAGGAACGAA-1_9	GCTB1	10958	1230	C03_Plasma cell_JCHAIN
GCTB1_CATACTTAGTATGGCG-1_9	GCTB1	15464	1240	C03_Plasma cell_JCHAIN
GCTB1_CCCAACTTCAAAGGTA-1_9	GCTB1	18478	1625	C03_Plasma cell_JCHAIN
GCTB1_CCTAACCGTCACCTTC-1_9	GCTB1	8277	947	C03_Plasma cell_JCHAIN
GCTB1_CCTGTTGAGCTGACTT-1_9	GCTB1	13592	1324	C03_Plasma cell_JCHAIN
GCTB1_GAGATGGTCAACTCTT-1_9	GCTB1	21502	1588	C03_Plasma cell_JCHAIN
GCTB1_GATGTTGCAGCTCCTT-1_9	GCTB1	1542	565	C03_Plasma cell_JCHAIN
GCTB1_GCAGCTGCACGAAAGC-1_9	GCTB1	8516	1056	C03_Plasma cell_JCHAIN
GCTB1_GCCTGTTTCACAGTGT-1_9	GCTB1	2332	1316	C02_pDC_LILRA4
GCTB1_GCGTTTCAGCGATGCA-1_9	GCTB1	16736	1384	C03_Plasma cell_JCHAIN
GCTB1_TCATATCTCAAAGGAT-1_9	GCTB1	12360	1099	C03_Plasma cell_JCHAIN
GCTB1_TCCAGAAAGGCAATGC-1_9	GCTB1	14359	1437	C03_Plasma cell_JCHAIN
GCTB1_TCGCTTGTCCCAATAG-1_9	GCTB1	15407	1214	C03_Plasma cell_JCHAIN
GCTB1_TGAGACTAGCAGTCTT-1_9	GCTB1	12264	1345	C03_Plasma cell_JCHAIN
GCTB1_TTAGGCACAGCGTTTA-1_9	GCTB1	3143	1408	C02_pDC_LILRA4
GCTB1_TTAGGCATCATACAGC-1_9	GCTB1	4013	1928	C02_pDC_LILRA4
GCTB1_TTCCTAATCGAGAGAC-1_9	GCTB1	3464	1753	C02_pDC_LILRA4
GCTB2_CCTCAACCATGACAAA-1_10	GCTB2	8989	978	C03_Plasma cell_JCHAIN
GCTB2_CGCATAATCGTTTACT-1_10	GCTB2	2040	369	C03_Plasma cell_JCHAIN
GCTB2_CTGCGAGTCTATCACT-1_10	GCTB2	12827	1136	C03_Plasma cell_JCHAIN
GCTB2_TGCCGAGGTACCGGAA-1_10	GCTB2	7665	939	C03_Plasma cell_JCHAIN
GCTB2_AAGATAGAGCCTTTCC-1_11	GCTB2	3089	1635	C02_pDC_LILRA4
GCTB2_CACGAATAGCCAGAGT-1_11	GCTB2	4876	842	C03_Plasma cell_JCHAIN
GCTB2_TTTGATCAGAGTACCG-1_11	GCTB2	2170	1127	C02_pDC_LILRA4
GCTB3_AATGCCAAGAGTCAAT-1_12	GCTB3	5295	1360	C03_Plasma cell_JCHAIN
GCTB3_ACAAGCTAGGAACTAT-1_12	GCTB3	2320	1075	C02_pDC_LILRA4
GCTB3_ACATTTCTCCTTACCG-1_12	GCTB3	3698	1339	C02_pDC_LILRA4
GCTB3_ACCAACATCACATCAG-1_12	GCTB3	4963	861	C03_Plasma cell_JCHAIN
GCTB3_ACGGGTCTCTAGACAC-1_12	GCTB3	2188	353	C03_Plasma cell_JCHAIN
GCTB3_AGACAAAAGAGGGTAA-1_12	GCTB3	18578	915	C03_Plasma cell_JCHAIN
GCTB3_AGGATCTTCAATCTCT-1_12	GCTB3	3468	1389	C02_pDC_LILRA4
GCTB3_AGTGCCGGTGCCTACG-1_12	GCTB3	2806	410	C03_Plasma cell_JCHAIN
GCTB3_CGGAATTAGGCACAAC-1_12	GCTB3	12260	1276	C03_Plasma cell_JCHAIN
GCTB3_GCTCAAACAGAGATTA-1_12	GCTB3	3201	1182	C02_pDC_LILRA4
GCTB3_GTTACCCAGCAGCCCT-1_12	GCTB3	6567	712	C03_Plasma cell_JCHAIN
GCTB3_TCATGTTGTCCACATA-1_12	GCTB3	3907	740	C03_Plasma cell_JCHAIN
GCTB3_TCCTAATTCAAGAATG-1_12	GCTB3	2476	1117	C02_pDC_LILRA4
GCTB3_TCTGGCTAGAGCAGTC-1_12	GCTB3	20948	1111	C03_Plasma cell_JCHAIN
GCTB3_TTCAATCGTCCGGATC-1_12	GCTB3	3587	498	C03_Plasma cell_JCHAIN
GCTB5_AATAGAGGTTGAGAGC-1_14	GCTB5	4375	1999	C03_Plasma cell_JCHAIN
GCTB5_CGTCAAACATTAAGCC-1_14	GCTB5	4171	1975	C03_Plasma cell_JCHAIN
GCTB5_CTACGGGCACCTCTAC-1_14	GCTB5	4926	2080	C03_Plasma cell_JCHAIN
GCTB5_GATGATCGTATCGATC-1_14	GCTB5	4357	2102	C03_Plasma cell_JCHAIN
GCTB5_GTGGAAGAGATGTTGA-1_14	GCTB5	5561	1304	C03_Plasma cell_JCHAIN
GCTB5_TAAGCGTGTAGACGGT-1_14	GCTB5	1990	1092	C03_Plasma cell_JCHAIN
GCTB5_TCGGATATCGCGTCGA-1_14	GCTB5	838	567	C03_Plasma cell_JCHAIN
OS1_AAACCTGAGAATTGTG-1_1	OS1	2163	968	C04_Macrophage_CCL3L1
OS1_AAACCTGCACATCCGG-1_1	OS1	4695	1581	C05_Monocyte_FCN1
OS1_AAACGGGGTCTAGGTT-1_1	OS1	2942	1114	C04_Macrophage_CCL3L1
OS1_AAACGGGGTTCGCTAA-1_1	OS1	4971	1698	C07_cDC_CLEC10A
OS1_AAAGTAGTCACATGCA-1_1	OS1	3774	1540	C04_Macrophage_CCL3L1
OS1_AAAGTAGTCTTACCTA-1_1	OS1	1973	898	C05_Monocyte_FCN1
OS1_AAATGCCCAAACAACA-1_1	OS1	3163	1273	C04_Macrophage_CCL3L1
OS1_AAATGCCGTTCCCGAG-1_1	OS1	5687	1738	C04_Macrophage_CCL3L1
OS1_AAATGCCTCGTACCGG-1_1	OS1	4091	1403	C05_Monocyte_FCN1
OS1_AACCATGAGTGGGCTA-1_1	OS1	4052	1517	C07_cDC_CLEC10A
OS1_AACCATGGTGTAACGG-1_1	OS1	2762	1114	C04_Macrophage_CCL3L1
OS1_AACCATGTCAAGCCTA-1_1	OS1	7488	2303	C07_cDC_CLEC10A
OS1_AACCGCGCATGAGCGA-1_1	OS1	3985	1532	C05_Monocyte_FCN1
OS1_AACCGCGGTACAAGTA-1_1	OS1	3253	1181	C05_Monocyte_FCN1
OS1_AACCGCGGTTGAGTTC-1_1	OS1	6369	2190	C07_cDC_CLEC10A
OS1_AACGTTGCACCTCGTT-1_1	OS1	2785	1244	C04_Macrophage_CCL3L1
OS1_AACTCAGAGACTAAGT-1_1	OS1	5449	1646	C04_Macrophage_CCL3L1
OS1_AACTCAGGTGTGAAAT-1_1	OS1	2053	1028	C04_Macrophage_CCL3L1
OS1_AACTCCCAGAGGTTAT-1_1	OS1	7016	1432	C08_Osteoclast_CTSK
OS1_AACTCCCGTGATAAAC-1_1	OS1	3344	1429	C04_Macrophage_CCL3L1
OS1_AACTTTCAGCCTCGTG-1_1	OS1	7823	2241	C07_cDC_CLEC10A
OS1_AACTTTCCAACTGCGC-1_1	OS1	5094	1641	C05_Monocyte_FCN1
OS1_AAGCCGCCAAGTCTGT-1_1	OS1	3464	1142	C05_Monocyte_FCN1
OS1_AAGGAGCAGTATTGGA-1_1	OS1	4311	1746	C06_Macrophage_APOE
OS1_AAGGAGCCAATGCCAT-1_1	OS1	4299	1581	C04_Macrophage_CCL3L1
OS1_AAGGAGCTCGGTTAAC-1_1	OS1	3475	1449	C07_cDC_CLEC10A
OS1_AAGGCAGAGCGTAATA-1_1	OS1	5991	1836	C06_Macrophage_APOE
OS1_AAGGCAGAGCTAGGCA-1_1	OS1	3626	1406	C05_Monocyte_FCN1
OS1_AAGGCAGCATAACCTG-1_1	OS1	7544	2164	C05_Monocyte_FCN1
OS1_AAGGCAGCATACGCCG-1_1	OS1	5622	1790	C05_Monocyte_FCN1
OS1_AAGTCTGAGAGCCCAA-1_1	OS1	5047	1814	C07_cDC_CLEC10A
OS1_AAGTCTGAGGCGATAC-1_1	OS1	1941	723	C05_Monocyte_FCN1
OS1_AAGTCTGAGTCATCCA-1_1	OS1	3777	1224	C04_Macrophage_CCL3L1
OS1_AATCCAGGTCAACATC-1_1	OS1	2894	1240	C04_Macrophage_CCL3L1
OS1_AATCCAGTCACGGTTA-1_1	OS1	2406	993	C04_Macrophage_CCL3L1
OS1_ACACCCTTCGCTTGTC-1_1	OS1	3647	1600	C04_Macrophage_CCL3L1
OS1_ACACCGGAGATCCTGT-1_1	OS1	3848	1390	C04_Macrophage_CCL3L1
OS1_ACACCGGAGCGCTCCA-1_1	OS1	3116	1100	C04_Macrophage_CCL3L1
OS1_ACACCGGTCACCACCT-1_1	OS1	2566	1486	C06_Macrophage_APOE
OS1_ACACTGACAAGGGTCA-1_1	OS1	3191	1346	C04_Macrophage_CCL3L1
OS1_ACACTGAGTAGCCTAT-1_1	OS1	7065	2255	C07_cDC_CLEC10A
OS1_ACACTGAGTTCGTCTC-1_1	OS1	2225	1028	C04_Macrophage_CCL3L1
OS1_ACAGCCGGTGTAATGA-1_1	OS1	7328	2205	C04_Macrophage_CCL3L1
OS1_ACAGCCGTCACCATAG-1_1	OS1	2234	948	C04_Macrophage_CCL3L1
OS1_ACAGCTATCCTAGTGA-1_1	OS1	3822	1457	C05_Monocyte_FCN1
OS1_ACATACGGTTACTGAC-1_1	OS1	4332	1449	C04_Macrophage_CCL3L1
OS1_ACATCAGCAGCTTCGG-1_1	OS1	2187	1022	C08_Osteoclast_CTSK
OS1_ACATCAGGTCCAGTGC-1_1	OS1	7212	2147	C07_cDC_CLEC10A
OS1_ACATGGTCACCTTGTC-1_1	OS1	3519	1218	C05_Monocyte_FCN1
OS1_ACATGGTTCGCCATAA-1_1	OS1	4903	1715	C07_cDC_CLEC10A
OS1_ACCAGTATCCCACTTG-1_1	OS1	2179	937	C06_Macrophage_APOE
OS1_ACCCACTAGCTAACTC-1_1	OS1	5414	1540	C07_cDC_CLEC10A
OS1_ACCCACTTCAGTTAGC-1_1	OS1	2514	977	C05_Monocyte_FCN1
OS1_ACCGTAAAGAAACGAG-1_1	OS1	3700	1372	C07_cDC_CLEC10A
OS1_ACCGTAAAGTTACCCA-1_1	OS1	3578	1392	C07_cDC_CLEC10A
OS1_ACCGTAATCGGGAGTA-1_1	OS1	7011	2236	C07_cDC_CLEC10A
OS1_ACCTTTAAGGTAGCTG-1_1	OS1	5737	2175	C08_Osteoclast_CTSK
OS1_ACGAGCCCACCGAATT-1_1	OS1	3845	1413	C07_cDC_CLEC10A
OS1_ACGAGGACACAGGAGT-1_1	OS1	6292	2036	C07_cDC_CLEC10A
OS1_ACGATACAGCTAGTTC-1_1	OS1	4790	2049	C07_cDC_CLEC10A
OS1_ACGATACAGTGTACCT-1_1	OS1	3422	1455	C06_Macrophage_APOE
OS1_ACGCCGACAAGCTGAG-1_1	OS1	2128	917	C07_cDC_CLEC10A
OS1_ACGCCGACACGGTAGA-1_1	OS1	2166	888	C05_Monocyte_FCN1
OS1_ACGCCGACACTAGTAC-1_1	OS1	2071	604	C08_Osteoclast_CTSK
OS1_ACGCCGATCGCATGGC-1_1	OS1	2214	973	C04_Macrophage_CCL3L1
OS1_ACGGAGAAGACCTTTG-1_1	OS1	3556	1412	C05_Monocyte_FCN1
OS1_ACGGAGACATGTTCCC-1_1	OS1	2242	1051	C06_Macrophage_APOE
OS1_ACGGCCAAGCGTGTCC-1_1	OS1	3452	1346	C05_Monocyte_FCN1
OS1_ACGGCCATCATGTCTT-1_1	OS1	7666	2276	C07_cDC_CLEC10A
OS1_ACGGGTCCAACTGGCC-1_1	OS1	1777	983	C06_Macrophage_APOE
OS1_ACGGGTCCATGACGGA-1_1	OS1	4819	1787	C05_Monocyte_FCN1
OS1_ACGGGTCCATGCCTAA-1_1	OS1	3375	1344	C07_cDC_CLEC10A
OS1_ACTATCTGTCAAGCGA-1_1	OS1	8065	2316	C08_Osteoclast_CTSK
OS1_ACTATCTGTCCCTACT-1_1	OS1	3108	1252	C05_Monocyte_FCN1
OS1_ACTATCTTCGCGTTTC-1_1	OS1	2059	999	C06_Macrophage_APOE
OS1_ACTGAACGTGTATGGG-1_1	OS1	2933	1095	C05_Monocyte_FCN1
OS1_ACTGAGTAGGGCATGT-1_1	OS1	2211	1078	C04_Macrophage_CCL3L1
OS1_ACTGATGCACGGATAG-1_1	OS1	2013	943	C04_Macrophage_CCL3L1
OS1_ACTGTCCGTCGAAAGC-1_1	OS1	4432	1536	C06_Macrophage_APOE
OS1_ACTGTCCTCGAGGTAG-1_1	OS1	2729	1135	C04_Macrophage_CCL3L1
OS1_ACTTACTCAACACCTA-1_1	OS1	3730	1378	C07_cDC_CLEC10A
OS1_ACTTGTTAGTGTTGAA-1_1	OS1	4565	1801	C05_Monocyte_FCN1
OS1_ACTTGTTCATTATCTC-1_1	OS1	2456	1100	C04_Macrophage_CCL3L1
OS1_ACTTTCAAGTCGATAA-1_1	OS1	2207	989	C06_Macrophage_APOE
OS1_AGAATAGAGTGGGTTG-1_1	OS1	3520	1335	C04_Macrophage_CCL3L1
OS1_AGACGTTAGACTAGGC-1_1	OS1	5519	1924	C07_cDC_CLEC10A
OS1_AGACGTTGTATCTGCA-1_1	OS1	3452	1412	C04_Macrophage_CCL3L1
OS1_AGAGCGAGTCACCCAG-1_1	OS1	3698	1520	C04_Macrophage_CCL3L1
OS1_AGAGCTTTCTAAGCCA-1_1	OS1	2251	1062	C06_Macrophage_APOE
OS1_AGAGTGGGTTGTCGCG-1_1	OS1	2229	905	C06_Macrophage_APOE
OS1_AGATCTGCAATGGTCT-1_1	OS1	3151	1215	C04_Macrophage_CCL3L1
OS1_AGATTGCGTATGAAAC-1_1	OS1	2147	958	C07_cDC_CLEC10A
OS1_AGATTGCGTGCACTTA-1_1	OS1	4789	1739	C07_cDC_CLEC10A
OS1_AGCAGCCCAGACACTT-1_1	OS1	2009	1050	C06_Macrophage_APOE
OS1_AGCAGCCCAGCGATCC-1_1	OS1	2155	1026	C04_Macrophage_CCL3L1
OS1_AGCAGCCGTGCCTTGG-1_1	OS1	3919	1378	C04_Macrophage_CCL3L1
OS1_AGCAGCCGTTACGACT-1_1	OS1	5106	1653	C04_Macrophage_CCL3L1
OS1_AGCATACCACCCATGG-1_1	OS1	3725	1459	C05_Monocyte_FCN1
OS1_AGCATACTCGTTGACA-1_1	OS1	2323	875	C05_Monocyte_FCN1
OS1_AGCCTAATCCAAAGTC-1_1	OS1	4115	1453	C07_cDC_CLEC10A
OS1_AGCGTATGTCAGGACA-1_1	OS1	2109	872	C05_Monocyte_FCN1
OS1_AGCGTCGCAAATTGCC-1_1	OS1	2387	960	C05_Monocyte_FCN1
OS1_AGCTCCTCACCTCGTT-1_1	OS1	2457	1152	C04_Macrophage_CCL3L1
OS1_AGCTCCTGTACATCCA-1_1	OS1	2575	1064	C05_Monocyte_FCN1
OS1_AGCTCTCAGGAGTACC-1_1	OS1	2533	1031	C08_Osteoclast_CTSK
OS1_AGCTCTCGTCTCGTTC-1_1	OS1	6324	1569	C07_cDC_CLEC10A
OS1_AGCTTGAAGTGGTAAT-1_1	OS1	2290	984	C05_Monocyte_FCN1
OS1_AGCTTGATCTTCATGT-1_1	OS1	3551	1302	C05_Monocyte_FCN1
OS1_AGGCCACCAGGCGATA-1_1	OS1	2216	1031	C04_Macrophage_CCL3L1
OS1_AGGCCACGTAATCGTC-1_1	OS1	6755	2035	C05_Monocyte_FCN1
OS1_AGGCCGTGTATGAAAC-1_1	OS1	3414	1300	C04_Macrophage_CCL3L1
OS1_AGGCCGTTCATGCTCC-1_1	OS1	5127	1839	C07_cDC_CLEC10A
OS1_AGGGAGTAGGCATGGT-1_1	OS1	1899	868	C05_Monocyte_FCN1
OS1_AGGGAGTCATACGCCG-1_1	OS1	4176	1448	C04_Macrophage_CCL3L1
OS1_AGGGTGAAGAGCTGCA-1_1	OS1	3677	1513	C07_cDC_CLEC10A
OS1_AGGGTGAGTGTCCTCT-1_1	OS1	4539	1525	C07_cDC_CLEC10A
OS1_AGGGTGATCCTTTACA-1_1	OS1	1354	476	C08_Osteoclast_CTSK
OS1_AGGTCATGTCGTGGCT-1_1	OS1	5127	1856	C07_cDC_CLEC10A
OS1_AGGTCATTCCTGTAGA-1_1	OS1	4994	1441	C05_Monocyte_FCN1
OS1_AGGTCCGGTCTCAACA-1_1	OS1	3585	1097	C05_Monocyte_FCN1
OS1_AGTCTTTCACGCATCG-1_1	OS1	3191	1365	C04_Macrophage_CCL3L1
OS1_AGTGAGGAGACCCACC-1_1	OS1	5441	1537	C04_Macrophage_CCL3L1
OS1_AGTGGGAAGCTAACAA-1_1	OS1	5878	1902	C07_cDC_CLEC10A
OS1_AGTGGGAAGTGTGGCA-1_1	OS1	4304	1602	C04_Macrophage_CCL3L1
OS1_AGTGGGACAGTCCTTC-1_1	OS1	2378	929	C05_Monocyte_FCN1
OS1_AGTGTCAAGTGTTTGC-1_1	OS1	2601	1112	C04_Macrophage_CCL3L1
OS1_ATAACGCCAGGATTGG-1_1	OS1	5925	2076	C06_Macrophage_APOE
OS1_ATAACGCCATAACCTG-1_1	OS1	3155	1176	C06_Macrophage_APOE
OS1_ATAAGAGAGCTACCGC-1_1	OS1	6941	1974	C05_Monocyte_FCN1
OS1_ATAAGAGCACATCCGG-1_1	OS1	3826	1710	C06_Macrophage_APOE
OS1_ATAGACCAGCAATATG-1_1	OS1	3909	1450	C07_cDC_CLEC10A
OS1_ATCACGAAGAAGAAGC-1_1	OS1	6112	1992	C07_cDC_CLEC10A
OS1_ATCACGAAGACCGGAT-1_1	OS1	2356	1025	C04_Macrophage_CCL3L1
OS1_ATCACGACATCGATTG-1_1	OS1	6092	1620	C07_cDC_CLEC10A
OS1_ATCCACCAGTTACCCA-1_1	OS1	6560	2165	C07_cDC_CLEC10A
OS1_ATCCGAAAGACTAAGT-1_1	OS1	3366	1154	C05_Monocyte_FCN1
OS1_ATCCGAACAGCCTATA-1_1	OS1	5425	1832	C04_Macrophage_CCL3L1
OS1_ATCCGAAGTTTGTGTG-1_1	OS1	4765	1647	C07_cDC_CLEC10A
OS1_ATCTACTTCGAATGCT-1_1	OS1	3143	1403	C05_Monocyte_FCN1
OS1_ATGAGGGAGTACATGA-1_1	OS1	5023	1844	C07_cDC_CLEC10A
OS1_ATGAGGGCACCACCAG-1_1	OS1	3617	1433	C04_Macrophage_CCL3L1
OS1_ATGAGGGCAGTGGAGT-1_1	OS1	5599	1902	C07_cDC_CLEC10A
OS1_ATGCGATGTTCAGGCC-1_1	OS1	3330	1153	C04_Macrophage_CCL3L1
OS1_ATGCGATTCGAACGGA-1_1	OS1	1754	819	C08_Osteoclast_CTSK
OS1_ATGGGAGAGCCACCTG-1_1	OS1	4951	1694	C07_cDC_CLEC10A
OS1_ATGGGAGGTTCTGTTT-1_1	OS1	1886	947	C07_cDC_CLEC10A
OS1_ATGGGAGTCATTATCC-1_1	OS1	2622	1241	C04_Macrophage_CCL3L1
OS1_ATGTGTGAGACAGAGA-1_1	OS1	3523	1509	C08_Osteoclast_CTSK
OS1_ATTACTCAGGTGACCA-1_1	OS1	2035	1017	C05_Monocyte_FCN1
OS1_ATTACTCCAGGGTATG-1_1	OS1	2539	1081	C05_Monocyte_FCN1
OS1_ATTACTCGTCCGAAGA-1_1	OS1	2009	806	C08_Osteoclast_CTSK
OS1_ATTACTCTCCCAGGTG-1_1	OS1	5798	2295	C07_cDC_CLEC10A
OS1_ATTACTCTCTTCATGT-1_1	OS1	2329	856	C05_Monocyte_FCN1
OS1_ATTATCCAGAACAACT-1_1	OS1	3993	1563	C04_Macrophage_CCL3L1
OS1_ATTATCCGTCCATGAT-1_1	OS1	3062	1157	C06_Macrophage_APOE
OS1_ATTCTACCAATGACCT-1_1	OS1	3223	1433	C06_Macrophage_APOE
OS1_ATTCTACCAGGTTTCA-1_1	OS1	4915	1760	C07_cDC_CLEC10A
OS1_ATTGGACCAATAACGA-1_1	OS1	2141	974	C07_cDC_CLEC10A
OS1_ATTGGTGGTAGGACAC-1_1	OS1	5573	1950	C07_cDC_CLEC10A
OS1_ATTTCTGCAGCGTTCG-1_1	OS1	6561	2289	C05_Monocyte_FCN1
OS1_ATTTCTGGTCAACTGT-1_1	OS1	4331	1620	C08_Osteoclast_CTSK
OS1_ATTTCTGGTTAAGAAC-1_1	OS1	3276	1213	C04_Macrophage_CCL3L1
OS1_CAACCAAAGACAAGCC-1_1	OS1	2663	1139	C04_Macrophage_CCL3L1
OS1_CAACCAACATGACGGA-1_1	OS1	3545	1395	C04_Macrophage_CCL3L1
OS1_CAACCTCAGCGTAGTG-1_1	OS1	2334	1036	C06_Macrophage_APOE
OS1_CAACTAGGTCCTAGCG-1_1	OS1	4846	1711	C07_cDC_CLEC10A
OS1_CAAGAAACACTAAGTC-1_1	OS1	3156	1244	C04_Macrophage_CCL3L1
OS1_CAAGAAAGTAAGTAGT-1_1	OS1	4380	1699	C04_Macrophage_CCL3L1
OS1_CAAGAAATCATGTCCC-1_1	OS1	2977	1342	C05_Monocyte_FCN1
OS1_CAAGAAATCCTGTACC-1_1	OS1	6761	2078	C07_cDC_CLEC10A
OS1_CAAGGCCAGCACCGCT-1_1	OS1	4159	1666	C04_Macrophage_CCL3L1
OS1_CAAGTTGAGAAGAAGC-1_1	OS1	3814	1623	C08_Osteoclast_CTSK
OS1_CAAGTTGGTACCCAAT-1_1	OS1	2837	1184	C05_Monocyte_FCN1
OS1_CACAAACCATGCCACG-1_1	OS1	2673	1146	C05_Monocyte_FCN1
OS1_CACAAACGTTGTCTTT-1_1	OS1	6922	2062	C07_cDC_CLEC10A
OS1_CACAAACTCATGTCTT-1_1	OS1	2904	1236	C05_Monocyte_FCN1
OS1_CACACAATCTTCAACT-1_1	OS1	2138	804	C08_Osteoclast_CTSK
OS1_CACACCTAGGAATCGC-1_1	OS1	2132	1076	C06_Macrophage_APOE
OS1_CACACCTCAGATCCAT-1_1	OS1	6081	2067	C06_Macrophage_APOE
OS1_CACACCTCATCAGTAC-1_1	OS1	6182	1996	C07_cDC_CLEC10A
OS1_CACACTCCACAGGTTT-1_1	OS1	4495	1499	C05_Monocyte_FCN1
OS1_CACACTCCAGGTCTCG-1_1	OS1	3682	1365	C05_Monocyte_FCN1
OS1_CACACTCTCCACGTGG-1_1	OS1	3138	1102	C05_Monocyte_FCN1
OS1_CACATAGAGACCTTTG-1_1	OS1	4315	1608	C04_Macrophage_CCL3L1
OS1_CACATAGCATGCCACG-1_1	OS1	3832	1248	C07_cDC_CLEC10A
OS1_CACATAGGTATAATGG-1_1	OS1	6072	1844	C07_cDC_CLEC10A
OS1_CACATTTAGTAGCGGT-1_1	OS1	5863	1746	C07_cDC_CLEC10A
OS1_CACATTTCATATACGC-1_1	OS1	6761	2062	C07_cDC_CLEC10A
OS1_CACCACTAGACCTAGG-1_1	OS1	4739	1618	C04_Macrophage_CCL3L1
OS1_CACCACTAGCTCCTCT-1_1	OS1	3035	1218	C05_Monocyte_FCN1
OS1_CACCACTCATCGGAAG-1_1	OS1	2479	1154	C04_Macrophage_CCL3L1
OS1_CACCACTGTCCGTTAA-1_1	OS1	6411	2249	C04_Macrophage_CCL3L1
OS1_CACCAGGAGCGAGAAA-1_1	OS1	2158	600	C08_Osteoclast_CTSK
OS1_CACCAGGCACCTCGTT-1_1	OS1	3688	1301	C04_Macrophage_CCL3L1
OS1_CACCAGGCAGGATCGA-1_1	OS1	2686	1176	C06_Macrophage_APOE
OS1_CACTCCAAGTGTGGCA-1_1	OS1	3175	1273	C04_Macrophage_CCL3L1
OS1_CACTCCAGTATATGGA-1_1	OS1	5402	1929	C07_cDC_CLEC10A
OS1_CAGAGAGGTGCAACTT-1_1	OS1	5790	2128	C07_cDC_CLEC10A
OS1_CAGATCACATGGATGG-1_1	OS1	4992	1715	C05_Monocyte_FCN1
OS1_CAGATCAGTAGGGACT-1_1	OS1	4795	1578	C04_Macrophage_CCL3L1
OS1_CAGATCAGTTAAAGAC-1_1	OS1	2367	1070	C05_Monocyte_FCN1
OS1_CAGCAGCCAATAGAGT-1_1	OS1	2692	1206	C05_Monocyte_FCN1
OS1_CAGCATACAGCTCGAC-1_1	OS1	2944	1166	C05_Monocyte_FCN1
OS1_CAGCATATCTTGTCAT-1_1	OS1	6396	2054	C07_cDC_CLEC10A
OS1_CAGCCGAGTCTCCACT-1_1	OS1	5976	1881	C05_Monocyte_FCN1
OS1_CAGCGACGTACCGTTA-1_1	OS1	2060	767	C05_Monocyte_FCN1
OS1_CAGCGACTCCGGGTGT-1_1	OS1	4087	1572	C07_cDC_CLEC10A
OS1_CAGCGACTCGTTGCCT-1_1	OS1	2360	568	C08_Osteoclast_CTSK
OS1_CAGCTAACAGCCAGAA-1_1	OS1	1782	607	C08_Osteoclast_CTSK
OS1_CAGCTGGTCGTGGGAA-1_1	OS1	5614	2006	C08_Osteoclast_CTSK
OS1_CAGGTGCTCCTAGAAC-1_1	OS1	3149	1177	C04_Macrophage_CCL3L1
OS1_CAGGTGCTCGTAGGAG-1_1	OS1	3052	1407	C04_Macrophage_CCL3L1
OS1_CAGTAACCAGGAATGC-1_1	OS1	4504	1875	C07_cDC_CLEC10A
OS1_CAGTAACTCGGCTTGG-1_1	OS1	4599	812	C08_Osteoclast_CTSK
OS1_CATATGGTCCGCGGTA-1_1	OS1	4529	1864	C06_Macrophage_APOE
OS1_CATATTCCAGTTCCCT-1_1	OS1	2811	1247	C05_Monocyte_FCN1
OS1_CATCAAGAGGTGCAAC-1_1	OS1	4464	1610	C07_cDC_CLEC10A
OS1_CATCAAGCAGATGGGT-1_1	OS1	5161	1767	C05_Monocyte_FCN1
OS1_CATCAGAAGACGCAAC-1_1	OS1	9366	2284	C07_cDC_CLEC10A
OS1_CATCAGAAGTTACGGG-1_1	OS1	3614	1093	C05_Monocyte_FCN1
OS1_CATCAGACATGGAATA-1_1	OS1	5307	1677	C04_Macrophage_CCL3L1
OS1_CATCAGATCTTTAGTC-1_1	OS1	5772	2035	C07_cDC_CLEC10A
OS1_CATCCACAGAAACGCC-1_1	OS1	4505	1896	C07_cDC_CLEC10A
OS1_CATCCACGTCTCCCTA-1_1	OS1	6258	2234	C07_cDC_CLEC10A
OS1_CATCGAAAGATCCGAG-1_1	OS1	3005	1253	C04_Macrophage_CCL3L1
OS1_CATCGAACATATGCTG-1_1	OS1	3537	1357	C04_Macrophage_CCL3L1
OS1_CATCGAACATCATCCC-1_1	OS1	3562	1303	C05_Monocyte_FCN1
OS1_CATCGAAGTTGACGTT-1_1	OS1	2522	1040	C05_Monocyte_FCN1
OS1_CATCGGGCAAAGAATC-1_1	OS1	4110	1538	C06_Macrophage_APOE
OS1_CATCGGGCAAAGCAAT-1_1	OS1	4536	1820	C06_Macrophage_APOE
OS1_CATCGGGCACTGTGTA-1_1	OS1	3075	1237	C04_Macrophage_CCL3L1
OS1_CATCGGGGTCGTTGTA-1_1	OS1	3653	1366	C07_cDC_CLEC10A
OS1_CATGACACATTCCTCG-1_1	OS1	2244	990	C05_Monocyte_FCN1
OS1_CATGACAGTCGACTAT-1_1	OS1	5410	1683	C05_Monocyte_FCN1
OS1_CATGCCTCAAGTTAAG-1_1	OS1	2457	1143	C04_Macrophage_CCL3L1
OS1_CATGCCTGTATAGTAG-1_1	OS1	4877	1717	C04_Macrophage_CCL3L1
OS1_CATGGCGTCCAATGGT-1_1	OS1	6805	2123	C08_Osteoclast_CTSK
OS1_CATGGCGTCCGATATG-1_1	OS1	2203	922	C05_Monocyte_FCN1
OS1_CATTCGCCAGGGAGAG-1_1	OS1	2506	1039	C05_Monocyte_FCN1
OS1_CATTCGCGTCGGCATC-1_1	OS1	6502	1909	C07_cDC_CLEC10A
OS1_CATTCGCGTTTGTGTG-1_1	OS1	5394	1710	C04_Macrophage_CCL3L1
OS1_CCAATCCTCAGCTTAG-1_1	OS1	3456	1406	C07_cDC_CLEC10A
OS1_CCACCTACATGCGCAC-1_1	OS1	4483	1518	C06_Macrophage_APOE
OS1_CCACGGAAGCTGGAAC-1_1	OS1	2458	1215	C04_Macrophage_CCL3L1
OS1_CCACGGACACCAGCAC-1_1	OS1	2744	1046	C05_Monocyte_FCN1
OS1_CCAGCGAGTAGCGTGA-1_1	OS1	2440	1093	C05_Monocyte_FCN1
OS1_CCATTCGAGAATAGGG-1_1	OS1	6183	1935	C06_Macrophage_APOE
OS1_CCCAATCAGACTAGGC-1_1	OS1	3045	1202	C05_Monocyte_FCN1
OS1_CCCAATCCAAGCCGTC-1_1	OS1	5773	2063	C08_Osteoclast_CTSK
OS1_CCCAATCCAGACACTT-1_1	OS1	3115	1385	C06_Macrophage_APOE
OS1_CCCAGTTGTACCATCA-1_1	OS1	3813	1461	C07_cDC_CLEC10A
OS1_CCCAGTTGTGAGGGTT-1_1	OS1	2387	1036	C06_Macrophage_APOE
OS1_CCCAGTTGTGTGGCTC-1_1	OS1	10484	2292	C07_cDC_CLEC10A
OS1_CCCAGTTTCACCCGAG-1_1	OS1	2623	1202	C04_Macrophage_CCL3L1
OS1_CCCATACTCGCGATCG-1_1	OS1	4960	2024	C08_Osteoclast_CTSK
OS1_CCCTCCTAGACAGACC-1_1	OS1	2932	1251	C04_Macrophage_CCL3L1
OS1_CCCTCCTCAAGCCATT-1_1	OS1	3133	1251	C04_Macrophage_CCL3L1
OS1_CCCTCCTGTCAGTGGA-1_1	OS1	3899	1311	C04_Macrophage_CCL3L1
OS1_CCGGGATGTCAATGTC-1_1	OS1	3404	1493	C07_cDC_CLEC10A
OS1_CCGGTAGCAATCACAC-1_1	OS1	3533	1241	C07_cDC_CLEC10A
OS1_CCGGTAGGTTCCACTC-1_1	OS1	3658	1442	C05_Monocyte_FCN1
OS1_CCGTACTCAGAGCCAA-1_1	OS1	2275	1000	C07_cDC_CLEC10A
OS1_CCGTACTGTTACCGAT-1_1	OS1	4157	1631	C07_cDC_CLEC10A
OS1_CCGTACTTCGTAGGAG-1_1	OS1	4290	1231	C07_cDC_CLEC10A
OS1_CCGTGGAAGCCAGTAG-1_1	OS1	5491	2121	C08_Osteoclast_CTSK
OS1_CCGTGGAGTAGAAGGA-1_1	OS1	2793	1137	C06_Macrophage_APOE
OS1_CCGTTCAAGAGCTGCA-1_1	OS1	4231	1795	C05_Monocyte_FCN1
OS1_CCGTTCATCACTGGGC-1_1	OS1	6891	2304	C07_cDC_CLEC10A
OS1_CCGTTCATCTTGACGA-1_1	OS1	4851	1849	C07_cDC_CLEC10A
OS1_CCTACACGTCTCGTTC-1_1	OS1	2152	923	C04_Macrophage_CCL3L1
OS1_CCTACACGTGTTTGTG-1_1	OS1	2669	1217	C06_Macrophage_APOE
OS1_CCTAGCTAGAAAGTGG-1_1	OS1	2863	1141	C04_Macrophage_CCL3L1
OS1_CCTAGCTAGGTCATCT-1_1	OS1	4830	1698	C07_cDC_CLEC10A
OS1_CCTAGCTTCCGCTGTT-1_1	OS1	4518	1790	C08_Osteoclast_CTSK
OS1_CCTATTACACGCCAGT-1_1	OS1	5208	1696	C04_Macrophage_CCL3L1
OS1_CCTATTAGTGGTAACG-1_1	OS1	3357	1271	C06_Macrophage_APOE
OS1_CCTCAGTAGCCATCGC-1_1	OS1	3256	1308	C04_Macrophage_CCL3L1
OS1_CCTCAGTAGTTCCACA-1_1	OS1	2937	1230	C04_Macrophage_CCL3L1
OS1_CCTCAGTGTACCGCTG-1_1	OS1	3699	1373	C04_Macrophage_CCL3L1
OS1_CCTTACGAGGGCTCTC-1_1	OS1	2484	1113	C06_Macrophage_APOE
OS1_CCTTACGCACCGAATT-1_1	OS1	2358	1028	C04_Macrophage_CCL3L1
OS1_CCTTACGGTCAGATAA-1_1	OS1	6085	1778	C07_cDC_CLEC10A
OS1_CCTTCCCTCAGTCAGT-1_1	OS1	4636	1673	C07_cDC_CLEC10A
OS1_CCTTCGAAGGCTCATT-1_1	OS1	4010	1502	C05_Monocyte_FCN1
OS1_CCTTCGACACGTCTCT-1_1	OS1	3573	1304	C04_Macrophage_CCL3L1
OS1_CCTTTCTTCTTACCGC-1_1	OS1	2077	938	C05_Monocyte_FCN1
OS1_CGAACATCATACTCTT-1_1	OS1	2670	1151	C05_Monocyte_FCN1
OS1_CGACCTTTCCTTTACA-1_1	OS1	6653	2267	C08_Osteoclast_CTSK
OS1_CGACTTCTCGTAGGTT-1_1	OS1	4917	1668	C04_Macrophage_CCL3L1
OS1_CGAGAAGAGACAGGCT-1_1	OS1	4304	1473	C04_Macrophage_CCL3L1
OS1_CGAGAAGAGGGTTCCC-1_1	OS1	3793	1490	C07_cDC_CLEC10A
OS1_CGAGAAGCAATGCCAT-1_1	OS1	3600	1279	C04_Macrophage_CCL3L1
OS1_CGAGAAGTCATGCAAC-1_1	OS1	4254	1396	C05_Monocyte_FCN1
OS1_CGAGCCAAGATATGGT-1_1	OS1	2103	937	C05_Monocyte_FCN1
OS1_CGAGCCAAGGACAGCT-1_1	OS1	2779	1137	C07_cDC_CLEC10A
OS1_CGAGCCATCTGCGGCA-1_1	OS1	2862	1220	C04_Macrophage_CCL3L1
OS1_CGATGGCAGTCGCCGT-1_1	OS1	5428	1804	C04_Macrophage_CCL3L1
OS1_CGATGTATCATGCATG-1_1	OS1	4013	1450	C05_Monocyte_FCN1
OS1_CGATGTATCCAAAGTC-1_1	OS1	2322	991	C05_Monocyte_FCN1
OS1_CGATTGAAGAGCAATT-1_1	OS1	6328	2152	C07_cDC_CLEC10A
OS1_CGATTGATCACAACGT-1_1	OS1	2631	1183	C04_Macrophage_CCL3L1
OS1_CGCCAAGCATCAGTCA-1_1	OS1	2317	975	C05_Monocyte_FCN1
OS1_CGCGTTTCATTAGGCT-1_1	OS1	5294	1682	C07_cDC_CLEC10A
OS1_CGCGTTTGTGGTTTCA-1_1	OS1	2094	927	C05_Monocyte_FCN1
OS1_CGCTATCAGTACGCGA-1_1	OS1	5616	1842	C07_cDC_CLEC10A
OS1_CGCTTCAAGATATGGT-1_1	OS1	4401	1728	C06_Macrophage_APOE
OS1_CGCTTCACAGCGTTCG-1_1	OS1	1936	931	C07_cDC_CLEC10A
OS1_CGCTTCAGTACGACCC-1_1	OS1	4136	1685	C07_cDC_CLEC10A
OS1_CGGACACAGAGGACGG-1_1	OS1	3620	1328	C07_cDC_CLEC10A
OS1_CGGACGTTCTGATTCT-1_1	OS1	4164	1511	C05_Monocyte_FCN1
OS1_CGGACTGAGACCTTTG-1_1	OS1	2358	1145	C05_Monocyte_FCN1
OS1_CGGACTGTCATTGCGA-1_1	OS1	5168	1706	C05_Monocyte_FCN1
OS1_CGGACTGTCCTCAATT-1_1	OS1	2163	969	C04_Macrophage_CCL3L1
OS1_CGGAGCTAGGATGGAA-1_1	OS1	2430	1113	C06_Macrophage_APOE
OS1_CGGAGTCGTAGAGGAA-1_1	OS1	2630	1217	C05_Monocyte_FCN1
OS1_CGGCTAGTCCAAACAC-1_1	OS1	3128	1214	C04_Macrophage_CCL3L1
OS1_CGGGTCAGTCTAACGT-1_1	OS1	4416	1756	C04_Macrophage_CCL3L1
OS1_CGGGTCATCTGTACGA-1_1	OS1	5803	1894	C05_Monocyte_FCN1
OS1_CGGTTAATCTTGACGA-1_1	OS1	3723	1581	C06_Macrophage_APOE
OS1_CGTAGCGAGACGCAAC-1_1	OS1	3508	1331	C04_Macrophage_CCL3L1
OS1_CGTAGCGAGAGGTTAT-1_1	OS1	3525	1321	C07_cDC_CLEC10A
OS1_CGTAGCGGTGTCTGAT-1_1	OS1	5735	1760	C07_cDC_CLEC10A
OS1_CGTAGGCGTGCAACTT-1_1	OS1	2439	900	C06_Macrophage_APOE
OS1_CGTAGGCGTTCCCGAG-1_1	OS1	7275	2121	C04_Macrophage_CCL3L1
OS1_CGTAGGCTCACCCTCA-1_1	OS1	4978	1503	C08_Osteoclast_CTSK
OS1_CGTCACTGTCTTGCGG-1_1	OS1	3072	1201	C05_Monocyte_FCN1
OS1_CGTCACTGTTACAGAA-1_1	OS1	2557	1064	C05_Monocyte_FCN1
OS1_CGTCAGGAGACTGTAA-1_1	OS1	3762	1475	C04_Macrophage_CCL3L1
OS1_CGTCAGGCAGGAATGC-1_1	OS1	3282	1201	C04_Macrophage_CCL3L1
OS1_CGTCAGGGTCCGAATT-1_1	OS1	5420	1662	C04_Macrophage_CCL3L1
OS1_CGTCAGGGTCTCACCT-1_1	OS1	3259	1273	C05_Monocyte_FCN1
OS1_CGTCAGGTCCTAGGGC-1_1	OS1	2456	1044	C06_Macrophage_APOE
OS1_CGTCCATAGCATCATC-1_1	OS1	3635	1518	C06_Macrophage_APOE
OS1_CGTCCATTCTGAGGGA-1_1	OS1	3423	1344	C04_Macrophage_CCL3L1
OS1_CGTCTACAGCCAGTTT-1_1	OS1	3021	1291	C05_Monocyte_FCN1
OS1_CGTCTACAGGGCACTA-1_1	OS1	3767	931	C08_Osteoclast_CTSK
OS1_CGTCTACCAGTCAGCC-1_1	OS1	5464	1715	C06_Macrophage_APOE
OS1_CGTGAGCAGCACGCCT-1_1	OS1	3397	1353	C08_Osteoclast_CTSK
OS1_CGTGAGCAGGCATGTG-1_1	OS1	4685	1572	C05_Monocyte_FCN1
OS1_CGTGAGCCATTAGCCA-1_1	OS1	4524	1930	C07_cDC_CLEC10A
OS1_CGTGTAAAGTTTAGGA-1_1	OS1	2079	957	C06_Macrophage_APOE
OS1_CGTGTAACAGTAAGCG-1_1	OS1	3431	1338	C07_cDC_CLEC10A
OS1_CGTGTAATCGAACTGT-1_1	OS1	4634	1694	C07_cDC_CLEC10A
OS1_CGTTAGATCCTAGTGA-1_1	OS1	3123	1122	C04_Macrophage_CCL3L1
OS1_CGTTGGGAGAGACGAA-1_1	OS1	6756	2090	C07_cDC_CLEC10A
OS1_CGTTGGGCATTCTTAC-1_1	OS1	6409	2085	C07_cDC_CLEC10A
OS1_CTAACTTAGGTACTCT-1_1	OS1	2524	1062	C06_Macrophage_APOE
OS1_CTAAGACCATGCCACG-1_1	OS1	8316	2309	C08_Osteoclast_CTSK
OS1_CTAAGACTCCAGAAGG-1_1	OS1	2499	1134	C05_Monocyte_FCN1
OS1_CTAATGGCATCCGTGG-1_1	OS1	5751	1589	C07_cDC_CLEC10A
OS1_CTAATGGTCGCGGATC-1_1	OS1	4720	1790	C04_Macrophage_CCL3L1
OS1_CTACACCCAAATACAG-1_1	OS1	2463	1125	C04_Macrophage_CCL3L1
OS1_CTACATTCATCGGTTA-1_1	OS1	3236	1231	C04_Macrophage_CCL3L1
OS1_CTACATTGTCGCATCG-1_1	OS1	2742	1037	C07_cDC_CLEC10A
OS1_CTACCCAAGTTGCAGG-1_1	OS1	4658	1859	C07_cDC_CLEC10A
OS1_CTACCCACAGGCGATA-1_1	OS1	2443	1102	C07_cDC_CLEC10A
OS1_CTACGTCAGCTTTGGT-1_1	OS1	6317	1941	C07_cDC_CLEC10A
OS1_CTACGTCCAAGGACTG-1_1	OS1	5656	2038	C04_Macrophage_CCL3L1
OS1_CTACGTCCACCAACCG-1_1	OS1	3980	1528	C04_Macrophage_CCL3L1
OS1_CTAGAGTTCACAGTAC-1_1	OS1	4671	1870	C06_Macrophage_APOE
OS1_CTAGCCTAGAAGGTTT-1_1	OS1	4339	1662	C05_Monocyte_FCN1
OS1_CTAGCCTAGCTACCTA-1_1	OS1	2547	1222	C04_Macrophage_CCL3L1
OS1_CTAGCCTCAATTGCTG-1_1	OS1	3188	1308	C04_Macrophage_CCL3L1
OS1_CTAGCCTCATTACGAC-1_1	OS1	1976	583	C08_Osteoclast_CTSK
OS1_CTAGCCTGTGTGAAAT-1_1	OS1	4004	1531	C07_cDC_CLEC10A
OS1_CTAGCCTTCCCGACTT-1_1	OS1	2453	1203	C05_Monocyte_FCN1
OS1_CTAGTGACATCTACGA-1_1	OS1	6731	2023	C04_Macrophage_CCL3L1
OS1_CTAGTGATCAACGGCC-1_1	OS1	2822	1206	C06_Macrophage_APOE
OS1_CTCAGAACACTCGACG-1_1	OS1	2406	1141	C05_Monocyte_FCN1
OS1_CTCATTAAGCGTTGCC-1_1	OS1	6880	1792	C07_cDC_CLEC10A
OS1_CTCATTACAGCCAGAA-1_1	OS1	3829	1508	C07_cDC_CLEC10A
OS1_CTCATTACATGAACCT-1_1	OS1	5685	1915	C08_Osteoclast_CTSK
OS1_CTCGAAAGTCCAAGTT-1_1	OS1	2318	980	C04_Macrophage_CCL3L1
OS1_CTCGAGGCAATTCCTT-1_1	OS1	5272	1583	C07_cDC_CLEC10A
OS1_CTCGAGGGTGCAGGTA-1_1	OS1	2242	940	C05_Monocyte_FCN1
OS1_CTCGAGGTCACGCATA-1_1	OS1	2033	955	C05_Monocyte_FCN1
OS1_CTCGAGGTCTACGAGT-1_1	OS1	5389	1872	C07_cDC_CLEC10A
OS1_CTCGTACAGACTGGGT-1_1	OS1	6921	2217	C07_cDC_CLEC10A
OS1_CTCGTACAGTACATGA-1_1	OS1	3637	1429	C07_cDC_CLEC10A
OS1_CTCGTACAGTTACCCA-1_1	OS1	6030	2037	C07_cDC_CLEC10A
OS1_CTCGTCAGTCGACTGC-1_1	OS1	3883	1562	C08_Osteoclast_CTSK
OS1_CTCTAATAGTACATGA-1_1	OS1	4449	1613	C07_cDC_CLEC10A
[truncated: 25,807 more rows]
