# Supplementary material for: Single-cell transcriptomics reveals metabolic remodeling and functional specialization in the immune microenvironment of bone tumors
Source: J Transl Med. 2025 May 16;23:554. doi: 10.1186/s12967-025-06346-0 (PMC12084933; doi:10.1186/s12967-025-06346-0)
Supplement: Supplementary file 2 — Supplementary Material 2 [file 12967_2025_6346_MOESM2_ESM.xlsx]

## Sheet: Sheet1
Cluster		ES1	ES2	ES3	ES4	OS1	OS2	OS3	OS4	GCTB1	GCTB2	GCTB3	GCTB4	GCTB5
Count	C01_B cell_MS4A1	307	32	2	541	12	74	346	42	0	0	0	0	0
	C02_pDC_LILRA4	20	74	1	15	32	2	29	5	7	2	5	0	0
	C03_Plasma cell_JCHAIN	2	17	0	3	4	1	1	3	16	5	10	0	7
	C04_Macrophage_CCL3L1	3	227	690	2	212	2	7	0	308	980	1413	1	999
	C05_Monocyte_FCN1	267	537	575	125	213	45	158	646	225	424	126	20	273
	C06_Macrophage_APOE	21	192	329	136	96	8	11	130	560	733	440	59	606
	C07_cDC_CLEC10A	138	233	148	23	205	15	76	94	188	573	204	60	382
	C08_Osteoclast_CTSK	0	47	152	34	66	0	1	23	286	427	44	123	140
	C09_Tnaive_TCF7	738	293	45	539	159	372	973	542	337	238	358	2	87
	C10_CD8 Tem_GZMK	512	482	43	256	27	52	592	175	203	252	430	0	123
	C11_NK_KLRD1	143	378	47	101	74	52	780	192	41	51	100	11	29
	C12_Treg_FOXP3	49	48	16	163	70	6	180	11	82	83	146	4	21
Percentage(%)	C01_B cell_MS4A1	13.9545	1.25	0.0976562	27.9154	1.02564	11.7647	10.9702	2.25443	0	0	0	0	0
	C02_pDC_LILRA4	0.909091	2.89062	0.0488281	0.773994	2.73504	0.317965	0.919467	0.268384	0.310697	0.0530786	0.152625	0	0
	C03_Plasma cell_JCHAIN	0.0909091	0.664062	0	0.154799	0.34188	0.158983	0.0317058	0.161031	0.710164	0.132696	0.30525	0	0.262467
	C04_Macrophage_CCL3L1	0.136364	8.86719	33.6914	0.103199	18.1197	0.317965	0.22194	0	13.6707	26.0085	43.1319	0.357143	37.4578
	C05_Monocyte_FCN1	12.1364	20.9766	28.0762	6.44995	18.2051	7.15421	5.00951	34.6753	9.98668	11.2527	3.84615	7.14286	10.2362
	C06_Macrophage_APOE	0.954545	7.5	16.0645	7.01754	8.20513	1.27186	0.348763	6.97799	24.8557	19.4533	13.431	21.0714	22.7222
	C07_cDC_CLEC10A	6.27273	9.10156	7.22656	1.18679	17.5214	2.38474	2.40964	5.04563	8.34443	15.207	6.22711	21.4286	14.3232
	C08_Osteoclast_CTSK	0	1.83594	7.42188	1.75439	5.64103	0	0.0317058	1.23457	12.6942	11.3323	1.3431	43.9286	5.24934
	C09_Tnaive_TCF7	33.5455	11.4453	2.19727	27.8122	13.5897	59.1415	30.8497	29.0929	14.9578	6.31635	10.928	0.714286	3.26209
	C10_CD8 Tem_GZMK	23.2727	18.8281	2.09961	13.2095	2.30769	8.26709	18.7698	9.39345	9.01021	6.6879	13.1258	0	4.61192
	C11_NK_KLRD1	6.5	14.7656	2.29492	5.21156	6.32479	8.26709	24.7305	10.306	1.8198	1.3535	3.0525	3.92857	1.08736
	C12_Treg_FOXP3	2.22727	1.875	0.78125	8.41073	5.98291	0.953895	5.70704	0.590446	3.63959	2.20276	4.45665	1.42857	0.787402
Total		2200	2560	2048	1938	1170	629	3154	1863	2253	3768	3276	280	2667
