# Supplementary material for: Single-cell transcriptomics reveals metabolic remodeling and functional specialization in the immune microenvironment of bone tumors
Source: J Transl Med. 2025 May 16;23:554. doi: 10.1186/s12967-025-06346-0 (PMC12084933; doi:10.1186/s12967-025-06346-0)
Supplement: Supplementary file 3 — Supplementary Material 3 [file 12967_2025_6346_MOESM3_ESM.xlsx]

## Sheet: CJ.markers
Cluster	pct.1	pct.2	avg_log2FC	p_val_adj	gene
C02_pDC_LILRA4	0.99	0.032	5.15664	6.40645e-219	JCHAIN
C02_pDC_LILRA4	0.875	0.006	3.96217	6.00605e-210	LILRA4
C02_pDC_LILRA4	1	0.11	4.30394	3.73322e-175	GZMB
C02_pDC_LILRA4	0.865	0.037	3.75727	1.0277e-172	PLD4
C02_pDC_LILRA4	0.734	0.011	3.02218	1.63851e-166	DERL3
C02_pDC_LILRA4	0.667	0.001	2.93536	1.26237e-157	LRRC26
C02_pDC_LILRA4	0.948	0.118	4.02504	2.61112e-155	IRF7
C02_pDC_LILRA4	0.641	0	2.85327	4.13248e-152	SCT
C02_pDC_LILRA4	0.641	0.006	2.65417	7.20011e-144	SMPD3
C02_pDC_LILRA4	0.667	0.016	2.6999	7.87975e-140	IL3RA
C02_pDC_LILRA4	0.693	0.02	2.80583	3.86843e-138	MZB1
C02_pDC_LILRA4	0.974	0.171	3.34263	1.66161e-137	PLAC8
C02_pDC_LILRA4	0.87	0.089	3.29011	7.24873e-134	ITM2C
C02_pDC_LILRA4	0.703	0.026	2.86825	1.5009e-132	TSPAN13
C02_pDC_LILRA4	0.906	0.119	3.00574	4.32144e-129	C12orf75
C02_pDC_LILRA4	0.922	0.172	3.62705	7.65014e-129	IRF8
C02_pDC_LILRA4	0.578	0.005	2.66114	1.17579e-127	PTCRA
C02_pDC_LILRA4	0.672	0.029	2.6217	3.52481e-126	SPIB
C02_pDC_LILRA4	0.953	0.148	1.14577	9.3746e-126	IGKC
C02_pDC_LILRA4	0.833	0.084	3.10128	1.00114e-124	CLIC3
C02_pDC_LILRA4	0.661	0.024	2.59961	2.76383e-120	BCL11A
C02_pDC_LILRA4	0.583	0.009	2.49922	1.73224e-119	DNASE1L3
C02_pDC_LILRA4	0.854	0.135	2.93074	1.30444e-118	CCDC50
C02_pDC_LILRA4	0.688	0.044	2.68232	4.85934e-118	TPM2
C02_pDC_LILRA4	0.547	0.022	2.63715	3.05313e-108	LINC00996
C02_pDC_LILRA4	0.938	0.213	2.99275	3.67687e-108	PPP1R14B
C02_pDC_LILRA4	0.464	0.002	2.20812	3.96176e-106	LAMP5
C02_pDC_LILRA4	0.719	0.099	2.47725	4.0722e-99	UGCG
C02_pDC_LILRA4	0.839	0.188	2.74567	2.06464e-98	TCF4
C02_pDC_LILRA4	0.458	0.008	1.87037	3.83353e-93	MAP1A
C02_pDC_LILRA4	0.724	0.096	2.46192	5.29393e-93	CYB561A3
C02_pDC_LILRA4	0.464	0.02	1.98214	3.61111e-92	TRAF4
C02_pDC_LILRA4	0.969	0.507	2.63329	7.70507e-90	SEC61B
C02_pDC_LILRA4	0.891	0.232	2.28861	1.8124e-87	SERPINF1
C02_pDC_LILRA4	0.391	0	1.93686	1.54824e-86	CLEC4C
C02_pDC_LILRA4	0.932	0.377	2.60413	1.3797e-84	ALOX5AP
C02_pDC_LILRA4	0.375	0.002	2.11601	1.23724e-82	MYBL2
C02_pDC_LILRA4	0.505	0.023	3.36181	6.85888e-82	TCL1A
C02_pDC_LILRA4	0.688	0.138	2.18199	9.85694e-79	APP
C02_pDC_LILRA4	0.411	0.011	1.68061	6.74166e-76	FAM129C
C02_pDC_LILRA4	0.339	0.001	1.73	8.83493e-74	SMIM5
C02_pDC_LILRA4	0.417	0.022	4.40582	2.04488e-71	PTGDS
C02_pDC_LILRA4	0.531	0.052	2.31498	2.04654e-71	DUSP5
C02_pDC_LILRA4	0.594	0.075	2.23852	4.66057e-70	CXCR3
C02_pDC_LILRA4	0.448	0.023	2.18178	1.18207e-68	IRF4
C02_pDC_LILRA4	0.333	0.009	2.52052	5.98721e-67	RASD1
C02_pDC_LILRA4	0.906	0.407	2.07982	4.28604e-66	SPCS1
C02_pDC_LILRA4	0.339	0.008	1.55104	1.08628e-65	ZFAT
C02_pDC_LILRA4	0.297	0	1.4691	3.7798e-65	SHD
C02_pDC_LILRA4	0.307	0.003	1.56363	2.95328e-63	PTPRS
C02_pDC_LILRA4	0.339	0.01	1.58894	8.58512e-63	NEK8
C02_pDC_LILRA4	0.849	0.274	1.87906	1.7487e-62	PLP2
C02_pDC_LILRA4	0.875	0.398	2.84074	2.80904e-62	GPR183
C02_pDC_LILRA4	0.458	0.038	1.87116	6.51402e-62	RUBCN
C02_pDC_LILRA4	0.484	0.069	2.61927	1.0948e-59	SOX4
C02_pDC_LILRA4	0.271	0.001	1.30297	2.34228e-57	PACSIN1
C02_pDC_LILRA4	0.682	0.18	1.8807	2.64286e-55	STMN1
C02_pDC_LILRA4	0.786	0.28	1.80561	1.71328e-54	RNASE6
C02_pDC_LILRA4	0.365	0.017	1.63665	5.01773e-53	GPM6B
C02_pDC_LILRA4	0.302	0.017	1.50917	2.83834e-52	FUT7
C02_pDC_LILRA4	0.443	0.053	1.4979	4.53187e-52	IDH3A
C02_pDC_LILRA4	0.568	0.114	1.85934	6.93559e-51	HIGD1A
C02_pDC_LILRA4	0.255	0.003	1.97141	7.42507e-51	AC119428.2
C02_pDC_LILRA4	0.359	0.033	1.50011	4.52475e-50	SIDT1
C02_pDC_LILRA4	0.276	0.007	1.35205	1.96629e-49	TMEM8B
C02_pDC_LILRA4	0.443	0.05	1.5381	3.07709e-49	GAPT
C02_pDC_LILRA4	0.427	0.062	1.4548	4.72057e-49	BLNK
C02_pDC_LILRA4	0.917	0.441	1.86422	9.27803e-49	TXN
C02_pDC_LILRA4	0.396	0.041	1.43305	2.9141e-48	GNG7
C02_pDC_LILRA4	0.995	0.855	1.08613	1.39654e-47	CYBA
C02_pDC_LILRA4	0.417	0.04	0.873755	3.12816e-47	IGHM
C02_pDC_LILRA4	0.401	0.053	1.58885	4.00526e-47	SLC7A5
C02_pDC_LILRA4	0.464	0.063	1.71468	8.25804e-47	SLC15A4
C02_pDC_LILRA4	1	0.808	1.1611	1.18771e-45	CD74
C02_pDC_LILRA4	0.865	0.45	1.4808	1.50115e-45	RNASET2
C02_pDC_LILRA4	0.323	0.031	1.73432	5.70991e-45	HIST2H2BE
C02_pDC_LILRA4	0.37	0.038	1.3275	3.19349e-43	RUNX2
C02_pDC_LILRA4	0.25	0.009	1.28741	9.96649e-43	PPP1R14A
C02_pDC_LILRA4	0.625	0.165	1.56664	1.36407e-42	JAML
C02_pDC_LILRA4	0.312	0.038	1.17525	2.34118e-42	ABHD15
C02_pDC_LILRA4	0.516	0.107	1.75805	8.5694e-42	OFD1
C02_pDC_LILRA4	0.266	0.015	1.09243	1.89441e-41	P2RY14
C02_pDC_LILRA4	0.99	0.554	1.28174	4.59529e-41	NPC2
C02_pDC_LILRA4	0.37	0.04	1.3663	7.18794e-41	ST6GALNAC4
C02_pDC_LILRA4	0.365	0.041	1.38082	3.18612e-40	SEL1L3
C02_pDC_LILRA4	0.859	0.422	1.64211	3.97319e-39	HERPUD1
C02_pDC_LILRA4	0.724	0.242	2.14804	1.35358e-38	DDIT4
C02_pDC_LILRA4	0.432	0.081	1.72242	1.9838e-38	ERN1
C02_pDC_LILRA4	0.88	0.494	1.31328	3.71494e-38	PARK7
C02_pDC_LILRA4	0.484	0.11	1.51064	4.18539e-38	SLC20A1
C02_pDC_LILRA4	0.443	0.075	1.58067	7.01342e-38	OPN3
C02_pDC_LILRA4	0.26	0.011	1.13407	7.28658e-38	AC023590.1
C02_pDC_LILRA4	0.495	0.12	1.55113	6.58368e-37	UBE2J1
C02_pDC_LILRA4	0.443	0.084	1.50017	8.29205e-37	C12orf45
C02_pDC_LILRA4	0.828	0.457	1.45291	1.75332e-35	SEC61G
C02_pDC_LILRA4	0.562	0.184	1.54842	6.34799e-34	GAS6
C02_pDC_LILRA4	0.953	0.727	1.01653	9.43636e-34	SRP14
C02_pDC_LILRA4	0.484	0.112	1.7126	9.62013e-34	LDLRAD4
C02_pDC_LILRA4	0.479	0.113	1.28694	9.62134e-34	N4BP2L1
C02_pDC_LILRA4	0.432	0.095	1.49052	1.15619e-33	PLA2G16
C02_pDC_LILRA4	0.802	0.431	1.29655	1.36006e-33	ERP29
C02_pDC_LILRA4	0.542	0.17	1.46663	4.1028e-33	LILRB4
C02_pDC_LILRA4	0.271	0.032	1.74297	6.95566e-33	AC245014.3
C02_pDC_LILRA4	0.542	0.156	1.46275	1.79268e-32	PRMT9
C02_pDC_LILRA4	0.625	0.161	1.2769	2.37306e-32	SELL
C02_pDC_LILRA4	0.344	0.062	1.10851	3.5678e-32	ADA
C02_pDC_LILRA4	0.297	0.042	1.04741	6.51655e-32	SMIM3
C02_pDC_LILRA4	0.38	0.072	1.31211	4.69787e-31	CXXC5
C02_pDC_LILRA4	0.62	0.218	1.42374	1.80546e-30	PHB
C02_pDC_LILRA4	0.901	0.593	1.13663	7.27774e-30	SSR4
C02_pDC_LILRA4	0.729	0.408	1.9908	2.40111e-29	RGS2
C02_pDC_LILRA4	0.385	0.069	1.14396	1.02017e-28	CDKN2D
C02_pDC_LILRA4	0.391	0.087	1.24246	1.05294e-28	SNRNP25
C02_pDC_LILRA4	0.63	0.245	1.39423	2.78408e-28	FKBP2
C02_pDC_LILRA4	0.432	0.111	1.47675	9.05063e-28	CLN8
C02_pDC_LILRA4	0.885	0.585	1.1149	2.79286e-27	VAMP8
C02_pDC_LILRA4	0.359	0.076	1.22673	6.62144e-27	ATG101
C02_pDC_LILRA4	0.438	0.1	1.17969	6.85686e-27	PPM1K
C02_pDC_LILRA4	0.844	0.473	1.36168	8.9775e-27	TAGLN2
C02_pDC_LILRA4	0.484	0.148	1.27583	3.58048e-26	DCK
C02_pDC_LILRA4	0.422	0.112	1.14919	1.05579e-25	TMEM107
C02_pDC_LILRA4	0.562	0.223	1.0924	1.40565e-25	PTPRE
C02_pDC_LILRA4	0.323	0.065	1.76459	1.68126e-25	AC007952.4
C02_pDC_LILRA4	0.448	0.107	1.50629	2.99653e-25	AREG
C02_pDC_LILRA4	0.917	0.61	1.12004	3.25268e-25	COMMD6
C02_pDC_LILRA4	0.51	0.186	1.36256	3.56963e-25	UNC93B1
C02_pDC_LILRA4	0.385	0.094	1.5403	4.49635e-25	VIMP
C02_pDC_LILRA4	0.323	0.07	1.21725	4.51517e-25	CSF2RB
C02_pDC_LILRA4	0.339	0.061	1.0996	5.19105e-25	CCDC186
C02_pDC_LILRA4	0.776	0.294	1.24354	6.16764e-25	LTB
C02_pDC_LILRA4	0.271	0.041	1.26872	9.38926e-25	SUSD1
C02_pDC_LILRA4	0.302	0.064	1.1603	3.4838e-24	FAM213A
C02_pDC_LILRA4	0.365	0.095	1.20881	4.29723e-24	MAPKAPK2
C02_pDC_LILRA4	0.328	0.083	1.11463	4.37255e-24	PMEPA1
C02_pDC_LILRA4	0.411	0.124	1.22606	4.95348e-24	A1BG
C02_pDC_LILRA4	0.406	0.11	1.59808	2.25613e-22	PAXX
C02_pDC_LILRA4	0.391	0.104	1.08966	2.46108e-22	EIF1AY
C02_pDC_LILRA4	0.438	0.119	1.07727	4.31796e-22	PRKCB
C02_pDC_LILRA4	0.807	0.476	1.0667	5.95749e-22	CTSC
C02_pDC_LILRA4	0.844	0.525	1.06644	1.97485e-21	PPIB
C02_pDC_LILRA4	0.339	0.088	1.13975	2.58545e-21	TNFRSF21
C02_pDC_LILRA4	0.448	0.149	1.33187	2.82365e-21	RAB11FIP1
C02_pDC_LILRA4	0.635	0.276	0.948901	3.5005e-21	MEF2C
C02_pDC_LILRA4	0.786	0.448	1.61515	5.26058e-21	RGS1
C02_pDC_LILRA4	0.875	0.628	1.21917	8.09154e-21	ZFP36
C02_pDC_LILRA4	0.516	0.197	1.07033	1.23661e-20	CAT
C02_pDC_LILRA4	0.323	0.079	0.899152	1.7775e-20	UBL7
C02_pDC_LILRA4	0.573	0.283	1.03618	3.98942e-20	CNPY3
C02_pDC_LILRA4	0.786	0.433	0.949945	4.43237e-20	HSP90B1
C02_pDC_LILRA4	0.312	0.074	1.04705	5.43389e-20	ARID3A
C02_pDC_LILRA4	0.38	0.116	1.09457	7.41098e-20	SFT2D2
C02_pDC_LILRA4	0.427	0.162	0.864899	1.13418e-19	SNRPN
C02_pDC_LILRA4	0.328	0.088	1.03513	1.42397e-19	NADK
C02_pDC_LILRA4	0.948	0.764	0.776779	1.59501e-19	MYL12A
C02_pDC_LILRA4	0.286	0.081	0.87324	4.19063e-19	UBE2E2
C02_pDC_LILRA4	0.349	0.096	1.23606	4.36023e-19	TAX1BP3
C02_pDC_LILRA4	0.323	0.074	1.29932	5.52035e-19	CXorf21
C02_pDC_LILRA4	0.833	0.528	1.1894	7.71424e-19	CXCR4
C02_pDC_LILRA4	0.396	0.128	1.05136	1.96199e-18	RNF5
C02_pDC_LILRA4	0.344	0.099	0.85485	2.29184e-18	GABPB1-AS1
C02_pDC_LILRA4	0.896	0.661	0.825556	2.35372e-18	HINT1
C02_pDC_LILRA4	0.422	0.114	0.94876	3.79163e-18	SVIP
C02_pDC_LILRA4	0.672	0.322	1.03071	5.01891e-18	OSTC
C02_pDC_LILRA4	0.573	0.264	0.880581	6.28072e-18	NCF1
C02_pDC_LILRA4	0.286	0.06	0.983328	2.38485e-17	SLC35E1
C02_pDC_LILRA4	0.25	0.052	0.725138	2.77801e-17	SLC44A2
C02_pDC_LILRA4	0.401	0.123	0.97065	2.89635e-17	SNHG9
C02_pDC_LILRA4	0.516	0.207	1.0449	4.26694e-17	NHP2
C02_pDC_LILRA4	0.281	0.059	0.945088	6.10768e-17	KCTD5
C02_pDC_LILRA4	0.651	0.343	0.968862	9.37903e-17	YPEL5
C02_pDC_LILRA4	0.63	0.28	1.15307	1.09152e-16	C12orf57
C02_pDC_LILRA4	0.474	0.197	0.950113	1.85649e-16	CDK2AP2
C02_pDC_LILRA4	0.766	0.484	1.21363	2.1801e-16	PPP1R15A
C02_pDC_LILRA4	0.865	0.588	0.917477	2.29127e-16	SUB1
C02_pDC_LILRA4	0.365	0.096	0.983945	3.00622e-16	OGT
C02_pDC_LILRA4	0.464	0.209	1.00833	5.77196e-16	SPINT2
C02_pDC_LILRA4	0.599	0.317	1.06252	6.44807e-16	XBP1
C02_pDC_LILRA4	0.318	0.081	0.826637	7.03657e-16	CCDC69
C02_pDC_LILRA4	0.255	0.064	0.9315	1.06845e-15	ARHGAP24
C02_pDC_LILRA4	0.438	0.184	1.03995	1.15028e-15	MGST2
C02_pDC_LILRA4	0.349	0.109	1.06475	1.2848e-15	MX1
C02_pDC_LILRA4	0.25	0.047	0.796938	1.34203e-15	SULF2
C02_pDC_LILRA4	0.703	0.398	1.05436	1.45449e-15	UCP2
C02_pDC_LILRA4	0.266	0.079	0.781816	1.63399e-15	REPIN1
C02_pDC_LILRA4	0.312	0.086	1.03162	1.87752e-15	DAAM1
C02_pDC_LILRA4	0.677	0.395	1.02889	2.57975e-15	ARL4C
C02_pDC_LILRA4	0.656	0.395	0.883534	4.30374e-15	CD164
C02_pDC_LILRA4	0.26	0.068	0.825331	6.17245e-15	ARHGAP27
C02_pDC_LILRA4	0.318	0.076	0.915039	9.01048e-15	PARP10
C02_pDC_LILRA4	0.349	0.127	0.828048	1.4555e-14	MDFIC
C02_pDC_LILRA4	0.396	0.138	0.85755	2.28669e-14	TMEM109
C02_pDC_LILRA4	0.292	0.088	0.846692	2.50472e-14	CYSLTR1
C02_pDC_LILRA4	0.573	0.292	0.961442	2.7103e-14	MPEG1
C02_pDC_LILRA4	0.427	0.175	0.906156	3.15347e-14	FAM96A
C02_pDC_LILRA4	0.286	0.072	0.374648	3.78359e-14	IGLC2
C02_pDC_LILRA4	0.266	0.065	0.861933	4.49048e-14	CNP
C02_pDC_LILRA4	0.375	0.131	0.836556	4.59834e-14	HINT2
C02_pDC_LILRA4	0.406	0.142	0.911252	4.84458e-14	SNHG7
C02_pDC_LILRA4	0.406	0.161	1.15872	5.25387e-14	RRBP1
C02_pDC_LILRA4	0.26	0.06	0.980524	5.67464e-14	DCPS
C02_pDC_LILRA4	0.411	0.137	0.973814	5.7345e-14	NUCB2
C02_pDC_LILRA4	0.438	0.197	0.8737	6.37465e-14	NR3C1
C02_pDC_LILRA4	0.422	0.177	0.902514	9.11499e-14	NAPA
C02_pDC_LILRA4	0.5	0.251	1.05919	1.1843e-13	IRF2BP2
C02_pDC_LILRA4	0.339	0.115	0.703888	1.50532e-13	CD36
C02_pDC_LILRA4	0.38	0.129	1.05072	2.21853e-13	TSPYL2
C02_pDC_LILRA4	0.438	0.194	0.907712	2.50132e-13	PDIA4
C02_pDC_LILRA4	0.495	0.234	0.877727	2.63457e-13	TIMM13
C02_pDC_LILRA4	0.708	0.316	0.291273	3.4703e-13	HLA-DRB5
C02_pDC_LILRA4	0.854	0.657	0.637548	3.94099e-13	CHCHD2
C02_pDC_LILRA4	0.396	0.165	0.840389	4.139e-13	ERCC1
C02_pDC_LILRA4	0.422	0.192	0.689306	4.73237e-13	AP3S1
C02_pDC_LILRA4	0.911	0.564	0.586685	7.632e-13	FCER1G
C02_pDC_LILRA4	0.875	0.649	0.713745	8.4289e-13	OST4
C02_pDC_LILRA4	0.323	0.109	0.769563	9.42606e-13	PHYKPL
C02_pDC_LILRA4	0.432	0.187	0.805167	1.18631e-12	TM9SF2
C02_pDC_LILRA4	0.708	0.414	0.732978	1.58857e-12	RBX1
C02_pDC_LILRA4	0.516	0.245	0.812949	1.6048e-12	SIVA1
C02_pDC_LILRA4	0.281	0.078	1.05046	1.6956e-12	CD2AP
C02_pDC_LILRA4	0.359	0.118	0.800199	1.83675e-12	SMIM14
C02_pDC_LILRA4	0.365	0.136	0.747391	1.99546e-12	DNAJC4
C02_pDC_LILRA4	0.37	0.133	1.0807	2.15692e-12	VEGFB
C02_pDC_LILRA4	0.609	0.3	0.963552	2.30135e-12	HMGN3
C02_pDC_LILRA4	0.453	0.211	1.00839	2.51297e-12	CYTH4
C02_pDC_LILRA4	0.427	0.165	0.968426	2.63835e-12	PTRHD1
C02_pDC_LILRA4	1	0.974	0.579952	1.00912e-11	MALAT1
C02_pDC_LILRA4	0.328	0.116	0.774368	1.45727e-11	MIF4GD
C02_pDC_LILRA4	0.25	0.085	0.537809	1.69056e-11	MAD2L2
C02_pDC_LILRA4	0.755	0.385	0.826155	2.02068e-11	LSP1
C02_pDC_LILRA4	0.984	0.859	0.526325	2.08616e-11	NACA
C02_pDC_LILRA4	1	0.977	0.294787	2.15907e-11	EEF1A1
C02_pDC_LILRA4	0.427	0.157	0.814508	2.22807e-11	TRABD
C02_pDC_LILRA4	0.286	0.106	1.01082	2.84297e-11	FCHSD2
C02_pDC_LILRA4	0.589	0.327	0.886637	3.0536e-11	PLEK
C02_pDC_LILRA4	0.568	0.268	0.904615	3.45308e-11	EIF4A3
C02_pDC_LILRA4	0.312	0.112	0.72859	4.46991e-11	IFNAR2
C02_pDC_LILRA4	0.271	0.082	0.630923	4.56509e-11	ZDHHC4
C02_pDC_LILRA4	0.917	0.762	0.601708	4.93909e-11	PABPC1
C02_pDC_LILRA4	0.297	0.091	1.22381	5.68123e-11	IFI44L
C02_pDC_LILRA4	0.76	0.497	0.675529	9.72325e-11	TMEM258
C02_pDC_LILRA4	0.344	0.154	0.877379	1.32482e-10	CSF2RA
C02_pDC_LILRA4	0.411	0.172	0.886896	2.06183e-10	CHD9
C02_pDC_LILRA4	0.339	0.139	0.833142	2.49608e-10	CORO1C
C02_pDC_LILRA4	0.25	0.077	0.585922	2.57593e-10	HVCN1
C02_pDC_LILRA4	0.63	0.367	0.781745	2.72684e-10	TRA2B
C02_pDC_LILRA4	0.542	0.313	0.846349	3.20033e-10	TMED2
C02_pDC_LILRA4	0.333	0.115	1.09296	3.49752e-10	C9orf142
C02_pDC_LILRA4	0.333	0.129	0.689275	3.79334e-10	GRSF1
C02_pDC_LILRA4	0.302	0.104	0.965928	4.38471e-10	FAM118A
C02_pDC_LILRA4	0.438	0.206	0.788829	4.86405e-10	MANF
C02_pDC_LILRA4	0.927	0.707	0.531896	4.90279e-10	TMA7
C02_pDC_LILRA4	0.76	0.468	0.628954	5.13769e-10	HMGN1
C02_pDC_LILRA4	0.5	0.268	0.794302	5.24505e-10	SFT2D1
C02_pDC_LILRA4	0.292	0.089	0.757021	5.9002e-10	NGLY1
C02_pDC_LILRA4	0.333	0.135	0.859541	1.19748e-09	UBE2E3
C02_pDC_LILRA4	0.552	0.3	0.92705	1.69852e-09	CD4
C02_pDC_LILRA4	0.536	0.309	0.86259	2.10636e-09	TMED9
C02_pDC_LILRA4	0.458	0.225	0.848935	6.01728e-09	DNAJC7
C02_pDC_LILRA4	0.823	0.558	0.5449	6.95058e-09	CIRBP
C02_pDC_LILRA4	0.344	0.134	0.715676	7.04877e-09	NUDT1
C02_pDC_LILRA4	0.318	0.12	0.666753	7.94581e-09	SAP30BP
C02_pDC_LILRA4	0.443	0.219	0.680459	1.27259e-08	LSM5
C02_pDC_LILRA4	0.375	0.168	0.689193	1.43148e-08	TMX1
C02_pDC_LILRA4	0.714	0.473	0.775111	1.48994e-08	SNX3
C02_pDC_LILRA4	0.547	0.288	0.661853	1.64781e-08	PSMA2
C02_pDC_LILRA4	0.87	0.678	0.518428	1.70241e-08	EEF2
C02_pDC_LILRA4	0.396	0.157	0.857711	1.97039e-08	HLA-DQA2
C02_pDC_LILRA4	0.359	0.169	0.623486	3.78697e-08	CHMP4B
C02_pDC_LILRA4	0.312	0.137	0.59736	4.37328e-08	NMT1
C02_pDC_LILRA4	0.661	0.401	0.745619	4.61117e-08	BTG2
C02_pDC_LILRA4	0.885	0.702	0.467149	6.77118e-08	HNRNPA1
C02_pDC_LILRA4	0.516	0.276	0.730056	9.96088e-08	DDX18
C02_pDC_LILRA4	0.703	0.438	0.600007	1.10639e-07	NDUFB1
C02_pDC_LILRA4	0.365	0.171	0.679072	1.12507e-07	BAG1
C02_pDC_LILRA4	0.781	0.516	0.54291	1.37526e-07	COX6A1
C02_pDC_LILRA4	0.25	0.096	0.627338	1.50573e-07	TP53I13
C02_pDC_LILRA4	0.307	0.141	0.634508	2.02774e-07	NDUFA9
C02_pDC_LILRA4	0.682	0.423	0.548884	2.70643e-07	PSME2
C02_pDC_LILRA4	0.943	0.756	0.53304	3.03693e-07	PPIA
C02_pDC_LILRA4	0.307	0.14	1.24395	3.55246e-07	SELENOS
C02_pDC_LILRA4	0.286	0.106	0.648831	4.49308e-07	RNF126
C02_pDC_LILRA4	0.505	0.282	0.738918	5.63573e-07	MYDGF
C02_pDC_LILRA4	0.266	0.095	0.636089	7.13744e-07	TCOF1
C02_pDC_LILRA4	0.281	0.107	0.809947	7.25133e-07	SMARCB1
C02_pDC_LILRA4	0.276	0.106	0.740798	8.16878e-07	NRDC
C02_pDC_LILRA4	0.542	0.329	0.516756	1.08553e-06	LSM7
C02_pDC_LILRA4	0.495	0.285	0.510724	1.11043e-06	DHRS7
C02_pDC_LILRA4	0.464	0.245	0.667278	1.43503e-06	DBNL
C02_pDC_LILRA4	0.266	0.108	0.568542	1.76901e-06	GGA2
C02_pDC_LILRA4	0.531	0.324	0.581344	1.98628e-06	GABARAPL2
C02_pDC_LILRA4	0.266	0.105	0.698964	2.22286e-06	PAIP1
C02_pDC_LILRA4	0.573	0.337	0.555051	2.28463e-06	HNRNPA0
C02_pDC_LILRA4	0.677	0.398	0.427803	3.08914e-06	MS4A6A
C02_pDC_LILRA4	0.484	0.258	0.743186	3.33086e-06	FAM96B
C02_pDC_LILRA4	0.646	0.451	0.574821	3.55749e-06	COPE
C02_pDC_LILRA4	0.318	0.148	1.38645	3.57395e-06	CKS2
C02_pDC_LILRA4	0.453	0.241	0.823157	4.66232e-06	GPX1
C02_pDC_LILRA4	0.271	0.12	0.476075	4.79596e-06	NDUFA7
C02_pDC_LILRA4	0.286	0.101	0.51386	5.07975e-06	SPN
C02_pDC_LILRA4	0.615	0.414	0.479979	5.08416e-06	JTB
C02_pDC_LILRA4	0.833	0.6	0.558666	5.69994e-06	UBL5
C02_pDC_LILRA4	0.38	0.179	0.66959	5.80443e-06	MLF2
C02_pDC_LILRA4	0.255	0.103	0.515199	6.19318e-06	ITGAE
C02_pDC_LILRA4	0.594	0.355	0.72244	7.14236e-06	ERH
C02_pDC_LILRA4	0.552	0.337	0.640965	7.18194e-06	SSR3
C02_pDC_LILRA4	0.438	0.256	0.51199	7.60175e-06	TMCO1
C02_pDC_LILRA4	0.406	0.226	0.605169	1.14776e-05	APEX1
C02_pDC_LILRA4	0.276	0.123	0.800315	1.48052e-05	GNA15
C02_pDC_LILRA4	0.693	0.467	0.442914	1.65777e-05	RBM39
C02_pDC_LILRA4	0.677	0.42	0.443209	1.73619e-05	PYCARD
C02_pDC_LILRA4	0.516	0.306	0.558591	2.25412e-05	ANXA11
C02_pDC_LILRA4	0.401	0.219	0.488127	2.34267e-05	APBB1IP
C02_pDC_LILRA4	0.807	0.573	0.429549	3.07064e-05	COX7A2
C02_pDC_LILRA4	0.589	0.391	0.547989	3.97302e-05	TRAPPC1
C02_pDC_LILRA4	0.328	0.16	0.492401	4.1416e-05	ZNF428
C02_pDC_LILRA4	0.271	0.13	0.519069	4.1657e-05	CYSTM1
C02_pDC_LILRA4	0.562	0.373	0.479236	5.7816e-05	NDUFB4
C02_pDC_LILRA4	0.333	0.175	0.56061	6.00332e-05	RBBP4
C02_pDC_LILRA4	0.469	0.284	0.620608	6.79032e-05	FERMT3
C02_pDC_LILRA4	0.755	0.468	0.304091	7.26324e-05	GRN
C02_pDC_LILRA4	0.557	0.356	0.45057	7.81042e-05	NDUFV2
C02_pDC_LILRA4	0.365	0.197	0.443904	7.84661e-05	DDAH2
C02_pDC_LILRA4	0.911	0.763	0.39903	7.8691e-05	DDX5
C02_pDC_LILRA4	0.453	0.278	0.486347	8.70711e-05	IDS
C02_pDC_LILRA4	0.547	0.352	0.543071	0.000110152	GLIPR1
C02_pDC_LILRA4	0.672	0.456	0.414116	0.000112823	UQCRQ
C02_pDC_LILRA4	0.615	0.415	0.374253	0.000116294	TBCA
C02_pDC_LILRA4	0.615	0.381	0.462856	0.000124527	SNRPB
C02_pDC_LILRA4	0.271	0.114	0.46318	0.00014516	RABGAP1L
C02_pDC_LILRA4	0.292	0.121	0.62156	0.000153604	NUDT22
C02_pDC_LILRA4	0.318	0.17	0.606215	0.000166212	FEZ2
C02_pDC_LILRA4	0.401	0.228	0.615215	0.000169411	ESD
C02_pDC_LILRA4	0.385	0.201	0.415105	0.000169593	HIST1H4C
C02_pDC_LILRA4	0.979	0.912	0.265957	0.000180423	UBA52
C02_pDC_LILRA4	0.589	0.389	0.517862	0.000181865	EIF3L
C02_pDC_LILRA4	0.276	0.123	0.606151	0.000194641	ZMYM2
C02_pDC_LILRA4	0.359	0.181	0.643097	0.000203697	BID
C02_pDC_LILRA4	0.333	0.175	0.5651	0.00024755	MDM4
C02_pDC_LILRA4	0.526	0.321	0.693795	0.000262992	EIF2S2
C02_pDC_LILRA4	0.255	0.096	0.696152	0.000273356	HIST1H1C
C02_pDC_LILRA4	0.698	0.516	0.672631	0.000273934	DBI
C02_pDC_LILRA4	0.37	0.204	0.650959	0.000295134	USF2
C02_pDC_LILRA4	0.734	0.549	0.480405	0.000302516	SERP1
C02_pDC_LILRA4	0.547	0.345	0.523462	0.000367742	LAMTOR5
C02_pDC_LILRA4	0.943	0.881	0.343688	0.000376623	SERF2
C02_pDC_LILRA4	0.443	0.257	0.507282	0.000380297	RNF149
C02_pDC_LILRA4	0.474	0.28	0.613977	0.000394988	SNRPE
C02_pDC_LILRA4	0.323	0.123	0.555992	0.000415214	ODC1
C02_pDC_LILRA4	0.349	0.183	0.644651	0.000453091	PSENEN
C02_pDC_LILRA4	0.521	0.338	0.429579	0.000480427	PSMA4
C02_pDC_LILRA4	0.938	0.836	0.564568	0.000481283	UBC
C02_pDC_LILRA4	0.464	0.278	0.514335	0.000503663	DSTN
C02_pDC_LILRA4	0.26	0.121	0.636786	0.000554918	NME4
C02_pDC_LILRA4	0.448	0.257	0.507283	0.000613607	C1QBP
C02_pDC_LILRA4	0.635	0.407	0.362027	0.000661434	CAPG
C02_pDC_LILRA4	0.354	0.188	0.566393	0.000722749	PHACTR1
C02_pDC_LILRA4	0.443	0.26	0.436416	0.000747182	RANBP1
C02_pDC_LILRA4	0.339	0.187	0.457717	0.000874051	MORF4L2
C02_pDC_LILRA4	0.719	0.446	0.274593	0.000928428	HLA-DMA
C02_pDC_LILRA4	0.875	0.746	0.30579	0.000934984	EEF1B2
C02_pDC_LILRA4	0.312	0.136	0.556734	0.000981863	LYSMD2
C02_pDC_LILRA4	0.349	0.193	0.508032	0.00107718	STX7
C02_pDC_LILRA4	0.896	0.754	0.270534	0.00109118	COX7C
C02_pDC_LILRA4	0.807	0.659	0.398704	0.00111713	HNRNPA2B1
C02_pDC_LILRA4	0.51	0.328	0.488761	0.00115534	KRTCAP2
C02_pDC_LILRA4	0.266	0.111	0.534902	0.00127027	ELOF1
C02_pDC_LILRA4	0.469	0.325	0.458519	0.00133737	RNF130
C02_pDC_LILRA4	0.375	0.185	0.500127	0.00145701	FAAP20
C02_pDC_LILRA4	0.547	0.376	0.55224	0.00218926	P4HB
C02_pDC_LILRA4	0.521	0.334	0.475954	0.00230744	ZNF706
C02_pDC_LILRA4	0.547	0.356	0.40793	0.00235314	UXT
C02_pDC_LILRA4	0.688	0.499	0.465146	0.00239238	SRSF3
C02_pDC_LILRA4	0.359	0.207	0.536276	0.00246888	DDOST
C02_pDC_LILRA4	0.339	0.169	0.435148	0.00249855	POLR2I
C02_pDC_LILRA4	0.391	0.231	0.517092	0.0025476	CHMP5
C02_pDC_LILRA4	0.312	0.145	0.565114	0.00266405	POLR2J3
C02_pDC_LILRA4	0.25	0.089	0.354931	0.0027537	SLC38A1
C02_pDC_LILRA4	0.271	0.124	0.639423	0.00289752	TRIM44
C02_pDC_LILRA4	0.927	0.794	0.272137	0.00323348	EEF1D
C02_pDC_LILRA4	0.38	0.222	0.671591	0.00342153	CCDC88A
C02_pDC_LILRA4	0.255	0.115	0.580102	0.00343675	CUX1
C02_pDC_LILRA4	0.349	0.2	0.548588	0.00407933	DPYSL2
C02_pDC_LILRA4	0.365	0.189	0.715504	0.00424085	SELPLG
C02_pDC_LILRA4	0.328	0.192	0.619244	0.00459033	ADI1
C02_pDC_LILRA4	0.276	0.151	0.575643	0.00488336	RNASEH2B
C02_pDC_LILRA4	0.323	0.158	0.544512	0.00642245	HMGA1
C02_pDC_LILRA4	0.812	0.635	0.313284	0.00683494	MYL12B
C02_pDC_LILRA4	0.276	0.148	0.372554	0.00709062	NOP56
C02_pDC_LILRA4	0.526	0.347	0.418119	0.0079289	H2AFY
C02_pDC_LILRA4	0.438	0.27	0.428524	0.00878486	SNRPF
C02_pDC_LILRA4	0.495	0.326	0.586739	0.00881786	PRDX6
C02_pDC_LILRA4	0.411	0.287	0.526899	0.00884364	SYNGR2
C02_pDC_LILRA4	0.359	0.225	0.440907	0.00913278	ERGIC3
C02_pDC_LILRA4	0.755	0.589	0.348329	0.00937078	EDF1
C02_pDC_LILRA4	0.63	0.427	0.418517	0.00945096	PSMB3
C02_pDC_LILRA4	0.448	0.281	0.491991	0.0103174	SPCS3
C02_pDC_LILRA4	0.5	0.34	0.471143	0.0103702	H2AFV
C02_pDC_LILRA4	0.417	0.263	0.42094	0.0109289	SLC3A2
C02_pDC_LILRA4	0.339	0.199	0.464147	0.0109897	MLEC
C02_pDC_LILRA4	0.406	0.256	0.352058	0.0113668	NDUFAF3
C02_pDC_LILRA4	0.646	0.471	0.320121	0.013642	RBM3
C02_pDC_LILRA4	0.495	0.327	0.595842	0.013967	TMED10
C02_pDC_LILRA4	0.432	0.271	0.442201	0.0149446	ENSA
C02_pDC_LILRA4	0.578	0.413	0.444354	0.0159153	SPCS2
C02_pDC_LILRA4	0.318	0.187	0.361371	0.0160627	LSM10
C02_pDC_LILRA4	0.552	0.39	0.398716	0.0173452	SF3B5
C02_pDC_LILRA4	0.594	0.396	0.495898	0.0179616	NDUFA3
C02_pDC_LILRA4	0.255	0.145	0.40873	0.0190863	THOC2
C02_pDC_LILRA4	0.604	0.445	0.431581	0.0197287	BRK1
C02_pDC_LILRA4	0.349	0.189	0.476194	0.020044	PPM1G
C02_pDC_LILRA4	0.578	0.441	0.557252	0.0202808	BST2
C02_pDC_LILRA4	0.323	0.182	0.48995	0.0206669	IKZF1
C02_pDC_LILRA4	0.505	0.323	0.585528	0.0210447	COX7A2L
C02_pDC_LILRA4	0.328	0.206	0.444029	0.0214764	THEMIS2
C02_pDC_LILRA4	0.391	0.236	0.363383	0.0244448	RALY
C02_pDC_LILRA4	0.401	0.243	0.556685	0.0279724	H1FX
C02_pDC_LILRA4	0.25	0.116	0.601977	0.0283092	GNL3
C02_pDC_LILRA4	0.5	0.332	0.39213	0.0284585	AP1S2
C02_pDC_LILRA4	0.776	0.63	0.313999	0.0304915	COX6B1
C02_pDC_LILRA4	0.422	0.271	0.378911	0.030884	MDH2
C02_pDC_LILRA4	0.255	0.121	0.57275	0.0361593	CPNE3
C02_pDC_LILRA4	0.307	0.162	0.718237	0.0365525	GPR65
C02_pDC_LILRA4	0.667	0.5	0.258456	0.0417081	HNRNPDL
C02_pDC_LILRA4	0.594	0.392	0.366276	0.0468679	ANAPC16
C02_pDC_LILRA4	0.25	0.117	0.37292	0.0469409	CHST12
C01_B cell_MS4A1	0.878	0.016	4.84768	3.80244e-300	CD79A
C01_B cell_MS4A1	1	0.799	2.24192	3.77006e-259	CD74
C01_B cell_MS4A1	0.772	0.011	4.41317	5.98873e-245	MS4A1
C01_B cell_MS4A1	0.907	0.513	2.80958	8.03625e-222	CD37
C01_B cell_MS4A1	0.735	0.047	3.86312	4.97017e-215	CD79B
C01_B cell_MS4A1	0.999	0.976	1.04058	2.52701e-157	EEF1A1
C01_B cell_MS4A1	0.827	0.271	1.98661	2.18874e-142	LTB
C01_B cell_MS4A1	0.53	0.017	3.65842	4.76029e-142	IGHM
C01_B cell_MS4A1	0.475	0.002	3.48669	3.71541e-135	VPREB3
C01_B cell_MS4A1	0.907	0.497	1.54032	5.82958e-123	CD52
C01_B cell_MS4A1	0.973	0.926	1.08554	2.46854e-118	FAU
C01_B cell_MS4A1	0.982	0.666	1.12495	5.62631e-116	HLA-DRA
C01_B cell_MS4A1	0.421	0.008	2.82433	2.33051e-107	BANK1
C01_B cell_MS4A1	0.392	0.006	2.86452	1.01216e-98	LINC00926
C01_B cell_MS4A1	0.406	0.007	3.61245	1.15387e-97	TCL1A
C01_B cell_MS4A1	0.538	0.134	2.92345	2.31964e-94	IGKC
C01_B cell_MS4A1	0.747	0.296	1.68061	3.46683e-91	HLA-DRB5
C01_B cell_MS4A1	0.788	0.438	1.47674	3.35594e-89	HLA-DQB1
C01_B cell_MS4A1	0.333	0.004	2.34117	3.38312e-82	TNFRSF13C
C01_B cell_MS4A1	0.925	0.597	0.988858	4.12207e-82	HLA-DPA1
C01_B cell_MS4A1	0.331	0.003	2.93484	5.47248e-82	IGHD
C01_B cell_MS4A1	0.799	0.405	1.29674	1.01419e-80	HLA-DQA1
C01_B cell_MS4A1	0.512	0.147	1.91914	1.73691e-68	SELL
C01_B cell_MS4A1	0.28	0.004	2.82628	3.03252e-68	FCER2
C01_B cell_MS4A1	0.274	0.002	2.29777	4.83592e-66	FCRLA
C01_B cell_MS4A1	0.947	0.944	0.679261	5.49577e-64	PTMA
C01_B cell_MS4A1	0.649	0.303	1.5316	4.27746e-63	CD69
C01_B cell_MS4A1	0.878	0.612	0.821886	1.13608e-62	HLA-DPB1
C01_B cell_MS4A1	0.363	0.064	2.4617	7.05437e-62	HVCN1
C01_B cell_MS4A1	0.355	0.061	2.05048	1.3659e-60	FCMR
C01_B cell_MS4A1	0.271	0.004	2.39931	1.63609e-59	CD24
C01_B cell_MS4A1	0.266	0.003	2.28207	1.64153e-59	CD19
C01_B cell_MS4A1	0.259	0.005	1.9207	2.1592e-59	BLK
C01_B cell_MS4A1	0.847	0.742	1.16163	8.89734e-59	EEF1B2
C01_B cell_MS4A1	0.928	0.629	0.68506	8.63563e-57	HLA-DRB1
C01_B cell_MS4A1	0.44	0.144	1.49634	8.57302e-54	HLA-DQA2
C01_B cell_MS4A1	0.282	0.026	1.58808	1.37815e-50	JCHAIN
C01_B cell_MS4A1	0.32	0.06	2.62532	3.1409e-50	IGLC2
C01_B cell_MS4A1	0.704	0.532	1.33319	2.90131e-48	TSC22D3
C01_B cell_MS4A1	0.501	0.254	1.79215	4.18109e-45	NCF1
C01_B cell_MS4A1	0.58	0.336	1.40201	2.02696e-41	LIMD2
C01_B cell_MS4A1	0.53	0.249	1.15023	1.93543e-37	AC090498.1
C01_B cell_MS4A1	0.846	0.758	0.832291	4.96364e-36	BTG1
C01_B cell_MS4A1	0.709	0.521	1.30833	4.45155e-35	CXCR4
C01_B cell_MS4A1	0.502	0.273	1.32774	1.43747e-33	GLTSCR2
C01_B cell_MS4A1	0.882	0.914	0.558787	1.51759e-33	UBA52
C01_B cell_MS4A1	0.261	0.056	1.69871	4.90375e-31	ARHGAP24
C01_B cell_MS4A1	0.457	0.269	1.64011	8.53504e-31	MEF2C
C01_B cell_MS4A1	0.695	0.679	1.0123	1.94609e-30	EEF2
C01_B cell_MS4A1	0.355	0.168	1.62286	4.97906e-30	IRF8
C01_B cell_MS4A1	0.338	0.132	1.64736	8.16946e-30	POU2F2
C01_B cell_MS4A1	0.263	0.061	1.92589	3.17137e-28	CD40
C01_B cell_MS4A1	0.307	0.111	1.9694	4.058e-26	SMIM14
C01_B cell_MS4A1	0.779	0.795	0.740251	5.21214e-26	EEF1D
C01_B cell_MS4A1	0.568	0.394	1.09356	7.17683e-26	GNB2L1
C01_B cell_MS4A1	0.503	0.268	1.3576	4.88963e-25	NBEAL1
C01_B cell_MS4A1	0.319	0.123	1.45869	1.31676e-23	ZNF90
C01_B cell_MS4A1	0.252	0.076	1.11889	2.08984e-23	FAM65B
C01_B cell_MS4A1	0.319	0.174	1.28798	1.6574e-21	RCSD1
C01_B cell_MS4A1	0.729	0.702	0.76952	6.65158e-21	HNRNPA1
C01_B cell_MS4A1	0.726	0.719	0.758761	1.7099e-20	LAPTM5
C01_B cell_MS4A1	0.858	0.86	0.654726	7.38626e-20	NACA
C01_B cell_MS4A1	0.325	0.165	1.61006	1.15647e-18	SYPL1
C01_B cell_MS4A1	0.271	0.12	1.26165	4.22928e-18	RHOH
C01_B cell_MS4A1	0.93	0.92	0.329164	4.22065e-16	HLA-B
C01_B cell_MS4A1	0.619	0.556	0.973203	2.79142e-15	CIRBP
C01_B cell_MS4A1	0.386	0.232	2.24786	2.58565e-14	MTRNR2L12
C01_B cell_MS4A1	0.54	0.499	1.00327	1.52487e-13	HNRNPDL
C01_B cell_MS4A1	0.646	0.543	0.779039	1.68629e-13	CORO1A
C01_B cell_MS4A1	0.395	0.207	1.15867	1.0225e-12	ISG20
C01_B cell_MS4A1	0.265	0.138	1.34383	1.19753e-12	SNHG7
C01_B cell_MS4A1	0.331	0.224	1.3636	1.33513e-12	LY86
C01_B cell_MS4A1	0.441	0.351	0.996419	3.22445e-12	HLA-DMB
C01_B cell_MS4A1	0.278	0.149	1.26267	3.46923e-12	TMEM243
C01_B cell_MS4A1	0.53	0.394	0.901985	3.97118e-12	KLF2
C01_B cell_MS4A1	0.687	0.701	0.682226	8.651e-12	TOMM7
C01_B cell_MS4A1	0.369	0.284	1.44538	2.32884e-11	SYNGR2
C01_B cell_MS4A1	0.365	0.214	1.14001	5.81614e-11	STK17A
C01_B cell_MS4A1	0.333	0.169	0.773574	2.37243e-10	PLAC8
C01_B cell_MS4A1	0.487	0.376	0.949352	2.85549e-09	RAC2
C01_B cell_MS4A1	0.817	0.85	0.500199	2.92639e-09	PFDN5
C01_B cell_MS4A1	0.574	0.556	0.778064	3.46513e-09	EIF3E
C01_B cell_MS4A1	0.561	0.442	0.792302	3.51087e-09	HLA-DMA
C01_B cell_MS4A1	0.904	0.939	0.415671	2.38856e-07	EIF1
C01_B cell_MS4A1	0.316	0.201	1.02001	3.0578e-07	BIRC3
C01_B cell_MS4A1	0.714	0.757	0.519302	7.60136e-07	COX7C
C01_B cell_MS4A1	0.547	0.54	0.860862	6.54827e-06	SRSF5
C01_B cell_MS4A1	0.577	0.505	0.747178	1.85288e-05	PPDPF
C01_B cell_MS4A1	0.992	0.973	0.365663	3.00808e-05	MALAT1
C01_B cell_MS4A1	0.277	0.183	0.712555	3.47799e-05	C11orf31
C01_B cell_MS4A1	0.445	0.391	0.943011	5.4508e-05	ANAPC16
C01_B cell_MS4A1	0.707	0.766	0.474827	6.20577e-05	PABPC1
C01_B cell_MS4A1	0.708	0.767	0.48029	8.71827e-05	DDX5
C01_B cell_MS4A1	0.684	0.755	0.479846	0.000177806	BTF3
C01_B cell_MS4A1	0.397	0.335	0.843813	0.000416423	HNRNPA0
C01_B cell_MS4A1	0.49	0.49	0.883568	0.000428631	PCBP2
C01_B cell_MS4A1	0.827	0.874	0.251843	0.000482055	HLA-C
C01_B cell_MS4A1	0.209	0.342	0.258691	0.000537965	SF3B1
C01_B cell_MS4A1	0.687	0.735	0.481752	0.000778969	ARHGDIB
C01_B cell_MS4A1	0.474	0.469	0.799068	0.000934121	HMGN1
C01_B cell_MS4A1	0.409	0.324	0.398013	0.00214731	ATP5G2
C01_B cell_MS4A1	0.503	0.476	0.813213	0.002529	ZFAS1
C01_B cell_MS4A1	0.645	0.689	0.554725	0.00447511	NPM1
C01_B cell_MS4A1	0.843	0.856	0.313962	0.00553837	CYBA
C01_B cell_MS4A1	0.713	0.795	0.412645	0.0084932	COX4I1
C01_B cell_MS4A1	0.313	0.249	0.793724	0.00862304	C6orf48
C01_B cell_MS4A1	0.271	0.177	0.910793	0.00863216	ANXA6
C01_B cell_MS4A1	0.344	0.319	0.856935	0.011417	SF1
C01_B cell_MS4A1	0.442	0.476	0.660009	0.0247348	SNX3
C01_B cell_MS4A1	0.27	0.221	1.02052	0.029871	FOXP1
C01_B cell_MS4A1	0.705	0.788	0.355488	0.0303263	HLA-E
C01_B cell_MS4A1	0.484	0.491	0.639481	0.0405912	SNRPD2
C01_B cell_MS4A1	0.636	0.697	0.499274	0.0488613	SLC25A6
C03_Plasma cell_JCHAIN	0.986	0.022	5.1572	3.87622e-176	MZB1
C03_Plasma cell_JCHAIN	0.87	0.014	3.54742	6.75784e-159	DERL3
C03_Plasma cell_JCHAIN	0.681	0.004	2.44242	3.15071e-142	TNFRSF17
C03_Plasma cell_JCHAIN	0.522	0.003	1.63003	3.06661e-95	FCRL5
C03_Plasma cell_JCHAIN	0.797	0.037	6.69261	6.81109e-95	JCHAIN
C03_Plasma cell_JCHAIN	0.841	0.056	1.6778	3.90143e-82	CD79A
C03_Plasma cell_JCHAIN	0.391	0.002	1.55031	7.11032e-78	JSRP1
C03_Plasma cell_JCHAIN	0.536	0.016	1.93582	4.36198e-72	TXNDC5
C03_Plasma cell_JCHAIN	0.623	0.033	1.42516	3.17621e-69	CD38
C03_Plasma cell_JCHAIN	0.391	0.009	0.757153	7.6458e-69	PNOC
C03_Plasma cell_JCHAIN	0.87	0.095	2.7724	1.01589e-67	FKBP11
C03_Plasma cell_JCHAIN	0.478	0.009	0.988783	1.56214e-65	POU2AF1
C03_Plasma cell_JCHAIN	0.275	0	0.743007	2.41981e-58	AC012236.1
C03_Plasma cell_JCHAIN	0.29	0.005	0.588558	3.75049e-58	SPAG4
C03_Plasma cell_JCHAIN	0.855	0.092	2.1418	1.02192e-55	ITM2C
C03_Plasma cell_JCHAIN	0.536	0.042	1.12235	1.21833e-55	SEL1L3
C03_Plasma cell_JCHAIN	0.29	0.002	0.521414	7.06904e-55	PKHD1L1
C03_Plasma cell_JCHAIN	0.333	0.007	5.9752	1.07366e-54	IGHG2
C03_Plasma cell_JCHAIN	0.348	0.005	6.14441	1.04171e-53	IGHA2
C03_Plasma cell_JCHAIN	0.507	0.036	7.46432	8.29366e-53	IGHG1
C03_Plasma cell_JCHAIN	0.725	0.121	1.28018	5.41623e-47	UBE2J1
C03_Plasma cell_JCHAIN	0.928	0.202	2.24748	6.75308e-44	SEC11C
C03_Plasma cell_JCHAIN	0.348	0.023	6.74254	7.06955e-41	IGHG4
C03_Plasma cell_JCHAIN	0.536	0.05	0.709056	1.20032e-39	TPD52
C03_Plasma cell_JCHAIN	0.493	0.054	1.60586	2.34869e-38	TP53INP1
C03_Plasma cell_JCHAIN	0.507	0.065	1.22679	1.94943e-37	TXNDC11
C03_Plasma cell_JCHAIN	0.391	0.04	0.842681	9.36927e-37	SLAMF7
C03_Plasma cell_JCHAIN	0.652	0.084	1.36092	5.17383e-36	PIM2
C03_Plasma cell_JCHAIN	0.493	0.044	8.29063	2.66746e-35	IGHA1
C03_Plasma cell_JCHAIN	0.304	0.008	0.851022	3.22549e-35	CPNE5
C03_Plasma cell_JCHAIN	0.406	0.036	0.659153	3.3082e-35	MEI1
C03_Plasma cell_JCHAIN	0.362	0.031	6.41587	3.73509e-33	IGHG3
C03_Plasma cell_JCHAIN	0.348	0.021	7.7976	4.49798e-33	IGLC3
C03_Plasma cell_JCHAIN	0.986	0.594	3.04334	5.97117e-33	SSR4
C03_Plasma cell_JCHAIN	0.768	0.147	1.96198	6.5269e-33	PRDX4
C03_Plasma cell_JCHAIN	0.58	0.057	1.32812	7.14966e-33	EAF2
C03_Plasma cell_JCHAIN	0.261	0.016	0.405315	4.12562e-30	CHPF
C03_Plasma cell_JCHAIN	0.391	0.043	0.817879	1.35397e-29	GNG7
C03_Plasma cell_JCHAIN	0.957	0.318	2.1941	4.16907e-29	XBP1
C03_Plasma cell_JCHAIN	0.696	0.125	1.40602	9.65996e-29	ERLEC1
C03_Plasma cell_JCHAIN	0.377	0.031	0.571785	1.73216e-26	ZBP1
C03_Plasma cell_JCHAIN	0.464	0.067	0.624744	1.0276e-25	PLPP5
C03_Plasma cell_JCHAIN	0.623	0.153	8.72497	9.50637e-25	IGKC
C03_Plasma cell_JCHAIN	0.377	0.029	0.516844	2.31092e-24	TENT5C
C03_Plasma cell_JCHAIN	0.275	0.023	0.625233	1.34902e-23	TMEM238
C03_Plasma cell_JCHAIN	0.565	0.09	0.536785	1.65407e-23	ICAM2
C03_Plasma cell_JCHAIN	0.638	0.117	1.07566	4.50437e-23	CRELD2
C03_Plasma cell_JCHAIN	0.855	0.215	1.50719	7.24656e-23	ISG20
C03_Plasma cell_JCHAIN	0.725	0.145	0.798528	1.68857e-22	CD27
C03_Plasma cell_JCHAIN	0.797	0.227	1.52806	1.00641e-21	SDF2L1
C03_Plasma cell_JCHAIN	0.275	0.041	0.340901	3.79859e-20	TIFA
C03_Plasma cell_JCHAIN	0.638	0.14	0.955616	1.27101e-19	SELENOS
C03_Plasma cell_JCHAIN	0.435	0.06	0.589299	2.33947e-19	DCPS
C03_Plasma cell_JCHAIN	0.754	0.206	1.24006	2.35591e-19	MANF
C03_Plasma cell_JCHAIN	0.667	0.162	1.38068	2.67457e-19	LMAN1
C03_Plasma cell_JCHAIN	0.275	0.032	0.617092	6.90692e-19	MANEA
C03_Plasma cell_JCHAIN	0.319	0.031	1.26705	1.21815e-17	PDK1
C03_Plasma cell_JCHAIN	0.536	0.105	0.591298	3.05256e-17	KLF13
C03_Plasma cell_JCHAIN	0.449	0.089	0.756089	3.64081e-17	CLPTM1L
C03_Plasma cell_JCHAIN	0.449	0.072	8.53053	7.21658e-17	IGLC2
C03_Plasma cell_JCHAIN	0.348	0.043	0.480142	2.94798e-16	GMPPB
C03_Plasma cell_JCHAIN	0.319	0.042	0.542681	6.84861e-16	HSH2D
C03_Plasma cell_JCHAIN	0.304	0.043	0.738344	8.3779e-16	SPATS2
C03_Plasma cell_JCHAIN	0.551	0.086	0.659566	8.50042e-16	TXNDC15
C03_Plasma cell_JCHAIN	0.899	0.434	1.91729	1.33741e-15	HSP90B1
C03_Plasma cell_JCHAIN	0.435	0.084	0.669171	2.82686e-15	ZNF593
C03_Plasma cell_JCHAIN	0.638	0.195	1.43234	4.05333e-15	PDIA4
C03_Plasma cell_JCHAIN	0.319	0.044	0.663271	5.26501e-15	CASP10
C03_Plasma cell_JCHAIN	0.261	0.034	0.331209	6.25121e-15	CKAP4
C03_Plasma cell_JCHAIN	0.304	0.047	0.27588	5.0228e-14	AQP3
C03_Plasma cell_JCHAIN	0.841	0.337	1.11246	1.19993e-13	SSR3
C03_Plasma cell_JCHAIN	0.899	0.413	1.34871	2.40518e-13	SPCS2
C03_Plasma cell_JCHAIN	0.768	0.282	1.16425	6.51301e-13	MYDGF
C03_Plasma cell_JCHAIN	0.565	0.145	0.745279	7.73526e-13	SRM
C03_Plasma cell_JCHAIN	0.594	0.164	0.713569	9.4238e-13	DNAJB9
C03_Plasma cell_JCHAIN	0.739	0.281	1.31866	3.2921e-12	SPCS3
C03_Plasma cell_JCHAIN	0.406	0.1	0.645371	1.14824e-11	TRIB1
C03_Plasma cell_JCHAIN	0.493	0.138	0.628538	1.37326e-11	NUCB2
C03_Plasma cell_JCHAIN	0.275	0.041	0.500234	1.43305e-11	ST6GALNAC4
C03_Plasma cell_JCHAIN	0.42	0.096	0.875798	1.70953e-11	HIST1H1C
C03_Plasma cell_JCHAIN	0.261	0.033	0.442743	4.82404e-11	SLC25A4
C03_Plasma cell_JCHAIN	0.551	0.161	0.677688	5.08189e-11	RRBP1
C03_Plasma cell_JCHAIN	0.478	0.12	0.514278	6.09714e-11	ANKRD28
C03_Plasma cell_JCHAIN	0.348	0.063	0.50565	6.41187e-11	SELENOM
C03_Plasma cell_JCHAIN	0.623	0.207	0.611282	8.72314e-11	DDOST
C03_Plasma cell_JCHAIN	0.333	0.067	0.334369	9.18672e-11	TAPBPL
C03_Plasma cell_JCHAIN	0.435	0.1	0.39242	1.32011e-10	SIL1
C03_Plasma cell_JCHAIN	0.435	0.092	0.445718	1.41263e-09	TOR3A
C03_Plasma cell_JCHAIN	0.522	0.139	0.443154	1.45439e-09	DNAJC1
C03_Plasma cell_JCHAIN	0.319	0.059	0.621135	1.53146e-09	FBXW7
C03_Plasma cell_JCHAIN	0.667	0.246	1.39154	2.03117e-09	FKBP2
C03_Plasma cell_JCHAIN	0.377	0.089	0.914399	2.07504e-09	CYTOR
C03_Plasma cell_JCHAIN	0.551	0.178	0.384509	2.16435e-09	TMEM208
C03_Plasma cell_JCHAIN	0.464	0.132	0.548351	4.70375e-09	SEC61A1
C03_Plasma cell_JCHAIN	0.29	0.053	0.46579	6.95576e-09	GMPPA
C03_Plasma cell_JCHAIN	0.522	0.163	0.502708	1.09026e-08	SEC14L1
C03_Plasma cell_JCHAIN	0.855	0.424	1.37124	1.36871e-08	HERPUD1
C03_Plasma cell_JCHAIN	0.478	0.133	0.269609	2.83064e-08	NME1
C03_Plasma cell_JCHAIN	0.29	0.054	0.299726	2.85696e-08	DUSP5
C03_Plasma cell_JCHAIN	0.275	0.058	0.525299	4.69017e-08	HIST1H2AC
C03_Plasma cell_JCHAIN	0.855	0.41	0.854707	6.30407e-08	SPCS1
C03_Plasma cell_JCHAIN	0.551	0.177	0.734676	6.93734e-08	DNAJC3
C03_Plasma cell_JCHAIN	0.478	0.133	0.52725	1.08124e-07	DERL1
C03_Plasma cell_JCHAIN	0.507	0.158	0.42542	1.08496e-07	TRABD
C03_Plasma cell_JCHAIN	0.638	0.245	0.692127	1.14971e-07	HM13
C03_Plasma cell_JCHAIN	0.464	0.132	0.538014	1.42595e-07	ELL2
C03_Plasma cell_JCHAIN	0.667	0.225	0.541992	1.6156e-07	ERGIC3
C03_Plasma cell_JCHAIN	0.275	0.045	0.465394	2.03819e-07	CADM1
C03_Plasma cell_JCHAIN	0.348	0.083	0.277019	2.7012e-07	ERN1
C03_Plasma cell_JCHAIN	0.42	0.122	0.507755	4.77806e-07	ALG5
C03_Plasma cell_JCHAIN	0.464	0.122	0.543367	6.22854e-07	SAR1B
C03_Plasma cell_JCHAIN	0.391	0.085	0.361327	1.06419e-06	ARSA
C03_Plasma cell_JCHAIN	0.261	0.065	0.286548	1.10416e-06	HYOU1
C03_Plasma cell_JCHAIN	0.783	0.313	0.703737	1.33421e-06	LMAN2
C03_Plasma cell_JCHAIN	0.696	0.272	0.531624	1.41241e-06	KDELR2
C03_Plasma cell_JCHAIN	0.275	0.057	0.40673	1.67792e-06	MARS
C03_Plasma cell_JCHAIN	0.435	0.113	0.272646	3.4215e-06	IFNAR2
C03_Plasma cell_JCHAIN	0.406	0.121	0.342919	4.24275e-06	NUDT22
C03_Plasma cell_JCHAIN	0.783	0.348	0.736156	7.35964e-06	RABAC1
C03_Plasma cell_JCHAIN	0.739	0.343	0.979536	9.09092e-06	PDIA6
C03_Plasma cell_JCHAIN	0.377	0.106	0.347079	1.03991e-05	ST6GAL1
C03_Plasma cell_JCHAIN	0.29	0.061	0.479837	1.05796e-05	B4GALT3
C03_Plasma cell_JCHAIN	0.348	0.107	0.318339	1.57893e-05	USO1
C03_Plasma cell_JCHAIN	0.42	0.118	0.278864	2.19815e-05	SRP54
C03_Plasma cell_JCHAIN	0.507	0.198	0.456409	2.23648e-05	RPN1
C03_Plasma cell_JCHAIN	0.319	0.087	0.285494	2.70121e-05	SRPRB
C03_Plasma cell_JCHAIN	0.536	0.19	0.402765	3.67448e-05	VOPP1
C03_Plasma cell_JCHAIN	0.478	0.154	0.256574	5.71217e-05	PRDM1
C03_Plasma cell_JCHAIN	0.304	0.078	0.423816	7.90082e-05	GARS
C03_Plasma cell_JCHAIN	0.261	0.066	0.446881	0.000105264	PGRMC2
C03_Plasma cell_JCHAIN	0.478	0.185	0.293568	0.000109008	UFM1
C03_Plasma cell_JCHAIN	0.841	0.458	0.637629	0.000126263	SEC61G
C03_Plasma cell_JCHAIN	0.333	0.082	0.306288	0.000126555	CCDC69
C03_Plasma cell_JCHAIN	0.899	0.527	1.29513	0.000236009	PPIB
C03_Plasma cell_JCHAIN	0.507	0.182	0.42247	0.000282756	HDLBP
C03_Plasma cell_JCHAIN	0.348	0.108	0.415853	0.000332093	CREB3L2
C03_Plasma cell_JCHAIN	0.261	0.062	0.472595	0.00051098	CREB3
C03_Plasma cell_JCHAIN	0.377	0.139	0.291121	0.000521624	CCPG1
C03_Plasma cell_JCHAIN	0.333	0.108	0.512568	0.000648357	SMARCB1
C03_Plasma cell_JCHAIN	0.696	0.313	0.502809	0.00120204	RPN2
C03_Plasma cell_JCHAIN	0.319	0.111	0.407166	0.00124354	FNDC3A
C03_Plasma cell_JCHAIN	0.435	0.166	0.311324	0.00126102	CALU
C03_Plasma cell_JCHAIN	0.435	0.153	0.343254	0.00146076	GOLGB1
C03_Plasma cell_JCHAIN	0.261	0.071	0.276576	0.00149627	ITGB7
C03_Plasma cell_JCHAIN	0.478	0.167	0.352359	0.00149648	MPG
C03_Plasma cell_JCHAIN	0.536	0.201	0.274923	0.00189737	CNPY2
C03_Plasma cell_JCHAIN	0.275	0.078	0.342234	0.0035165	BUD23
C03_Plasma cell_JCHAIN	0.261	0.087	0.300056	0.00737385	ECI1
C03_Plasma cell_JCHAIN	0.667	0.324	0.434339	0.010215	OSTC
C03_Plasma cell_JCHAIN	0.362	0.124	0.394792	0.010492	ODC1
C03_Plasma cell_JCHAIN	0.507	0.183	0.267668	0.017719	DNAJB11
C03_Plasma cell_JCHAIN	0.71	0.335	0.252293	0.0179806	ZNF706
C03_Plasma cell_JCHAIN	0.507	0.204	0.266822	0.0273072	SDF4
C03_Plasma cell_JCHAIN	0.841	0.509	0.690543	0.0349932	SEC61B
C03_Plasma cell_JCHAIN	0.304	0.114	0.404299	0.0376643	ARL1
C03_Plasma cell_JCHAIN	0.783	0.411	0.500028	0.040369	HSPA5
C04_Macrophage_CCL3L1	0.923	0.159	2.27795	3.53281e-223	LGMN
C04_Macrophage_CCL3L1	0.961	0.182	2.12716	4.37735e-220	DAB2
C04_Macrophage_CCL3L1	0.99	0.208	2.148	1.74456e-217	C1QC
C04_Macrophage_CCL3L1	0.993	0.246	2.15091	5.36516e-214	C1QB
C04_Macrophage_CCL3L1	0.976	0.223	2.29626	6.35772e-212	RNASE1
C04_Macrophage_CCL3L1	0.872	0.119	1.96485	1.80859e-210	SLCO2B1
C04_Macrophage_CCL3L1	0.993	0.258	2.19152	2.02387e-210	C1QA
C04_Macrophage_CCL3L1	0.915	0.14	2.15264	1.13727e-209	FOLR2
C04_Macrophage_CCL3L1	0.899	0.15	1.87896	8.87211e-207	MS4A4A
C04_Macrophage_CCL3L1	0.966	0.234	2.0093	4.63676e-206	MS4A7
C04_Macrophage_CCL3L1	0.867	0.129	2.06925	9.29662e-197	A2M
C04_Macrophage_CCL3L1	0.911	0.151	2.13789	5.34675e-196	STAB1
C04_Macrophage_CCL3L1	0.886	0.145	2.04065	2.59659e-191	PLTP
C04_Macrophage_CCL3L1	0.887	0.165	1.83599	1.66953e-189	CD163
C04_Macrophage_CCL3L1	0.895	0.22	2.4407	5.06446e-187	IER3
C04_Macrophage_CCL3L1	0.821	0.124	2.01077	1.10556e-186	MRC1
C04_Macrophage_CCL3L1	0.994	0.381	1.74962	1.73048e-184	CTSB
C04_Macrophage_CCL3L1	0.871	0.173	1.71443	1.12119e-179	TMEM176B
C04_Macrophage_CCL3L1	0.855	0.175	1.99641	5.29317e-178	MAFB
C04_Macrophage_CCL3L1	0.982	0.351	1.73772	2.71372e-177	FCGRT
C04_Macrophage_CCL3L1	0.912	0.209	1.76102	8.40123e-177	FCGR2A
C04_Macrophage_CCL3L1	0.837	0.125	2.1661	5.23128e-174	SLC40A1
C04_Macrophage_CCL3L1	0.97	0.291	1.85157	4.82134e-168	CD14
C04_Macrophage_CCL3L1	0.968	0.342	1.64909	2.05185e-166	CTSZ
C04_Macrophage_CCL3L1	0.917	0.216	1.65421	1.84043e-165	PLD3
C04_Macrophage_CCL3L1	0.966	0.433	1.7946	2.7789e-165	FOSB
C04_Macrophage_CCL3L1	0.953	0.229	1.61102	7.26547e-165	MARCKS
C04_Macrophage_CCL3L1	0.827	0.155	1.99641	1.12883e-164	F13A1
C04_Macrophage_CCL3L1	0.899	0.274	2.18266	1.69688e-164	APOE
C04_Macrophage_CCL3L1	0.816	0.137	1.59366	4.09903e-162	MSR1
C04_Macrophage_CCL3L1	0.775	0.122	1.57588	1.74999e-160	GPR34
C04_Macrophage_CCL3L1	0.993	0.612	1.85607	1.34711e-159	NEAT1
C04_Macrophage_CCL3L1	0.851	0.172	1.70068	8.28936e-159	MAF
C04_Macrophage_CCL3L1	0.807	0.146	1.56361	8.49139e-159	VSIG4
C04_Macrophage_CCL3L1	1	0.949	1.41994	1.90783e-158	FTL
C04_Macrophage_CCL3L1	0.998	0.528	1.48858	2.96496e-152	PSAP
C04_Macrophage_CCL3L1	0.732	0.144	2.7505	4.21365e-152	SELENOP
C04_Macrophage_CCL3L1	0.873	0.187	1.75248	1.71859e-148	CTSL
C04_Macrophage_CCL3L1	0.802	0.184	1.33735	7.85256e-146	ARHGAP18
C04_Macrophage_CCL3L1	0.914	0.279	1.46034	1.64543e-144	GLUL
C04_Macrophage_CCL3L1	0.807	0.19	1.73299	9.76974e-144	SGK1
C04_Macrophage_CCL3L1	0.643	0.066	1.57452	1.60223e-142	IGF1
C04_Macrophage_CCL3L1	0.822	0.173	1.33777	1.21371e-141	CREG1
C04_Macrophage_CCL3L1	0.949	0.285	1.39684	1.30355e-141	MS4A6A
C04_Macrophage_CCL3L1	0.848	0.278	2.01502	3.38065e-141	CCL3
C04_Macrophage_CCL3L1	0.782	0.168	1.80338	4.43193e-141	KLF4
C04_Macrophage_CCL3L1	0.866	0.205	1.43248	4.54757e-141	CSF1R
C04_Macrophage_CCL3L1	0.912	0.272	1.41507	3.96129e-140	CD81
C04_Macrophage_CCL3L1	0.848	0.2	1.26024	3.36536e-139	TIMP2
C04_Macrophage_CCL3L1	0.998	0.635	1.29184	1.60507e-138	SAT1
C04_Macrophage_CCL3L1	0.77	0.194	1.89841	2.91003e-138	RHOB
C04_Macrophage_CCL3L1	0.845	0.192	1.50155	3.16062e-138	KCTD12
C04_Macrophage_CCL3L1	0.737	0.169	2.00896	4.69926e-137	EGR1
C04_Macrophage_CCL3L1	0.685	0.104	1.54913	4.77839e-135	ABCA1
C04_Macrophage_CCL3L1	0.881	0.314	1.8755	6.10497e-133	NR4A2
C04_Macrophage_CCL3L1	0.746	0.144	1.43505	6.57665e-133	C5AR1
C04_Macrophage_CCL3L1	0.739	0.128	1.46976	3.49395e-132	ADAP2
C04_Macrophage_CCL3L1	0.973	0.468	1.39968	8.67678e-132	CTSD
C04_Macrophage_CCL3L1	0.716	0.115	1.81016	7.17264e-130	GPNMB
C04_Macrophage_CCL3L1	0.78	0.186	1.18011	1.80205e-127	MFSD1
C04_Macrophage_CCL3L1	0.695	0.15	2.02772	2.2672e-127	ATF3
C04_Macrophage_CCL3L1	0.705	0.136	1.2265	7.23429e-127	C3AR1
C04_Macrophage_CCL3L1	0.612	0.07	1.4123	3.97445e-125	C2
C04_Macrophage_CCL3L1	0.652	0.093	1.54406	5.86908e-125	NRP1
C04_Macrophage_CCL3L1	0.7	0.113	1.54816	1.25569e-124	FUCA1
C04_Macrophage_CCL3L1	0.661	0.112	1.2813	1.585e-122	FPR3
C04_Macrophage_CCL3L1	0.948	0.31	1.13915	2.13692e-121	CD68
C04_Macrophage_CCL3L1	0.892	0.37	1.80601	1.00434e-120	HSPA1A
C04_Macrophage_CCL3L1	0.652	0.094	1.38042	9.03785e-120	PMP22
C04_Macrophage_CCL3L1	0.853	0.265	1.41946	2.49395e-119	NAMPT
C04_Macrophage_CCL3L1	0.819	0.228	1.32921	3.80496e-119	CFD
C04_Macrophage_CCL3L1	0.679	0.116	1.22707	2.93541e-118	TMEM176A
C04_Macrophage_CCL3L1	0.992	0.465	1.14907	5.83644e-118	NPC2
C04_Macrophage_CCL3L1	0.638	0.113	1.24725	1.19358e-117	LTC4S
C04_Macrophage_CCL3L1	0.868	0.318	1.46021	1.30115e-117	GADD45B
C04_Macrophage_CCL3L1	0.602	0.079	1.33911	1.27953e-116	COLEC12
C04_Macrophage_CCL3L1	0.878	0.244	1.27189	6.76356e-115	CYBB
C04_Macrophage_CCL3L1	0.667	0.131	1.10874	2.16149e-114	TSPAN4
C04_Macrophage_CCL3L1	0.773	0.193	1.07747	3.06329e-113	MPEG1
C04_Macrophage_CCL3L1	0.865	0.274	1.0098	4.14132e-113	APLP2
C04_Macrophage_CCL3L1	0.619	0.096	1.22784	7.61428e-112	GAS6
C04_Macrophage_CCL3L1	0.934	0.345	1.02808	1.16216e-111	HLA-DMA
C04_Macrophage_CCL3L1	0.972	0.364	1.13499	1.74204e-111	GRN
C04_Macrophage_CCL3L1	0.873	0.288	1.14256	1.62552e-110	ASAH1
C04_Macrophage_CCL3L1	0.87	0.261	1.13232	3.73095e-109	BLVRB
C04_Macrophage_CCL3L1	0.675	0.126	1.2242	5.81568e-108	BMP2K
C04_Macrophage_CCL3L1	0.75	0.188	1.60529	5.36665e-107	CD83
C04_Macrophage_CCL3L1	0.606	0.111	1.10116	3.12099e-106	AP2A2
C04_Macrophage_CCL3L1	0.575	0.096	1.92707	3.18312e-105	CXCL2
C04_Macrophage_CCL3L1	0.745	0.184	1.09283	4.18157e-105	QKI
C04_Macrophage_CCL3L1	0.668	0.122	1.1884	7.37812e-105	AP1B1
C04_Macrophage_CCL3L1	0.604	0.097	1.3048	1.05219e-102	SPRED1
C04_Macrophage_CCL3L1	0.699	0.185	1.15854	9.75496e-101	PLAUR
C04_Macrophage_CCL3L1	0.723	0.172	1.41958	4.8164e-100	APOC1
C04_Macrophage_CCL3L1	0.61	0.101	1.18284	5.95331e-100	TTYH3
C04_Macrophage_CCL3L1	0.792	0.234	0.855496	9.45946e-100	GSN
C04_Macrophage_CCL3L1	0.986	0.572	0.917345	1.11722e-99	HLA-DRB1
C04_Macrophage_CCL3L1	0.795	0.251	1.21188	5.50777e-99	CEBPD
C04_Macrophage_CCL3L1	0.514	0.051	1.30689	5.76457e-98	LILRB5
C04_Macrophage_CCL3L1	0.646	0.136	1.07996	1.60028e-97	FRMD4B
C04_Macrophage_CCL3L1	0.76	0.258	1.6586	1.72878e-97	HSPA1B
C04_Macrophage_CCL3L1	0.848	0.336	1.42775	3.35341e-97	HERPUD1
C04_Macrophage_CCL3L1	0.897	0.326	0.933707	4.24737e-97	BRI3
C04_Macrophage_CCL3L1	0.99	0.724	0.961157	5.18701e-97	ITM2B
C04_Macrophage_CCL3L1	0.63	0.135	1.06055	7.41946e-97	FCGR2B
C04_Macrophage_CCL3L1	0.577	0.104	1.64981	1.26427e-96	ICAM1
C04_Macrophage_CCL3L1	0.572	0.101	1.06598	2.70582e-96	PLXND1
C04_Macrophage_CCL3L1	0.995	0.615	0.862673	3.78895e-96	HLA-DRA
C04_Macrophage_CCL3L1	0.921	0.399	0.922295	4.31984e-96	SDCBP
C04_Macrophage_CCL3L1	0.777	0.207	1.10797	9.96151e-96	NINJ1
C04_Macrophage_CCL3L1	0.758	0.274	1.19163	3.77876e-95	ZFAND5
C04_Macrophage_CCL3L1	0.557	0.09	1.08	4.78151e-95	ZFHX3
C04_Macrophage_CCL3L1	0.799	0.218	1.04845	7.35984e-95	TGFBI
C04_Macrophage_CCL3L1	0.517	0.072	1.57959	2.62157e-94	PLAU
C04_Macrophage_CCL3L1	0.577	0.11	0.957157	3.53678e-94	CYFIP1
C04_Macrophage_CCL3L1	0.826	0.256	0.993533	2.31562e-93	HLA-DMB
C04_Macrophage_CCL3L1	0.572	0.113	0.94251	2.46622e-93	TCF4
C04_Macrophage_CCL3L1	0.998	0.769	0.667603	6.18838e-92	CD74
C04_Macrophage_CCL3L1	0.609	0.106	0.975654	1.17982e-91	NPL
C04_Macrophage_CCL3L1	0.82	0.272	0.960204	1.30526e-91	SNX6
C04_Macrophage_CCL3L1	0.703	0.17	0.987501	1.45274e-91	HNMT
C04_Macrophage_CCL3L1	0.701	0.177	0.947401	2.08893e-91	LAMP2
C04_Macrophage_CCL3L1	0.654	0.183	0.80451	2.09002e-90	RNF13
C04_Macrophage_CCL3L1	0.785	0.281	1.43429	3.30357e-90	SOD2
C04_Macrophage_CCL3L1	0.691	0.175	0.817327	1.63331e-89	CD59
C04_Macrophage_CCL3L1	0.585	0.113	1.14996	5.55256e-89	RASGEF1B
C04_Macrophage_CCL3L1	0.698	0.174	0.948721	1.83842e-88	CD84
C04_Macrophage_CCL3L1	0.599	0.124	1.06455	4.60189e-88	PLXDC2
C04_Macrophage_CCL3L1	0.752	0.233	0.79823	7.94105e-88	LY96
C04_Macrophage_CCL3L1	0.76	0.205	0.990911	8.83113e-88	CD4
C04_Macrophage_CCL3L1	0.721	0.186	0.97708	9.96934e-88	RAB31
C04_Macrophage_CCL3L1	0.462	0.065	2.29668	9.11529e-87	CCL3L1
C04_Macrophage_CCL3L1	0.567	0.116	0.909265	9.18291e-87	IL18
C04_Macrophage_CCL3L1	0.422	0.036	1.12576	1.08101e-86	CD163L1
C04_Macrophage_CCL3L1	0.45	0.06	1.02837	1.66776e-86	RGL1
C04_Macrophage_CCL3L1	0.693	0.166	1.08932	3.10527e-86	CLTC
C04_Macrophage_CCL3L1	0.987	0.716	0.978889	3.63564e-86	FOS
C04_Macrophage_CCL3L1	0.622	0.162	0.776055	4.92909e-86	LAIR1
C04_Macrophage_CCL3L1	0.975	0.537	0.801687	7.55173e-86	HLA-DPA1
C04_Macrophage_CCL3L1	0.65	0.164	1.33651	1.33331e-85	NR4A1
C04_Macrophage_CCL3L1	0.488	0.074	1.12178	1.10789e-84	CPM
C04_Macrophage_CCL3L1	0.551	0.109	1.04355	1.28119e-84	TNFAIP2
C04_Macrophage_CCL3L1	0.617	0.145	0.861697	1.49575e-84	RASSF4
C04_Macrophage_CCL3L1	0.714	0.213	0.888022	1.88835e-84	HIF1A
C04_Macrophage_CCL3L1	0.413	0.057	0.897975	6.75867e-84	FRMD4A
C04_Macrophage_CCL3L1	0.499	0.078	1.14714	1.42273e-83	TREM2
C04_Macrophage_CCL3L1	0.416	0.043	0.988617	3.02002e-83	MERTK
C04_Macrophage_CCL3L1	0.523	0.099	0.926553	5.09108e-83	RBM47
C04_Macrophage_CCL3L1	0.62	0.155	0.860682	9.22101e-83	SERPINF1
C04_Macrophage_CCL3L1	0.515	0.089	0.901103	1.39383e-82	ADAM9
C04_Macrophage_CCL3L1	0.44	0.067	0.97763	1.91882e-82	IGFBP4
C04_Macrophage_CCL3L1	0.888	0.416	1.17319	7.88131e-82	ZFP36L1
C04_Macrophage_CCL3L1	0.59	0.145	0.841517	1.5128e-81	CXCL16
C04_Macrophage_CCL3L1	0.67	0.177	1.4421	1.60085e-81	HMOX1
C04_Macrophage_CCL3L1	0.753	0.235	0.778247	4.92184e-81	RNF130
C04_Macrophage_CCL3L1	0.981	0.421	0.870512	3.37839e-80	AIF1
C04_Macrophage_CCL3L1	0.471	0.068	2.02017	4.61807e-80	HES1
C04_Macrophage_CCL3L1	0.628	0.144	0.929737	6.37976e-80	CD302
C04_Macrophage_CCL3L1	0.9	0.389	0.909483	4.97339e-79	CTSC
C04_Macrophage_CCL3L1	0.481	0.091	0.85766	6.97782e-79	MYO5A
C04_Macrophage_CCL3L1	0.446	0.046	1.10698	2.42955e-78	GAL3ST4
C04_Macrophage_CCL3L1	0.83	0.339	0.710812	3.66645e-78	HLA-DQA1
C04_Macrophage_CCL3L1	0.462	0.062	1.46325	1.54997e-77	SLC16A10
C04_Macrophage_CCL3L1	0.486	0.063	1.07166	1.60219e-77	SIGLEC1
C04_Macrophage_CCL3L1	0.789	0.288	1.03347	2.753e-77	LMNA
C04_Macrophage_CCL3L1	0.722	0.223	0.720053	5.03438e-77	SNX2
C04_Macrophage_CCL3L1	0.971	0.552	0.625696	5.30669e-77	HLA-DPB1
C04_Macrophage_CCL3L1	0.568	0.123	0.911323	2.32022e-76	LRP1
C04_Macrophage_CCL3L1	0.666	0.179	0.903138	3.99996e-76	HEXA
C04_Macrophage_CCL3L1	0.985	0.554	0.823197	5.09046e-76	CD63
C04_Macrophage_CCL3L1	0.601	0.156	0.858984	2.06845e-75	IQGAP2
C04_Macrophage_CCL3L1	0.407	0.052	0.938517	2.38861e-75	SLC1A3
C04_Macrophage_CCL3L1	1	0.954	0.777554	6.41436e-75	FTH1
C04_Macrophage_CCL3L1	0.438	0.064	0.880188	7.11282e-75	FCHO2
C04_Macrophage_CCL3L1	0.823	0.313	1.06416	1.10288e-74	CEBPB
C04_Macrophage_CCL3L1	0.461	0.071	1.14053	2.41715e-74	HTRA1
C04_Macrophage_CCL3L1	0.687	0.22	1.43416	9.0438e-74	HSPH1
C04_Macrophage_CCL3L1	0.488	0.078	1.01142	9.30346e-74	NRP2
C04_Macrophage_CCL3L1	0.614	0.154	0.792933	3.05133e-73	NCF4
C04_Macrophage_CCL3L1	0.474	0.063	1.27858	3.73243e-73	NUPR1
C04_Macrophage_CCL3L1	0.52	0.101	0.901565	6.49431e-73	GAA
C04_Macrophage_CCL3L1	0.723	0.22	0.861924	7.35505e-73	TPP1
C04_Macrophage_CCL3L1	0.449	0.075	0.874639	1.30299e-72	MMP14
C04_Macrophage_CCL3L1	0.581	0.161	0.711176	4.00369e-72	TNFRSF1A
C04_Macrophage_CCL3L1	0.547	0.136	1.05021	4.22123e-72	KDM6B
C04_Macrophage_CCL3L1	0.587	0.157	0.81955	5.95734e-72	AKR1B1
C04_Macrophage_CCL3L1	0.531	0.113	0.94964	3.41252e-71	ITPR2
C04_Macrophage_CCL3L1	0.965	0.471	0.647719	3.75719e-71	CTSS
C04_Macrophage_CCL3L1	0.632	0.193	1.48506	5.72274e-71	EIF4A3
C04_Macrophage_CCL3L1	0.771	0.27	0.770284	1.89182e-70	CANX
C04_Macrophage_CCL3L1	0.546	0.114	0.963665	1.61878e-69	NAIP
C04_Macrophage_CCL3L1	0.409	0.049	0.993745	1.77484e-69	ENPP2
C04_Macrophage_CCL3L1	0.677	0.203	0.781687	3.07876e-69	NCOA4
C04_Macrophage_CCL3L1	0.982	0.642	0.93332	4.45155e-69	DUSP1
C04_Macrophage_CCL3L1	0.525	0.086	1.07761	4.74345e-69	WWP1
C04_Macrophage_CCL3L1	0.401	0.059	1.31255	5.74798e-69	THBD
C04_Macrophage_CCL3L1	0.412	0.055	0.945461	6.94316e-69	DST
C04_Macrophage_CCL3L1	0.955	0.578	1.02616	6.98668e-69	JUN
C04_Macrophage_CCL3L1	0.501	0.088	0.825604	1.51284e-68	ITGAV
C04_Macrophage_CCL3L1	0.597	0.154	0.869054	1.75694e-68	RB1
C04_Macrophage_CCL3L1	0.571	0.166	0.56507	8.45066e-68	MGAT4A
C04_Macrophage_CCL3L1	0.472	0.094	0.827598	1.23518e-67	MCOLN1
C04_Macrophage_CCL3L1	0.388	0.053	0.793296	1.64854e-67	TNS3
C04_Macrophage_CCL3L1	0.751	0.247	0.738213	2.42178e-67	LAMP1
C04_Macrophage_CCL3L1	0.669	0.182	0.900492	4.81116e-67	IGSF6
C04_Macrophage_CCL3L1	0.72	0.213	0.796189	5.24272e-67	CPVL
C04_Macrophage_CCL3L1	0.618	0.174	0.677239	6.04086e-67	METRNL
C04_Macrophage_CCL3L1	0.44	0.092	0.706509	1.53135e-66	TFEC
C04_Macrophage_CCL3L1	0.818	0.32	0.616194	2.08026e-66	CLTA
C04_Macrophage_CCL3L1	0.457	0.088	0.76844	2.52343e-66	CPEB4
C04_Macrophage_CCL3L1	0.682	0.224	0.751398	6.08153e-66	NFE2L2
C04_Macrophage_CCL3L1	0.527	0.116	0.839666	6.36407e-66	MTSS1
C04_Macrophage_CCL3L1	0.512	0.102	0.981698	8.11179e-66	LILRB4
C04_Macrophage_CCL3L1	0.784	0.321	0.711437	1.66595e-65	GPR183
C04_Macrophage_CCL3L1	0.432	0.079	1.58635	2.0919e-65	CXCL3
C04_Macrophage_CCL3L1	0.413	0.073	0.872434	2.97099e-65	MAN1A1
C04_Macrophage_CCL3L1	0.326	0.038	0.71712	5.60322e-65	TMEM37
C04_Macrophage_CCL3L1	0.582	0.153	0.729683	9.95547e-65	RAP2B
C04_Macrophage_CCL3L1	0.392	0.055	0.859119	1.91686e-64	GATM
C04_Macrophage_CCL3L1	0.481	0.099	0.833936	3.57564e-64	ASPH
C04_Macrophage_CCL3L1	0.437	0.084	1.16499	3.86945e-64	NR4A3
C04_Macrophage_CCL3L1	0.442	0.099	0.818332	9.89703e-64	TIPARP
C04_Macrophage_CCL3L1	0.589	0.149	0.888396	1.0378e-63	LIPA
C04_Macrophage_CCL3L1	0.528	0.106	0.894948	1.49055e-63	ENG
C04_Macrophage_CCL3L1	0.359	0.04	0.823579	1.70599e-63	SLC7A8
C04_Macrophage_CCL3L1	0.462	0.087	0.818602	2.60625e-63	GOLIM4
C04_Macrophage_CCL3L1	0.691	0.234	0.612754	2.61952e-63	AKR1A1
C04_Macrophage_CCL3L1	0.519	0.113	0.825128	3.08917e-63	MPP1
C04_Macrophage_CCL3L1	0.448	0.093	0.734825	4.52596e-63	SIRPA
C04_Macrophage_CCL3L1	0.816	0.329	0.636527	6.19223e-63	RTN4
C04_Macrophage_CCL3L1	0.749	0.262	0.760461	1.05035e-62	ZEB2
C04_Macrophage_CCL3L1	0.385	0.05	0.887016	1.49313e-62	SDC3
C04_Macrophage_CCL3L1	0.972	0.683	0.965601	4.60803e-62	HSP90AA1
C04_Macrophage_CCL3L1	0.376	0.046	0.800545	5.23665e-62	EPHX1
C04_Macrophage_CCL3L1	0.603	0.19	0.599335	2.81621e-61	BNIP3L
C04_Macrophage_CCL3L1	0.454	0.081	0.822469	3.55858e-61	SLC15A3
C04_Macrophage_CCL3L1	0.369	0.051	0.771192	3.87974e-61	PLA2G15
C04_Macrophage_CCL3L1	0.395	0.087	0.700916	5.20425e-61	FOXO3
C04_Macrophage_CCL3L1	0.999	0.561	0.388266	5.28172e-61	CST3
C04_Macrophage_CCL3L1	0.398	0.049	0.877662	7.71546e-61	ME1
C04_Macrophage_CCL3L1	0.432	0.077	0.830969	8.10649e-61	EPB41L3
C04_Macrophage_CCL3L1	0.5	0.121	0.775969	1.16358e-60	AHR
C04_Macrophage_CCL3L1	0.437	0.084	0.770007	2.00091e-60	PLEKHO2
C04_Macrophage_CCL3L1	0.399	0.068	0.774507	3.73908e-60	TLR4
C04_Macrophage_CCL3L1	0.665	0.214	0.760022	4.72701e-60	FGL2
C04_Macrophage_CCL3L1	0.911	0.456	0.31974	6.06189e-60	JUND
C04_Macrophage_CCL3L1	0.445	0.116	0.841156	8.3605e-60	RUNX1
C04_Macrophage_CCL3L1	0.432	0.093	0.687151	1.06396e-59	NFIC
C04_Macrophage_CCL3L1	0.522	0.147	1.46288	1.10628e-59	CXCL8
C04_Macrophage_CCL3L1	0.96	0.482	0.639203	1.5232e-59	RAC1
C04_Macrophage_CCL3L1	0.732	0.331	1.29493	1.67503e-59	KLF2
C04_Macrophage_CCL3L1	0.443	0.091	0.760538	2.3663e-59	SH2B3
C04_Macrophage_CCL3L1	0.653	0.206	0.651253	4.9437e-59	RNASE6
C04_Macrophage_CCL3L1	0.515	0.121	0.767188	7.2148e-59	ANKH
C04_Macrophage_CCL3L1	0.608	0.191	0.546035	9.02578e-59	ATP6AP1
C04_Macrophage_CCL3L1	0.425	0.084	0.782887	1.26804e-58	AC020916.1
C04_Macrophage_CCL3L1	0.733	0.269	0.913435	1.66447e-58	ATP1B3
C04_Macrophage_CCL3L1	0.865	0.369	0.507715	2.11551e-58	HLA-DQB1
C04_Macrophage_CCL3L1	0.542	0.136	0.602132	4.92878e-58	GNS
C04_Macrophage_CCL3L1	0.366	0.056	0.763814	6.53726e-58	PLA2G7
C04_Macrophage_CCL3L1	0.319	0.036	0.910252	6.57343e-58	CD209
C04_Macrophage_CCL3L1	0.495	0.107	0.842519	1.05432e-57	FCGR1A
C04_Macrophage_CCL3L1	0.478	0.117	0.977227	1.06244e-57	CD93
C04_Macrophage_CCL3L1	0.574	0.172	1.06319	1.11243e-57	NFKBIZ
C04_Macrophage_CCL3L1	0.423	0.067	0.855157	1.87005e-57	OLFML2B
C04_Macrophage_CCL3L1	0.637	0.203	0.734551	2.07693e-57	MEF2C
C04_Macrophage_CCL3L1	0.865	0.389	0.633492	2.54446e-57	GNAI2
C04_Macrophage_CCL3L1	0.664	0.206	0.863052	2.94228e-57	YBX3
C04_Macrophage_CCL3L1	0.447	0.09	0.628296	3.21285e-57	GM2A
C04_Macrophage_CCL3L1	0.48	0.124	0.62824	3.81879e-57	GNA13
C04_Macrophage_CCL3L1	0.835	0.372	0.508676	3.92029e-57	RNASET2
C04_Macrophage_CCL3L1	0.505	0.123	0.834108	4.08394e-57	PHACTR1
C04_Macrophage_CCL3L1	0.356	0.063	1.06796	4.15705e-57	HBEGF
C04_Macrophage_CCL3L1	0.468	0.123	0.668007	4.64448e-57	MEF2A
C04_Macrophage_CCL3L1	0.499	0.1	0.781458	7.54021e-57	SCARB2
C04_Macrophage_CCL3L1	0.466	0.104	0.691144	1.23659e-56	SNX9
C04_Macrophage_CCL3L1	0.562	0.173	0.558143	2.18959e-56	SERPINB6
C04_Macrophage_CCL3L1	0.387	0.059	0.830912	3.23859e-56	SERPING1
C04_Macrophage_CCL3L1	0.356	0.049	0.823995	3.36213e-56	ITSN1
C04_Macrophage_CCL3L1	0.608	0.217	1.31769	6.05754e-56	ZNF331
C04_Macrophage_CCL3L1	0.811	0.324	0.753947	6.13907e-56	CAPG
C04_Macrophage_CCL3L1	0.371	0.057	1.56416	9.15466e-56	BAG3
C04_Macrophage_CCL3L1	0.546	0.155	0.673327	1.41592e-55	CCDC88A
C04_Macrophage_CCL3L1	0.353	0.048	0.716139	1.70065e-55	ITGB5
C04_Macrophage_CCL3L1	0.677	0.254	0.460119	3.05139e-55	YWHAH
C04_Macrophage_CCL3L1	0.276	0.031	0.582301	3.65504e-55	EPAS1
C04_Macrophage_CCL3L1	0.477	0.128	0.614442	3.841e-55	UNC93B1
C04_Macrophage_CCL3L1	0.347	0.043	0.7821	8.7499e-55	CMKLR1
C04_Macrophage_CCL3L1	0.342	0.037	0.805892	1.05239e-54	PDGFC
C04_Macrophage_CCL3L1	0.82	0.354	0.820296	2.28631e-54	HSP90B1
C04_Macrophage_CCL3L1	0.475	0.123	0.735605	3.07891e-54	RANBP2
C04_Macrophage_CCL3L1	0.487	0.151	0.662697	3.10368e-54	OGFRL1
C04_Macrophage_CCL3L1	0.323	0.04	0.758978	3.58285e-54	TNFRSF21
C04_Macrophage_CCL3L1	0.674	0.212	0.776357	4.35895e-54	MGAT1
C04_Macrophage_CCL3L1	0.366	0.056	0.776055	4.65483e-54	LHFPL2
C04_Macrophage_CCL3L1	0.438	0.087	0.937453	4.93967e-54	MAFF
C04_Macrophage_CCL3L1	0.887	0.523	0.76929	6.72593e-54	IER2
C04_Macrophage_CCL3L1	0.417	0.105	1.36603	1.00346e-53	IL1B
C04_Macrophage_CCL3L1	0.683	0.279	0.996545	1.34644e-53	CHMP1B
C04_Macrophage_CCL3L1	0.355	0.049	0.783194	1.47135e-53	DOCK4
C04_Macrophage_CCL3L1	0.555	0.159	0.59342	2.02471e-53	RAB32
C04_Macrophage_CCL3L1	0.861	0.503	1.15081	2.62039e-53	NFKBIA
C04_Macrophage_CCL3L1	0.271	0.025	0.925971	2.91061e-53	SLC25A44
C04_Macrophage_CCL3L1	0.774	0.323	0.698106	4.89984e-53	SQSTM1
C04_Macrophage_CCL3L1	0.679	0.255	0.519536	6.32591e-53	PLEK
C04_Macrophage_CCL3L1	0.753	0.34	1.44804	8.48649e-53	HSPA5
C04_Macrophage_CCL3L1	0.364	0.063	0.855582	9.63866e-53	ABL2
C04_Macrophage_CCL3L1	0.551	0.166	0.716857	1.61009e-52	CD9
C04_Macrophage_CCL3L1	0.412	0.114	0.495236	1.7926e-52	SYK
C04_Macrophage_CCL3L1	0.41	0.098	0.972663	2.50866e-52	OTUD1
C04_Macrophage_CCL3L1	0.35	0.045	0.740989	2.68893e-52	LACC1
C04_Macrophage_CCL3L1	0.454	0.112	0.598649	1.0475e-51	ITGAM
C04_Macrophage_CCL3L1	0.362	0.061	0.865089	1.52834e-51	SEMA4A
C04_Macrophage_CCL3L1	0.609	0.171	0.769965	1.78527e-51	PRNP
C04_Macrophage_CCL3L1	0.348	0.047	0.951354	2.22115e-51	ADAMDEC1
C04_Macrophage_CCL3L1	0.467	0.111	0.755031	2.32886e-51	SLC4A7
C04_Macrophage_CCL3L1	0.752	0.338	0.770605	3.61726e-51	RGS2
C04_Macrophage_CCL3L1	0.461	0.093	0.733902	5.38364e-51	IDH1
C04_Macrophage_CCL3L1	0.448	0.107	0.560451	7.39185e-51	CALU
C04_Macrophage_CCL3L1	0.35	0.041	1.00203	9.45704e-51	ALDH1A1
C04_Macrophage_CCL3L1	0.996	0.555	0.579629	1.15275e-50	TYROBP
C04_Macrophage_CCL3L1	0.38	0.078	0.856836	1.51139e-50	GLA
C04_Macrophage_CCL3L1	0.449	0.108	0.706258	3.07065e-50	ETS2
C04_Macrophage_CCL3L1	0.451	0.128	0.587234	3.16591e-50	EPS15
C04_Macrophage_CCL3L1	0.344	0.063	0.667328	3.31535e-50	SGMS1
C04_Macrophage_CCL3L1	0.886	0.379	0.61567	7.96635e-50	ANXA5
C04_Macrophage_CCL3L1	0.333	0.059	0.600672	1.19696e-49	EPB41L2
C04_Macrophage_CCL3L1	0.664	0.238	0.540324	1.38928e-49	LIMS1
C04_Macrophage_CCL3L1	0.95	0.603	0.721892	1.69936e-49	KLF6
C04_Macrophage_CCL3L1	0.425	0.089	0.711698	2.04235e-49	LGALS3BP
C04_Macrophage_CCL3L1	0.526	0.167	0.455225	3.55603e-49	LY86
C04_Macrophage_CCL3L1	0.479	0.141	0.551611	3.93519e-49	GOLGA4
C04_Macrophage_CCL3L1	0.531	0.195	0.419808	4.4121e-49	IRF2BP2
C04_Macrophage_CCL3L1	0.461	0.143	0.534144	4.55707e-49	B4GALT1
C04_Macrophage_CCL3L1	0.501	0.154	0.450378	5.17271e-49	PDXK
C04_Macrophage_CCL3L1	0.755	0.371	0.965748	5.44616e-49	DNAJB1
C04_Macrophage_CCL3L1	0.37	0.067	1.00261	7.27852e-49	VEGFA
C04_Macrophage_CCL3L1	0.302	0.033	0.761869	8.92958e-49	KCNMA1
C04_Macrophage_CCL3L1	0.336	0.068	0.6232	9.37754e-49	CTNND1
C04_Macrophage_CCL3L1	0.757	0.322	0.759547	1.234e-48	ARL4C
C04_Macrophage_CCL3L1	0.315	0.056	1.52172	1.25174e-48	PDK4
C04_Macrophage_CCL3L1	0.799	0.333	0.475243	2.83936e-48	LAPTM4A
C04_Macrophage_CCL3L1	0.532	0.169	0.52861	2.8405e-48	TACC1
C04_Macrophage_CCL3L1	0.443	0.123	0.554939	3.69331e-48	GNAQ
C04_Macrophage_CCL3L1	0.471	0.127	0.663599	5.05572e-48	NEU1
C04_Macrophage_CCL3L1	0.476	0.134	0.571729	7.28854e-48	MAP3K8
C04_Macrophage_CCL3L1	0.404	0.082	0.721756	1.26083e-47	ATP2A2
C04_Macrophage_CCL3L1	0.325	0.049	0.588193	2.0356e-47	EMP2
C04_Macrophage_CCL3L1	0.533	0.181	0.400205	2.4825e-47	DRAM2
C04_Macrophage_CCL3L1	0.385	0.075	0.684049	2.7462e-47	SGPL1
C04_Macrophage_CCL3L1	0.262	0.025	0.664674	3.11598e-47	SASH1
C04_Macrophage_CCL3L1	0.516	0.135	0.701331	7.80407e-47	TBXAS1
C04_Macrophage_CCL3L1	0.418	0.099	0.625297	9.35656e-47	CREBL2
C04_Macrophage_CCL3L1	0.538	0.188	0.523812	1.23064e-46	PLEKHO1
C04_Macrophage_CCL3L1	0.38	0.082	0.743992	1.34663e-46	PFKFB3
C04_Macrophage_CCL3L1	0.413	0.093	0.699264	1.35312e-46	KLF10
C04_Macrophage_CCL3L1	0.377	0.066	0.6531	1.68407e-46	HOMER3
C04_Macrophage_CCL3L1	0.534	0.148	0.902267	1.94038e-46	LPAR6
C04_Macrophage_CCL3L1	0.722	0.275	0.33824	2.63196e-46	SPI1
C04_Macrophage_CCL3L1	0.359	0.068	0.716272	2.80523e-46	FNIP2
C04_Macrophage_CCL3L1	0.391	0.106	0.53695	3.11921e-46	CSF2RA
C04_Macrophage_CCL3L1	0.735	0.31	0.95433	3.78738e-46	HSPB1
C04_Macrophage_CCL3L1	0.584	0.177	0.572455	6.87983e-46	SERINC1
C04_Macrophage_CCL3L1	0.389	0.085	0.58366	7.13677e-46	ABHD12
C04_Macrophage_CCL3L1	0.324	0.055	0.630335	1.11078e-45	DAPK1
C04_Macrophage_CCL3L1	0.315	0.056	0.534145	1.54881e-45	VAT1
C04_Macrophage_CCL3L1	0.537	0.159	0.526262	1.73355e-45	PTTG1IP
C04_Macrophage_CCL3L1	0.428	0.086	0.716495	1.93644e-45	COLGALT1
C04_Macrophage_CCL3L1	0.384	0.071	0.777862	1.99141e-45	NRIP1
C04_Macrophage_CCL3L1	0.802	0.391	0.39905	3.13163e-45	DNAJA1
C04_Macrophage_CCL3L1	0.681	0.281	0.356877	3.96099e-45	DPP7
C04_Macrophage_CCL3L1	0.501	0.149	0.706437	4.33768e-45	NABP1
C04_Macrophage_CCL3L1	0.324	0.065	0.50038	4.43928e-45	EVA1B
C04_Macrophage_CCL3L1	0.389	0.081	0.597946	5.25676e-45	DMXL2
C04_Macrophage_CCL3L1	0.562	0.175	0.460075	8.42419e-45	IFNGR2
C04_Macrophage_CCL3L1	0.336	0.071	0.640169	9.6482e-45	IER5L
C04_Macrophage_CCL3L1	0.528	0.172	0.38717	1.08242e-44	TNFSF13B
C04_Macrophage_CCL3L1	0.424	0.098	0.660057	1.45127e-44	SPATS2L
C04_Macrophage_CCL3L1	0.266	0.031	0.591852	1.66902e-44	FARP1
C04_Macrophage_CCL3L1	0.375	0.085	0.644401	1.88218e-44	BCAT1
C04_Macrophage_CCL3L1	0.7	0.306	0.29543	1.90246e-44	CAPZA2
C04_Macrophage_CCL3L1	0.342	0.073	0.572804	2.37356e-44	NISCH
C04_Macrophage_CCL3L1	0.581	0.2	0.587696	2.50859e-44	PABPC4
C04_Macrophage_CCL3L1	0.771	0.33	0.476885	3.04734e-44	IQGAP1
C04_Macrophage_CCL3L1	0.433	0.116	0.568854	3.56297e-44	IL13RA1
C04_Macrophage_CCL3L1	0.426	0.14	0.8525	4.05873e-44	CCL4L2
C04_Macrophage_CCL3L1	0.451	0.112	0.710527	4.15752e-44	DSE
C04_Macrophage_CCL3L1	0.63	0.23	0.406518	4.20232e-44	COMT
C04_Macrophage_CCL3L1	0.694	0.275	0.464532	4.46118e-44	WSB1
C04_Macrophage_CCL3L1	0.382	0.094	0.43508	6.60499e-44	SWAP70
C04_Macrophage_CCL3L1	0.449	0.13	0.485038	1.11284e-43	MGST2
C04_Macrophage_CCL3L1	0.893	0.46	0.499817	2.0433e-43	MCL1
C04_Macrophage_CCL3L1	0.388	0.078	1.22595	2.6986e-43	CCL2
C04_Macrophage_CCL3L1	0.868	0.431	0.502439	3.60033e-43	PRDX1
C04_Macrophage_CCL3L1	0.465	0.135	0.641189	4.5349e-43	MAT2A
C04_Macrophage_CCL3L1	0.476	0.142	0.639517	4.7724e-43	BHLHE40
C04_Macrophage_CCL3L1	0.561	0.18	0.528423	5.31687e-43	HEXB
C04_Macrophage_CCL3L1	0.324	0.053	0.630469	6.95554e-43	RAB20
C04_Macrophage_CCL3L1	0.769	0.321	0.490584	8.0546e-43	LGALS3
C04_Macrophage_CCL3L1	0.314	0.052	0.732729	9.23963e-43	PAPSS2
C04_Macrophage_CCL3L1	0.732	0.333	0.766722	1.04478e-42	BTG2
C04_Macrophage_CCL3L1	0.276	0.038	0.824458	1.14566e-42	MMP19
C04_Macrophage_CCL3L1	0.949	0.59	0.577997	1.28988e-42	HSP90AB1
C04_Macrophage_CCL3L1	0.276	0.042	1.08586	1.70802e-42	IL10
C04_Macrophage_CCL3L1	0.275	0.041	0.615932	1.9594e-42	TLR7
C04_Macrophage_CCL3L1	0.279	0.047	0.536439	2.03323e-42	DSC2
C04_Macrophage_CCL3L1	0.456	0.125	0.582783	2.07848e-42	NUFIP2
C04_Macrophage_CCL3L1	0.491	0.138	0.806825	2.21048e-42	CDKN1A
C04_Macrophage_CCL3L1	0.976	0.48	0.480393	2.42798e-42	FCER1G
C04_Macrophage_CCL3L1	0.253	0.028	0.786784	2.43458e-42	TMIGD3
C04_Macrophage_CCL3L1	0.405	0.075	0.803295	2.46901e-42	ELL2
C04_Macrophage_CCL3L1	0.513	0.185	0.698237	2.72825e-42	PLIN2
C04_Macrophage_CCL3L1	0.365	0.087	0.532979	2.76213e-42	CRYL1
C04_Macrophage_CCL3L1	0.775	0.327	0.391185	3.22296e-42	ATP6AP2
C04_Macrophage_CCL3L1	0.256	0.033	0.671173	3.89357e-42	ADORA3
C04_Macrophage_CCL3L1	0.593	0.215	0.419372	6.64281e-42	TGOLN2
C04_Macrophage_CCL3L1	0.575	0.206	0.801862	1.27002e-41	SOCS3
C04_Macrophage_CCL3L1	0.486	0.175	0.41358	1.67348e-41	IFRD1
C04_Macrophage_CCL3L1	0.41	0.093	0.604882	2.15826e-41	GNPDA1
C04_Macrophage_CCL3L1	0.344	0.075	0.565033	2.51661e-41	PLXNB2
C04_Macrophage_CCL3L1	0.3	0.064	0.512009	2.8624e-41	TM6SF1
C04_Macrophage_CCL3L1	0.289	0.053	0.587438	3.1733e-41	KIF1B
C04_Macrophage_CCL3L1	0.389	0.108	0.451291	3.24635e-41	HELZ
C04_Macrophage_CCL3L1	0.911	0.449	0.505294	3.64708e-41	GNAS
C04_Macrophage_CCL3L1	0.358	0.079	0.525545	4.4402e-41	C1orf54
C04_Macrophage_CCL3L1	0.282	0.05	0.523376	4.45475e-41	SLC18B1
C04_Macrophage_CCL3L1	0.512	0.177	0.366491	5.39466e-41	RBMS1
C04_Macrophage_CCL3L1	0.354	0.086	0.459558	5.49134e-41	FNDC3B
C04_Macrophage_CCL3L1	0.277	0.039	0.600881	5.91636e-41	SMPDL3A
C04_Macrophage_CCL3L1	0.482	0.151	0.670146	6.31455e-41	FOSL2
C04_Macrophage_CCL3L1	0.51	0.192	0.31893	6.83326e-41	OS9
C04_Macrophage_CCL3L1	0.32	0.044	1.09552	7.10035e-41	DNAJA4
C04_Macrophage_CCL3L1	0.423	0.119	0.889328	7.40314e-41	INSIG1
C04_Macrophage_CCL3L1	0.644	0.244	0.426607	7.78663e-41	RPN2
C04_Macrophage_CCL3L1	0.634	0.203	0.51141	1.04954e-40	PTMS
C04_Macrophage_CCL3L1	0.311	0.064	0.551128	1.16678e-40	FCHSD2
C04_Macrophage_CCL3L1	0.494	0.155	0.683766	2.20882e-40	MIDN
C04_Macrophage_CCL3L1	0.287	0.037	0.625631	2.21695e-40	TCEAL9
C04_Macrophage_CCL3L1	0.297	0.059	0.477109	2.72923e-40	GLMP
C04_Macrophage_CCL3L1	0.32	0.065	0.618449	2.84429e-40	SLAMF8
C04_Macrophage_CCL3L1	0.276	0.041	0.597745	3.44891e-40	FMNL2
C04_Macrophage_CCL3L1	0.429	0.144	0.364876	3.70332e-40	STX7
C04_Macrophage_CCL3L1	0.402	0.097	0.555765	3.72245e-40	MKNK1
C04_Macrophage_CCL3L1	0.401	0.083	0.676693	4.4079e-40	P4HA1
C04_Macrophage_CCL3L1	0.686	0.309	0.66727	8.31794e-40	HSPD1
C04_Macrophage_CCL3L1	0.492	0.148	0.550102	9.95769e-40	TUBA1C
C04_Macrophage_CCL3L1	0.389	0.114	0.45862	1.01626e-39	RRBP1
C04_Macrophage_CCL3L1	0.341	0.064	0.571874	1.08684e-39	ACP2
C04_Macrophage_CCL3L1	0.254	0.033	0.570931	1.31859e-39	SCN1B
C04_Macrophage_CCL3L1	0.378	0.078	0.698564	1.65804e-39	ATP1B1
C04_Macrophage_CCL3L1	0.346	0.064	0.627815	2.50507e-39	SLC9A9
C04_Macrophage_CCL3L1	0.303	0.061	0.629421	2.71676e-39	ATP6V0A1
C04_Macrophage_CCL3L1	0.651	0.247	0.501321	6.89223e-39	PPT1
C04_Macrophage_CCL3L1	0.533	0.181	0.414115	1.13669e-38	SMS
C04_Macrophage_CCL3L1	0.471	0.159	0.351026	1.92903e-38	BLVRA
C04_Macrophage_CCL3L1	0.432	0.116	0.572518	2.27481e-38	FEZ2
C04_Macrophage_CCL3L1	0.397	0.106	0.522449	2.72709e-38	CTNNA1
C04_Macrophage_CCL3L1	0.366	0.077	0.574256	3.76033e-38	PTAFR
C04_Macrophage_CCL3L1	0.541	0.183	0.420754	3.80513e-38	RTN3
C04_Macrophage_CCL3L1	0.314	0.066	0.594555	5.49072e-38	FAM198B
C04_Macrophage_CCL3L1	0.364	0.097	0.50263	6.07248e-38	NFKBID
C04_Macrophage_CCL3L1	0.767	0.384	0.570261	6.38537e-38	RGS1
C04_Macrophage_CCL3L1	0.262	0.043	0.615299	6.51768e-38	SRGAP1
C04_Macrophage_CCL3L1	0.453	0.147	0.381178	6.54747e-38	PICALM
C04_Macrophage_CCL3L1	0.526	0.189	0.308409	1.08241e-37	RAB10
C04_Macrophage_CCL3L1	0.424	0.119	0.692955	1.43842e-37	ARRDC3
C04_Macrophage_CCL3L1	0.309	0.055	0.590008	2.58093e-37	ZSWIM6
C04_Macrophage_CCL3L1	0.405	0.096	0.608442	2.68097e-37	CEP170
C04_Macrophage_CCL3L1	0.479	0.149	0.434937	3.19294e-37	PEPD
C04_Macrophage_CCL3L1	0.278	0.063	0.532222	3.85348e-37	TRIB1
C04_Macrophage_CCL3L1	0.305	0.075	0.727366	4.15446e-37	FILIP1L
C04_Macrophage_CCL3L1	0.297	0.053	0.490308	4.42259e-37	WASHC4
C04_Macrophage_CCL3L1	0.701	0.289	0.43782	5.22807e-37	RAB5C
C04_Macrophage_CCL3L1	0.741	0.331	0.408023	5.31279e-37	GYPC
C04_Macrophage_CCL3L1	0.457	0.167	0.305611	6.38674e-37	MACF1
C04_Macrophage_CCL3L1	0.378	0.085	0.602867	7.13171e-37	ZFYVE16
C04_Macrophage_CCL3L1	0.513	0.18	0.577854	9.01977e-37	SELENOK
C04_Macrophage_CCL3L1	0.258	0.045	0.521312	9.41076e-37	ABCC5
C04_Macrophage_CCL3L1	0.35	0.088	0.46355	9.87042e-37	USP9X
C04_Macrophage_CCL3L1	0.275	0.045	0.557245	1.02027e-36	ARHGAP21
C04_Macrophage_CCL3L1	0.518	0.18	0.444691	1.09885e-36	CLEC7A
C04_Macrophage_CCL3L1	0.291	0.06	0.604823	1.86078e-36	GRASP
C04_Macrophage_CCL3L1	0.501	0.175	0.373817	1.87101e-36	SKAP2
C04_Macrophage_CCL3L1	0.298	0.058	0.590848	3.05768e-36	EPS8
C04_Macrophage_CCL3L1	0.429	0.147	0.432966	3.50672e-36	PDIA4
C04_Macrophage_CCL3L1	0.419	0.137	0.375973	3.57953e-36	DYNC1H1
C04_Macrophage_CCL3L1	0.512	0.184	0.380373	4.0737e-36	SCAMP2
C04_Macrophage_CCL3L1	0.605	0.234	0.480655	4.46035e-36	C6orf62
C04_Macrophage_CCL3L1	0.314	0.074	0.43129	4.70625e-36	CCND1
C04_Macrophage_CCL3L1	0.313	0.078	0.399239	5.2236e-36	ADAM28
C04_Macrophage_CCL3L1	0.425	0.141	0.671638	5.35848e-36	DUSP6
C04_Macrophage_CCL3L1	0.341	0.066	0.652183	5.66797e-36	RIN2
C04_Macrophage_CCL3L1	0.366	0.086	0.43926	5.88609e-36	VEGFB
C04_Macrophage_CCL3L1	0.271	0.044	0.57766	7.3727e-36	WDFY3
C04_Macrophage_CCL3L1	0.371	0.104	0.280568	8.43593e-36	ATP6V1C1
C04_Macrophage_CCL3L1	0.407	0.117	0.451621	8.96196e-36	MYO9B
C04_Macrophage_CCL3L1	0.42	0.126	0.446106	9.24014e-36	PRCP
C04_Macrophage_CCL3L1	0.264	0.048	0.581441	1.36728e-35	IL2RA
C04_Macrophage_CCL3L1	0.545	0.196	0.860733	1.61628e-35	IER5
C04_Macrophage_CCL3L1	0.477	0.137	0.570963	1.68853e-35	CD86
C04_Macrophage_CCL3L1	0.65	0.228	0.481021	1.78794e-35	CTSH
C04_Macrophage_CCL3L1	0.431	0.101	0.700142	2.19942e-35	PPP1R15B
C04_Macrophage_CCL3L1	0.538	0.184	0.435913	2.31493e-35	LGALS9
C04_Macrophage_CCL3L1	0.28	0.048	0.575507	2.35105e-35	OSBPL1A
C04_Macrophage_CCL3L1	0.48	0.146	0.420948	2.36987e-35	STOM
C04_Macrophage_CCL3L1	0.335	0.079	0.495107	2.49285e-35	DUSP3
C04_Macrophage_CCL3L1	0.413	0.1	0.562146	2.72362e-35	RHOQ
C04_Macrophage_CCL3L1	0.416	0.127	0.251851	4.48535e-35	IRF8
C04_Macrophage_CCL3L1	0.293	0.06	0.462671	5.13011e-35	TCF12
C04_Macrophage_CCL3L1	0.282	0.053	0.589368	5.957e-35	LINC01094
C04_Macrophage_CCL3L1	0.561	0.186	0.2762	7.18306e-35	FYB1
C04_Macrophage_CCL3L1	0.518	0.211	0.254315	7.80363e-35	SLC3A2
C04_Macrophage_CCL3L1	0.781	0.371	0.708828	7.91528e-35	HNRNPU
C04_Macrophage_CCL3L1	0.445	0.154	0.34648	8.1339e-35	USF2
C04_Macrophage_CCL3L1	0.581	0.222	0.27937	8.59387e-35	TMEM14C
C04_Macrophage_CCL3L1	0.261	0.043	0.515036	8.71669e-35	MITF
C04_Macrophage_CCL3L1	0.396	0.107	0.505792	8.90231e-35	CHID1
C04_Macrophage_CCL3L1	0.475	0.133	0.512805	9.06199e-35	PILRA
C04_Macrophage_CCL3L1	0.258	0.034	0.630021	9.19808e-35	WLS
C04_Macrophage_CCL3L1	0.605	0.232	0.532276	9.46629e-35	RBPJ
C04_Macrophage_CCL3L1	0.536	0.183	0.401131	1.45156e-34	NAGK
C04_Macrophage_CCL3L1	0.316	0.06	0.76678	2.42656e-34	ARL5B
C04_Macrophage_CCL3L1	0.292	0.065	0.466259	2.51038e-34	TBC1D14
C04_Macrophage_CCL3L1	0.748	0.342	0.425153	2.59563e-34	CCNL1
C04_Macrophage_CCL3L1	0.718	0.306	0.295814	2.95247e-34	EIF5
C04_Macrophage_CCL3L1	0.695	0.296	0.374867	3.01614e-34	AHNAK
C04_Macrophage_CCL3L1	0.574	0.217	0.362111	3.3129e-34	CTSA
C04_Macrophage_CCL3L1	0.308	0.055	0.646067	4.21381e-34	ETV5
C04_Macrophage_CCL3L1	0.586	0.253	0.280894	4.4431e-34	REL
C04_Macrophage_CCL3L1	0.643	0.271	0.298747	4.47506e-34	GRB2
C04_Macrophage_CCL3L1	0.866	0.42	0.251443	6.02723e-34	ATP6V0B
C04_Macrophage_CCL3L1	0.37	0.092	0.53881	6.42237e-34	CCR1
C04_Macrophage_CCL3L1	0.257	0.04	0.490433	7.37754e-34	SNX24
C04_Macrophage_CCL3L1	0.439	0.132	0.436816	7.53778e-34	ALDH2
C04_Macrophage_CCL3L1	0.31	0.087	0.350449	8.24555e-34	FUCA2
C04_Macrophage_CCL3L1	0.282	0.038	0.581915	9.13687e-34	TCN2
C04_Macrophage_CCL3L1	0.281	0.07	0.39867	1.13222e-33	ST6GAL1
C04_Macrophage_CCL3L1	0.357	0.112	0.505805	1.41233e-33	PRDM1
C04_Macrophage_CCL3L1	0.489	0.171	0.264955	1.48536e-33	LYN
C04_Macrophage_CCL3L1	0.316	0.061	0.650305	2.3137e-33	CEBPA
C04_Macrophage_CCL3L1	0.293	0.054	0.491594	2.36204e-33	OTULINL
C04_Macrophage_CCL3L1	0.261	0.058	0.364417	2.86391e-33	SNX29
C04_Macrophage_CCL3L1	0.271	0.047	0.520835	3.15148e-33	TPCN1
C04_Macrophage_CCL3L1	0.288	0.077	0.316963	3.3881e-33	RALGDS
C04_Macrophage_CCL3L1	0.456	0.154	0.324011	3.43312e-33	SNX5
C04_Macrophage_CCL3L1	0.348	0.101	0.508029	3.61134e-33	BAZ2B
C04_Macrophage_CCL3L1	0.271	0.061	0.410453	3.80704e-33	AMDHD2
C04_Macrophage_CCL3L1	0.933	0.565	0.468451	4.16543e-33	ZFP36
C04_Macrophage_CCL3L1	0.314	0.086	0.471756	4.26412e-33	USP36
C04_Macrophage_CCL3L1	0.31	0.077	0.49073	4.48782e-33	TGFBR1
C04_Macrophage_CCL3L1	0.333	0.094	0.405049	4.49342e-33	DNASE2
C04_Macrophage_CCL3L1	0.456	0.154	0.332787	4.49835e-33	PLEKHB2
C04_Macrophage_CCL3L1	0.426	0.131	0.395582	5.48029e-33	HAVCR2
C04_Macrophage_CCL3L1	0.425	0.137	0.34512	6.89353e-33	GRINA
C04_Macrophage_CCL3L1	0.369	0.115	0.40794	8.52799e-33	TCEAL4
C04_Macrophage_CCL3L1	0.252	0.048	0.599261	8.94092e-33	HPGDS
C04_Macrophage_CCL3L1	0.351	0.106	0.372976	9.31055e-33	TGIF1
C04_Macrophage_CCL3L1	0.339	0.104	0.311943	1.04043e-32	CCDC47
C04_Macrophage_CCL3L1	0.299	0.074	0.817915	1.04837e-32	HSPA6
C04_Macrophage_CCL3L1	0.411	0.127	0.342062	1.13858e-32	TGFBR2
C04_Macrophage_CCL3L1	0.29	0.057	0.497122	1.17109e-32	ADA2
C04_Macrophage_CCL3L1	0.368	0.108	0.403968	1.36197e-32	TNFSF12
C04_Macrophage_CCL3L1	0.444	0.146	0.410908	1.42519e-32	DDAH2
C04_Macrophage_CCL3L1	0.429	0.144	0.36107	1.48057e-32	SKIL
C04_Macrophage_CCL3L1	0.82	0.386	0.330504	1.75528e-32	AP2S1
C04_Macrophage_CCL3L1	0.258	0.046	0.52947	1.97482e-32	CYBRD1
C04_Macrophage_CCL3L1	0.443	0.148	0.419989	2.20764e-32	MLEC
C04_Macrophage_CCL3L1	0.453	0.148	0.43448	2.29653e-32	DPYSL2
C04_Macrophage_CCL3L1	0.25	0.047	1.18719	2.61999e-32	LYVE1
C04_Macrophage_CCL3L1	0.315	0.079	0.427565	3.76423e-32	MFSD12
C04_Macrophage_CCL3L1	0.503	0.18	0.374212	5.73406e-32	LCP2
C04_Macrophage_CCL3L1	0.386	0.096	0.573045	5.95772e-32	EMILIN2
C04_Macrophage_CCL3L1	0.345	0.078	0.804063	6.48343e-32	TFRC
C04_Macrophage_CCL3L1	0.568	0.207	0.392111	6.58101e-32	FCGR3A
C04_Macrophage_CCL3L1	0.315	0.085	0.415517	8.10652e-32	PER1
C04_Macrophage_CCL3L1	0.377	0.124	0.294064	8.14727e-32	ME2
C04_Macrophage_CCL3L1	0.339	0.097	0.320711	8.41163e-32	NTAN1
C04_Macrophage_CCL3L1	0.295	0.066	0.347778	9.77405e-32	NORAD
C04_Macrophage_CCL3L1	0.283	0.075	0.353481	1.61489e-31	ARL8A
C04_Macrophage_CCL3L1	0.459	0.136	0.409697	1.68316e-31	SCPEP1
C04_Macrophage_CCL3L1	0.433	0.132	0.388541	1.73516e-31	CRTAP
C04_Macrophage_CCL3L1	0.299	0.083	0.432838	2.48801e-31	TLR2
C04_Macrophage_CCL3L1	0.344	0.103	0.368916	3.04287e-31	EHD4
C04_Macrophage_CCL3L1	0.404	0.138	0.336848	3.05853e-31	MAP3K2
C04_Macrophage_CCL3L1	0.328	0.096	0.405103	3.06597e-31	WDR45B
C04_Macrophage_CCL3L1	0.301	0.082	0.336872	3.11285e-31	SLC25A24
C04_Macrophage_CCL3L1	0.272	0.042	0.61306	3.12774e-31	BEX3
C04_Macrophage_CCL3L1	0.559	0.198	0.434306	3.75564e-31	LAP3
C04_Macrophage_CCL3L1	0.874	0.464	0.38992	4.52138e-31	TUBA1B
C04_Macrophage_CCL3L1	0.32	0.084	0.467199	4.58718e-31	DDIT3
C04_Macrophage_CCL3L1	0.251	0.042	0.669379	4.61108e-31	OLFML3
C04_Macrophage_CCL3L1	0.634	0.34	0.420425	6.55042e-31	CCL4
C04_Macrophage_CCL3L1	0.354	0.098	0.362551	6.86158e-31	HEBP1
C04_Macrophage_CCL3L1	0.291	0.071	0.494755	8.22158e-31	SLC8A1
C04_Macrophage_CCL3L1	0.374	0.12	0.345453	9.19809e-31	SEC14L1
C04_Macrophage_CCL3L1	0.5	0.192	0.271084	9.35644e-31	NUCB1
C04_Macrophage_CCL3L1	0.365	0.093	0.363843	1.0824e-30	GPR137B
C04_Macrophage_CCL3L1	0.463	0.157	0.338134	1.44928e-30	NANS
C04_Macrophage_CCL3L1	0.279	0.066	0.389387	1.53177e-30	UGCG
C04_Macrophage_CCL3L1	0.329	0.102	0.278045	1.71752e-30	APP
C04_Macrophage_CCL3L1	0.257	0.058	0.392841	1.87016e-30	ATG7
C04_Macrophage_CCL3L1	0.439	0.12	0.421859	2.22048e-30	SLC7A7
C04_Macrophage_CCL3L1	0.497	0.199	0.291852	2.46927e-30	TUBB4B
C04_Macrophage_CCL3L1	0.378	0.122	0.3451	2.75764e-30	ANXA4
C04_Macrophage_CCL3L1	0.392	0.132	0.272059	2.99741e-30	PREX1
C04_Macrophage_CCL3L1	0.307	0.085	0.332117	3.85634e-30	ZNF330
C04_Macrophage_CCL3L1	0.258	0.057	0.499451	4.97752e-30	FGD4
C04_Macrophage_CCL3L1	0.252	0.039	0.518522	6.17164e-30	NCEH1
C04_Macrophage_CCL3L1	0.276	0.041	0.56418	6.94671e-30	MGLL
C04_Macrophage_CCL3L1	0.427	0.134	0.577041	8.11681e-30	NFKB1
C04_Macrophage_CCL3L1	0.71	0.352	0.381355	8.31987e-30	LITAF
C04_Macrophage_CCL3L1	0.346	0.081	0.505018	1.3788e-29	GNB4
C04_Macrophage_CCL3L1	0.287	0.061	0.677075	2.34872e-29	TSC22D1
C04_Macrophage_CCL3L1	0.414	0.138	0.355871	2.52267e-29	FAM120A
C04_Macrophage_CCL3L1	0.282	0.065	0.491015	2.81116e-29	RAP2A
C04_Macrophage_CCL3L1	0.3	0.069	0.469096	4.68756e-29	PLXNC1
C04_Macrophage_CCL3L1	0.465	0.165	0.30004	4.86475e-29	WNK1
C04_Macrophage_CCL3L1	0.305	0.072	0.428473	6.40154e-29	ACSL1
C04_Macrophage_CCL3L1	0.425	0.151	0.270673	6.86708e-29	RPN1
C04_Macrophage_CCL3L1	0.601	0.266	0.493832	7.67049e-29	VMP1
C04_Macrophage_CCL3L1	0.388	0.15	0.851884	1.09342e-28	XIST
C04_Macrophage_CCL3L1	0.298	0.074	0.453863	1.33457e-28	CLN8
C04_Macrophage_CCL3L1	0.261	0.069	0.320005	1.34345e-28	SGK3
C04_Macrophage_CCL3L1	0.28	0.057	0.45964	1.65611e-28	PLEKHM2
C04_Macrophage_CCL3L1	0.515	0.188	0.364065	1.71475e-28	NCKAP1L
C04_Macrophage_CCL3L1	0.543	0.21	0.278163	1.80606e-28	EMB
C04_Macrophage_CCL3L1	0.402	0.135	0.369051	2.09286e-28	PARP14
C04_Macrophage_CCL3L1	0.37	0.125	0.286442	2.56485e-28	STX4
C04_Macrophage_CCL3L1	0.342	0.098	0.35852	2.64276e-28	PUM1
C04_Macrophage_CCL3L1	0.877	0.552	0.449099	2.86903e-28	PNRC1
C04_Macrophage_CCL3L1	0.836	0.431	0.359185	3.09627e-28	CALR
C04_Macrophage_CCL3L1	0.908	0.525	0.287686	3.83948e-28	TMBIM6
C04_Macrophage_CCL3L1	0.386	0.115	0.254066	4.06022e-28	ATP6V1A
C04_Macrophage_CCL3L1	0.477	0.171	0.309437	4.10498e-28	PLSCR1
C04_Macrophage_CCL3L1	0.405	0.136	0.264328	4.50531e-28	HDLBP
C04_Macrophage_CCL3L1	0.566	0.231	0.262335	4.60427e-28	CDV3
C04_Macrophage_CCL3L1	0.329	0.097	0.335023	6.37986e-28	EFR3A
C04_Macrophage_CCL3L1	0.493	0.181	0.352976	6.79427e-28	ATP2B1
C04_Macrophage_CCL3L1	0.32	0.083	0.389138	7.39456e-28	KIAA0930
C04_Macrophage_CCL3L1	0.552	0.269	0.667325	1.27196e-27	HLA-DRB5
C04_Macrophage_CCL3L1	0.555	0.225	0.320012	1.27855e-27	SMAP2
C04_Macrophage_CCL3L1	0.354	0.111	0.324215	1.51802e-27	GOLGB1
C04_Macrophage_CCL3L1	0.315	0.093	0.479091	1.90961e-27	MKNK2
C04_Macrophage_CCL3L1	0.38	0.133	0.266608	2.44976e-27	NCF2
C04_Macrophage_CCL3L1	0.259	0.044	0.468789	2.48351e-27	SFMBT2
C04_Macrophage_CCL3L1	0.255	0.058	0.425589	2.84278e-27	AFF1
C04_Macrophage_CCL3L1	0.341	0.107	0.335418	3.57193e-27	HOOK3
C04_Macrophage_CCL3L1	0.339	0.1	0.338936	4.27425e-27	MSRB2
C04_Macrophage_CCL3L1	0.299	0.077	0.395066	4.82244e-27	EEA1
C04_Macrophage_CCL3L1	0.306	0.081	0.368264	5.05354e-27	ACSL3
C04_Macrophage_CCL3L1	0.305	0.073	0.413936	5.13998e-27	MANBA
C04_Macrophage_CCL3L1	0.267	0.066	0.435702	6.10599e-27	HLA-DOA
C04_Macrophage_CCL3L1	0.35	0.102	0.271023	7.31874e-27	PECAM1
C04_Macrophage_CCL3L1	0.334	0.088	0.417785	7.35915e-27	RAPGEF1
C04_Macrophage_CCL3L1	0.316	0.09	0.332286	7.61376e-27	WDR26
C04_Macrophage_CCL3L1	0.282	0.072	0.382801	8.62092e-27	TM2D2
C04_Macrophage_CCL3L1	0.338	0.109	0.274017	9.08162e-27	SPAG9
C04_Macrophage_CCL3L1	0.431	0.167	0.316698	9.69369e-27	CYTH4
C04_Macrophage_CCL3L1	0.39	0.119	0.351571	1.24307e-26	PLEC
C04_Macrophage_CCL3L1	0.292	0.073	0.371446	1.80402e-26	FNDC3A
C04_Macrophage_CCL3L1	0.448	0.156	0.391734	2.64124e-26	THEMIS2
C04_Macrophage_CCL3L1	0.693	0.314	0.510842	2.80598e-26	DNAJB6
C04_Macrophage_CCL3L1	0.324	0.101	0.334887	3.29619e-26	CEP350
C04_Macrophage_CCL3L1	0.332	0.108	0.272451	3.50874e-26	ST8SIA4
C04_Macrophage_CCL3L1	0.282	0.073	0.356007	6.01753e-26	FAM53C
C04_Macrophage_CCL3L1	0.334	0.098	0.250082	7.4194e-26	PDE4DIP
C04_Macrophage_CCL3L1	0.256	0.064	0.404534	8.18362e-26	RENBP
C04_Macrophage_CCL3L1	0.441	0.15	0.335979	8.48547e-26	LEPROT
C04_Macrophage_CCL3L1	0.436	0.164	0.304561	1.09331e-25	SPINT2
C04_Macrophage_CCL3L1	0.328	0.097	0.388838	1.36509e-25	DICER1
C04_Macrophage_CCL3L1	0.385	0.135	0.274684	1.42463e-25	ADIPOR1
C04_Macrophage_CCL3L1	0.277	0.086	0.259123	1.73007e-25	UBAC1
C04_Macrophage_CCL3L1	0.286	0.083	0.260237	1.92937e-25	NPTN
C04_Macrophage_CCL3L1	0.521	0.204	0.332207	2.41093e-25	JMJD1C
C04_Macrophage_CCL3L1	0.392	0.136	0.320945	2.43021e-25	OAZ2
C04_Macrophage_CCL3L1	0.412	0.145	0.354581	2.58941e-25	PTBP3
C04_Macrophage_CCL3L1	0.257	0.045	0.470725	2.81355e-25	SLC38A6
C04_Macrophage_CCL3L1	0.406	0.142	0.299441	2.8906e-25	PJA2
C04_Macrophage_CCL3L1	0.365	0.121	0.341819	2.97481e-25	CREBRF
C04_Macrophage_CCL3L1	0.259	0.069	0.392438	3.37947e-25	ANKRD37
C04_Macrophage_CCL3L1	0.345	0.098	0.371949	4.74051e-25	PIK3AP1
C04_Macrophage_CCL3L1	0.292	0.087	0.348396	5.66022e-25	TAOK1
C04_Macrophage_CCL3L1	0.312	0.105	0.25882	6.15042e-25	EIF4G1
C04_Macrophage_CCL3L1	0.44	0.157	0.365791	8.20745e-25	SLC16A3
C04_Macrophage_CCL3L1	0.312	0.085	0.391829	1.2864e-24	ADCY7
C04_Macrophage_CCL3L1	0.327	0.094	0.332418	1.35906e-24	HSD17B12
C04_Macrophage_CCL3L1	0.345	0.115	0.250666	1.97189e-24	AZIN1
C04_Macrophage_CCL3L1	0.358	0.111	0.335702	2.35414e-24	GALNT1
C04_Macrophage_CCL3L1	0.791	0.421	0.534042	2.60899e-24	PPP1R15A
C04_Macrophage_CCL3L1	0.285	0.062	0.378688	2.74203e-24	SMIM30
C04_Macrophage_CCL3L1	0.255	0.065	0.325816	3.50165e-24	GAS7
C04_Macrophage_CCL3L1	0.368	0.123	0.279874	4.49092e-24	APPL1
C04_Macrophage_CCL3L1	0.296	0.074	0.364418	5.76109e-24	ARAP1
C04_Macrophage_CCL3L1	0.46	0.17	0.263607	6.02227e-24	IVNS1ABP
C04_Macrophage_CCL3L1	0.323	0.101	0.254041	6.12505e-24	CCDC50
C04_Macrophage_CCL3L1	0.321	0.094	0.319364	6.24355e-24	EHBP1L1
C04_Macrophage_CCL3L1	0.308	0.103	0.480268	1.28569e-23	ID3
C04_Macrophage_CCL3L1	0.352	0.097	0.316663	1.28685e-23	SELENOS
C04_Macrophage_CCL3L1	0.292	0.073	0.459244	1.79898e-23	FAM91A1
C04_Macrophage_CCL3L1	0.36	0.114	0.352273	1.92299e-23	AFF4
C04_Macrophage_CCL3L1	0.513	0.196	0.261216	2.31869e-23	GNB1
C04_Macrophage_CCL3L1	0.256	0.067	0.448986	3.41756e-23	ARHGAP5
C04_Macrophage_CCL3L1	0.345	0.109	0.328304	5.14573e-23	BLOC1S6
C04_Macrophage_CCL3L1	0.326	0.085	0.47666	9.16399e-23	IRS2
C04_Macrophage_CCL3L1	0.25	0.068	0.274489	1.1405e-22	PPP2CB
C04_Macrophage_CCL3L1	0.376	0.127	0.307571	1.34099e-22	CAB39
C04_Macrophage_CCL3L1	0.426	0.145	0.380184	1.53063e-22	VPS13C
C04_Macrophage_CCL3L1	0.32	0.102	0.319617	1.62086e-22	CORO1C
C04_Macrophage_CCL3L1	0.357	0.105	0.356309	1.62899e-22	TPD52L2
C04_Macrophage_CCL3L1	0.975	0.665	0.319311	1.74531e-22	LAPTM5
C04_Macrophage_CCL3L1	0.323	0.1	0.307121	1.79017e-22	STX12
C04_Macrophage_CCL3L1	0.276	0.057	0.462739	2.04641e-22	DRAM1
C04_Macrophage_CCL3L1	0.251	0.051	0.434081	2.11028e-22	PYGL
C04_Macrophage_CCL3L1	0.27	0.075	0.321342	2.46898e-22	PTPRJ
C04_Macrophage_CCL3L1	0.303	0.086	0.291045	2.50768e-22	IL6ST
C04_Macrophage_CCL3L1	0.341	0.105	0.352242	2.72302e-22	LPP
C04_Macrophage_CCL3L1	0.351	0.115	0.311183	4.1191e-22	SETX
C04_Macrophage_CCL3L1	0.259	0.075	0.310313	6.98884e-22	MED13L
C04_Macrophage_CCL3L1	0.277	0.077	0.312848	9.06833e-22	GDE1
C04_Macrophage_CCL3L1	0.315	0.091	0.292774	9.62266e-22	ASAP1
C04_Macrophage_CCL3L1	0.25	0.063	0.263593	1.01788e-21	SEPHS2
C04_Macrophage_CCL3L1	0.25	0.064	0.414373	1.02756e-21	TSPAN33
C04_Macrophage_CCL3L1	0.879	0.456	0.286897	1.03321e-21	ANXA2
C04_Macrophage_CCL3L1	0.283	0.081	0.317547	1.37263e-21	SOAT1
C04_Macrophage_CCL3L1	0.283	0.07	0.350814	1.49805e-21	YTHDF3
C04_Macrophage_CCL3L1	0.298	0.076	0.332648	2.03578e-21	HSD17B4
C04_Macrophage_CCL3L1	0.269	0.093	0.254433	3.03501e-21	GNA15
C04_Macrophage_CCL3L1	0.893	0.505	0.332995	3.77223e-21	GPX4
C04_Macrophage_CCL3L1	0.329	0.102	0.307217	4.22953e-21	CTBS
C04_Macrophage_CCL3L1	0.4	0.161	0.269671	5.85657e-21	PIM3
C04_Macrophage_CCL3L1	0.256	0.069	0.256037	6.21252e-21	CYB5R1
C04_Macrophage_CCL3L1	0.296	0.091	0.346253	6.76953e-21	PHKB
C04_Macrophage_CCL3L1	0.281	0.08	0.351493	7.47351e-21	NCOR2
C04_Macrophage_CCL3L1	0.312	0.092	0.382771	1.19719e-20	ITGAX
C04_Macrophage_CCL3L1	0.368	0.122	0.283155	1.4427e-20	TMED5
C04_Macrophage_CCL3L1	0.303	0.096	0.280995	1.72028e-20	EPN1
C04_Macrophage_CCL3L1	0.655	0.287	0.324079	2.02562e-20	ARL6IP1
C04_Macrophage_CCL3L1	0.264	0.075	0.365506	2.1489e-20	SLC43A3
C04_Macrophage_CCL3L1	0.327	0.093	0.422832	2.50589e-20	SLC43A2
C04_Macrophage_CCL3L1	0.335	0.09	0.476073	2.9022e-20	NAGA
C04_Macrophage_CCL3L1	0.766	0.374	0.291011	3.19782e-20	BST2
C04_Macrophage_CCL3L1	0.26	0.079	0.263773	5.08541e-20	SEL1L
C04_Macrophage_CCL3L1	0.326	0.111	0.25727	5.61297e-20	TMEM30A
C04_Macrophage_CCL3L1	0.287	0.084	0.266076	6.03166e-20	CPQ
C04_Macrophage_CCL3L1	0.307	0.099	0.363228	7.11188e-20	MXD1
C04_Macrophage_CCL3L1	0.365	0.101	0.436587	2.1292e-19	ATF6
C04_Macrophage_CCL3L1	0.464	0.167	0.278723	2.52702e-19	CTNNB1
C04_Macrophage_CCL3L1	0.534	0.241	0.397087	2.71357e-19	CITED2
C04_Macrophage_CCL3L1	0.283	0.081	0.314181	2.95572e-19	FKBP15
C04_Macrophage_CCL3L1	0.268	0.075	0.318768	4.04593e-19	CREB3L2
C04_Macrophage_CCL3L1	0.809	0.393	0.27645	4.85721e-19	ACTR2
C04_Macrophage_CCL3L1	0.266	0.072	0.321854	5.99887e-19	SNX18
C04_Macrophage_CCL3L1	0.278	0.086	0.329399	9.11209e-19	AGFG1
C04_Macrophage_CCL3L1	0.289	0.085	0.527052	1.01446e-18	DDX3Y
C04_Macrophage_CCL3L1	0.983	0.806	0.311061	1.94614e-18	UBC
C04_Macrophage_CCL3L1	0.276	0.091	0.25117	1.99616e-18	GPRIN3
C04_Macrophage_CCL3L1	0.265	0.069	0.350165	2.79186e-18	IRAK1
C04_Macrophage_CCL3L1	0.256	0.07	0.351504	2.92508e-18	GPR155
C04_Macrophage_CCL3L1	0.349	0.136	0.347327	3.43291e-18	FKBP5
C04_Macrophage_CCL3L1	0.299	0.087	0.31252	3.4351e-18	LRRC25
C04_Macrophage_CCL3L1	0.291	0.089	0.281247	3.76176e-18	MAGT1
C04_Macrophage_CCL3L1	0.294	0.101	0.251734	4.78424e-18	STX11
C04_Macrophage_CCL3L1	0.256	0.07	0.301592	4.9056e-18	ACER3
C04_Macrophage_CCL3L1	0.294	0.086	0.265293	2.40612e-17	AHCYL1
C04_Macrophage_CCL3L1	0.344	0.117	0.279535	3.45429e-17	KMT2C
C04_Macrophage_CCL3L1	0.633	0.283	0.285767	5.39725e-17	PDIA6
C04_Macrophage_CCL3L1	0.306	0.101	0.281815	5.69856e-17	SDCCAG8
C04_Macrophage_CCL3L1	0.39	0.152	0.264032	1.9975e-16	CSRNP1
C04_Macrophage_CCL3L1	0.295	0.088	0.281869	3.97524e-16	GLB1
C04_Macrophage_CCL3L1	0.266	0.089	0.258352	7.20327e-16	BACH1
C04_Macrophage_CCL3L1	0.971	0.739	0.32139	1.09684e-15	SRGN
C04_Macrophage_CCL3L1	0.332	0.131	0.253499	1.24913e-15	ZNF106
C04_Macrophage_CCL3L1	0.306	0.095	0.272056	1.2583e-15	PLEKHA2
C04_Macrophage_CCL3L1	0.26	0.081	0.263935	3.99366e-15	ADAM17
C04_Macrophage_CCL3L1	0.548	0.292	0.733692	4.30045e-15	TNFAIP3
C04_Macrophage_CCL3L1	0.262	0.085	0.55674	2.23452e-14	ZFAND2A
C04_Macrophage_CCL3L1	0.289	0.112	0.260223	4.01812e-13	MIS18BP1
C04_Macrophage_CCL3L1	0.292	0.083	0.353608	2.50722e-11	ATP13A3
C05_Monocyte_FCN1	0.884	0.307	4.79709	1.52169e-219	S100A9
C05_Monocyte_FCN1	0.781	0.079	3.89262	8.6468e-215	FCN1
C05_Monocyte_FCN1	0.769	0.125	5.21875	1.38911e-196	S100A8
C05_Monocyte_FCN1	0.891	0.388	2.94265	5.98566e-182	LYZ
C05_Monocyte_FCN1	0.829	0.344	2.67776	3.95159e-164	LST1
C05_Monocyte_FCN1	0.673	0.115	2.75991	1.30098e-162	SERPINA1
C05_Monocyte_FCN1	0.944	0.585	1.49861	2.18777e-152	TYROBP
C05_Monocyte_FCN1	0.599	0.034	3.41261	2.17003e-150	VCAN
C05_Monocyte_FCN1	0.939	0.785	1.81746	8.00096e-144	S100A6
C05_Monocyte_FCN1	0.499	0.019	4.08644	2.8623e-128	S100A12
C05_Monocyte_FCN1	0.939	0.817	1.41211	5.87811e-123	S100A4
C05_Monocyte_FCN1	0.861	0.512	1.81413	2.48983e-121	CTSS
C05_Monocyte_FCN1	0.705	0.248	2.50042	1.88706e-118	MNDA
C05_Monocyte_FCN1	0.547	0.099	2.44822	2.54429e-110	CSTA
C05_Monocyte_FCN1	0.879	0.52	1.43268	7.58078e-102	FCER1G
C05_Monocyte_FCN1	0.877	0.465	1.32561	9.25792e-95	AIF1
C05_Monocyte_FCN1	0.925	0.689	1.11919	2.08026e-87	S100A11
C05_Monocyte_FCN1	0.785	0.492	1.50921	5.33494e-85	COTL1
C05_Monocyte_FCN1	0.383	0.035	2.04866	1.38176e-79	CFP
C05_Monocyte_FCN1	0.993	0.958	1.06299	3.85783e-75	FTH1
C05_Monocyte_FCN1	0.731	0.426	1.38695	2.24428e-71	TYMP
C05_Monocyte_FCN1	0.918	0.822	0.816546	2.526e-71	OAZ1
C05_Monocyte_FCN1	0.928	0.842	0.832166	2.43749e-70	H3F3A
C05_Monocyte_FCN1	0.899	0.655	1.03399	4.90731e-63	LGALS1
C05_Monocyte_FCN1	0.79	0.534	1.31874	1.99712e-62	TSPO
C05_Monocyte_FCN1	0.357	0.074	1.45774	3.95366e-57	FGR
C05_Monocyte_FCN1	0.337	0.055	1.90635	4.7224e-56	LGALS2
C05_Monocyte_FCN1	0.464	0.17	1.76849	1.27297e-55	STXBP2
C05_Monocyte_FCN1	0.316	0.036	2.77718	6.31523e-55	RP11-1143G9.4
C05_Monocyte_FCN1	0.608	0.338	2.27266	2.92517e-53	TIMP1
C05_Monocyte_FCN1	0.567	0.298	1.46692	7.7982e-53	AP1S2
C05_Monocyte_FCN1	0.36	0.093	1.78711	1.53885e-52	FPR1
C05_Monocyte_FCN1	0.274	0.019	1.57927	3.64462e-51	CD300E
C05_Monocyte_FCN1	0.356	0.081	1.59951	3.21808e-50	SLC11A1
C05_Monocyte_FCN1	0.887	0.647	0.72073	1.79899e-47	NEAT1
C05_Monocyte_FCN1	0.534	0.257	1.38758	2.75254e-47	FGL2
C05_Monocyte_FCN1	0.255	0.024	1.53143	2.52804e-46	CLEC12A
C05_Monocyte_FCN1	0.894	0.83	0.717801	2.95943e-44	SH3BGRL3
C05_Monocyte_FCN1	0.598	0.291	1.11354	9.21745e-44	CFD
C05_Monocyte_FCN1	0.565	0.321	1.11844	8.29691e-40	SPI1
C05_Monocyte_FCN1	0.311	0.067	1.76873	1.66419e-39	CSF3R
C05_Monocyte_FCN1	0.367	0.147	1.28621	2.28396e-38	NCF2
C05_Monocyte_FCN1	0.901	0.849	0.621913	1.574e-37	CYBA
C05_Monocyte_FCN1	0.444	0.208	1.28074	2.58314e-37	CLEC7A
C05_Monocyte_FCN1	0.534	0.293	0.997316	1.6029e-36	C1orf162
C05_Monocyte_FCN1	0.955	0.589	0.26705	3.07738e-35	CST3
C05_Monocyte_FCN1	0.358	0.139	1.32366	3.17248e-35	LTA4H
C05_Monocyte_FCN1	0.548	0.342	1.57371	2.07714e-34	IFITM3
C05_Monocyte_FCN1	0.362	0.136	1.46449	7.33738e-32	NUP214
C05_Monocyte_FCN1	0.339	0.123	1.44905	1.30065e-31	BCL2A1
C05_Monocyte_FCN1	0.874	0.57	0.499157	5.06541e-31	PSAP
C05_Monocyte_FCN1	0.974	0.966	0.371274	2.07041e-30	ACTB
C05_Monocyte_FCN1	0.323	0.086	1.37681	2.5476e-30	CD36
C05_Monocyte_FCN1	0.874	0.672	0.753241	4.7807e-30	SAT1
C05_Monocyte_FCN1	0.967	0.974	0.408502	9.14618e-29	TMSB10
C05_Monocyte_FCN1	0.914	0.877	0.551571	5.22101e-28	SERF2
C05_Monocyte_FCN1	0.889	0.763	0.756594	1.33569e-27	SRGN
C05_Monocyte_FCN1	0.4	0.209	1.26137	1.83511e-27	TNFSF13B
C05_Monocyte_FCN1	0.664	0.512	0.834731	1.08196e-26	LAMTOR4
C05_Monocyte_FCN1	0.588	0.397	1.01179	2.84649e-26	PYCARD
C05_Monocyte_FCN1	0.49	0.308	1.02544	5.27565e-26	CARD16
C05_Monocyte_FCN1	0.349	0.153	1.34443	4.01193e-25	GCA
C05_Monocyte_FCN1	0.34	0.147	1.24135	6.64576e-25	HCK
C05_Monocyte_FCN1	0.886	0.838	0.524086	2.16429e-24	GAPDH
C05_Monocyte_FCN1	0.331	0.144	1.10708	3.07948e-24	JAML
C05_Monocyte_FCN1	0.728	0.547	0.772373	3.26843e-24	GSTP1
C05_Monocyte_FCN1	0.543	0.326	1.08067	1.56901e-23	TKT
C05_Monocyte_FCN1	0.794	0.658	0.735307	3.86477e-23	S100A10
C05_Monocyte_FCN1	0.471	0.267	1.08931	1.21577e-21	MPEG1
C05_Monocyte_FCN1	0.285	0.112	1.15663	5.07787e-21	LILRB2
C05_Monocyte_FCN1	0.361	0.209	0.916206	2.6818e-20	CASP1
C05_Monocyte_FCN1	0.404	0.245	1.20914	6.37509e-19	NCF1
C05_Monocyte_FCN1	0.688	0.565	0.726617	7.85397e-19	GMFG
C05_Monocyte_FCN1	0.877	0.845	0.440974	5.6592e-18	PFDN5
C05_Monocyte_FCN1	0.423	0.252	1.29566	8.18902e-18	PLAUR
C05_Monocyte_FCN1	0.3	0.157	1.04337	1.21049e-16	SLC7A7
C05_Monocyte_FCN1	0.462	0.294	0.852878	1.29417e-16	GABARAP
C05_Monocyte_FCN1	0.558	0.414	0.801047	2.05773e-16	FKBP1A
C05_Monocyte_FCN1	0.254	0.117	0.74633	1.78373e-15	LYST
C05_Monocyte_FCN1	0.292	0.147	0.929804	2.0827e-15	AGTRAP
C05_Monocyte_FCN1	0.328	0.172	1.05677	2.76783e-15	PILRA
C05_Monocyte_FCN1	0.388	0.217	0.801153	3.03828e-15	IFI30
C05_Monocyte_FCN1	0.723	0.659	0.435133	1.32346e-14	ARPC1B
C05_Monocyte_FCN1	0.398	0.22	1.03864	1.41017e-14	GPX1
C05_Monocyte_FCN1	0.587	0.514	0.950061	4.29418e-14	IFITM2
C05_Monocyte_FCN1	0.252	0.126	0.94943	4.53997e-14	TNFSF10
C05_Monocyte_FCN1	0.261	0.125	0.708139	6.47302e-14	POU2F2
C05_Monocyte_FCN1	0.532	0.328	0.746167	8.89189e-14	CYBB
C05_Monocyte_FCN1	0.283	0.149	0.89516	1.11751e-13	CD55
C05_Monocyte_FCN1	0.564	0.422	0.813041	1.18401e-13	NDUFB1
C05_Monocyte_FCN1	0.346	0.192	1.80721	2.13618e-13	CXCL8
C05_Monocyte_FCN1	0.468	0.329	0.701529	2.21852e-13	ZEB2
C05_Monocyte_FCN1	0.569	0.455	0.598874	2.72903e-13	LCP1
C05_Monocyte_FCN1	0.4	0.264	0.903966	3.18962e-13	TNFRSF1B
C05_Monocyte_FCN1	0.312	0.173	0.827736	7.61206e-13	DUSP6
C05_Monocyte_FCN1	0.537	0.381	0.868687	8.31487e-13	CEBPB
C05_Monocyte_FCN1	0.748	0.689	0.542471	1.35987e-12	CALM2
C05_Monocyte_FCN1	0.502	0.358	0.72682	1.7712e-12	APLP2
C05_Monocyte_FCN1	0.574	0.407	0.857459	2.06785e-12	PRELID1
C05_Monocyte_FCN1	0.268	0.169	0.657268	3.29259e-12	BID
C05_Monocyte_FCN1	0.522	0.346	1.10131	9.84146e-12	SOD2
C05_Monocyte_FCN1	0.5	0.373	0.497974	1.65692e-11	ASAH1
C05_Monocyte_FCN1	0.631	0.376	0.308958	3.46942e-11	CD14
C05_Monocyte_FCN1	0.429	0.308	0.817976	7.4238e-11	SERPINB1
C05_Monocyte_FCN1	0.493	0.349	1.15289	1.00879e-10	NAMPT
C05_Monocyte_FCN1	0.26	0.144	1.20712	1.29458e-10	IL1B
C05_Monocyte_FCN1	0.645	0.544	0.590052	1.44133e-10	UQCR11
C05_Monocyte_FCN1	0.421	0.289	0.761133	1.90949e-10	C4orf48
C05_Monocyte_FCN1	0.338	0.211	0.754488	3.81927e-10	TMEM167A
C05_Monocyte_FCN1	0.347	0.234	0.985854	9.90853e-10	C5AR1
C05_Monocyte_FCN1	0.445	0.335	0.687523	1.40289e-09	PET100
C05_Monocyte_FCN1	0.504	0.352	0.821774	1.79333e-09	TALDO1
C05_Monocyte_FCN1	0.41	0.32	0.638026	1.83447e-09	CMTM6
C05_Monocyte_FCN1	0.319	0.211	0.711189	2.38821e-09	PTPRE
C05_Monocyte_FCN1	0.513	0.395	0.642092	3.32469e-09	RGS2
C05_Monocyte_FCN1	0.305	0.18	0.687439	3.3513e-09	POLE4
C05_Monocyte_FCN1	0.252	0.126	0.818212	3.78814e-09	C10orf54
C05_Monocyte_FCN1	0.69	0.614	0.506274	4.08105e-09	EMP3
C05_Monocyte_FCN1	0.417	0.284	0.609674	4.08942e-09	CPVL
C05_Monocyte_FCN1	0.337	0.209	0.890128	4.49658e-09	LYN
C05_Monocyte_FCN1	0.824	0.754	0.390042	1.09001e-08	PABPC1
C05_Monocyte_FCN1	0.442	0.308	0.735916	1.70427e-08	RNF130
C05_Monocyte_FCN1	0.527	0.366	0.485908	1.86307e-08	LSP1
C05_Monocyte_FCN1	0.774	0.728	0.375778	2.50556e-08	ARPC3
C05_Monocyte_FCN1	0.498	0.408	0.59419	2.53646e-08	BLOC1S1
C05_Monocyte_FCN1	0.422	0.292	0.745015	2.70369e-08	HSBP1
C05_Monocyte_FCN1	0.919	0.911	0.26536	3.63246e-08	UBA52
C05_Monocyte_FCN1	0.382	0.262	0.987827	7.12736e-08	C14orf2
C05_Monocyte_FCN1	0.642	0.444	0.273875	1.0004e-07	GRN
C05_Monocyte_FCN1	0.429	0.309	0.711499	1.09633e-07	VMP1
C05_Monocyte_FCN1	0.277	0.14	0.658028	1.28834e-07	GLIPR2
C05_Monocyte_FCN1	0.262	0.144	0.668701	2.3355e-07	UPP1
C05_Monocyte_FCN1	0.299	0.219	0.612005	2.97286e-07	LY86
C05_Monocyte_FCN1	0.632	0.538	0.518044	3.54453e-07	SERP1
C05_Monocyte_FCN1	0.427	0.333	0.504587	4.54432e-07	ALDOA
C05_Monocyte_FCN1	0.887	0.856	0.328286	7.61631e-07	MYL6
C05_Monocyte_FCN1	0.266	0.163	0.373256	8.46814e-07	PLAC8
C05_Monocyte_FCN1	0.549	0.462	0.491564	8.72148e-07	GNG5
C05_Monocyte_FCN1	0.384	0.235	0.714463	1.01539e-06	FLNA
C05_Monocyte_FCN1	0.384	0.282	0.655992	1.5242e-06	ARRB2
C05_Monocyte_FCN1	0.26	0.152	0.782759	2.75659e-06	SNHG25
C05_Monocyte_FCN1	0.306	0.206	0.610133	3.29968e-06	ATG3
C05_Monocyte_FCN1	0.382	0.269	0.872183	5.88671e-06	TCEB2
C05_Monocyte_FCN1	0.291	0.164	0.794401	6.06471e-06	CD93
C05_Monocyte_FCN1	0.327	0.248	0.782844	6.54585e-06	RNF149
C05_Monocyte_FCN1	0.567	0.486	0.504536	7.82848e-06	POLR2L
C05_Monocyte_FCN1	0.585	0.494	0.590911	8.12615e-06	CD44
C05_Monocyte_FCN1	0.401	0.285	0.635594	9.03695e-06	PGAM1
C05_Monocyte_FCN1	0.579	0.477	0.378058	1.20843e-05	SDCBP
C05_Monocyte_FCN1	0.259	0.176	0.71327	2.00627e-05	TNFAIP2
C05_Monocyte_FCN1	0.438	0.339	0.780215	2.22964e-05	EVI2B
C05_Monocyte_FCN1	0.341	0.227	0.68455	4.2148e-05	ZYX
C05_Monocyte_FCN1	0.467	0.364	0.547279	6.19469e-05	GSTO1
C05_Monocyte_FCN1	0.279	0.221	0.609487	7.26451e-05	CD302
C05_Monocyte_FCN1	0.507	0.461	0.428897	9.74754e-05	PGK1
C05_Monocyte_FCN1	0.614	0.529	0.324228	0.000105937	TXNIP
C05_Monocyte_FCN1	0.512	0.424	0.510311	0.000106744	DAZAP2
C05_Monocyte_FCN1	0.542	0.379	0.341793	0.000130989	MS4A6A
C05_Monocyte_FCN1	0.265	0.198	0.581099	0.000146237	THEMIS2
C05_Monocyte_FCN1	0.298	0.233	0.475961	0.000480134	SUPT4H1
C05_Monocyte_FCN1	0.432	0.326	0.675899	0.000775351	MT2A
C05_Monocyte_FCN1	0.405	0.332	0.48745	0.000901472	MINOS1
C05_Monocyte_FCN1	0.339	0.26	0.556739	0.00119178	MTPN
C05_Monocyte_FCN1	0.575	0.525	0.484106	0.00186104	TPI1
C05_Monocyte_FCN1	0.7	0.621	0.471138	0.0031313	COX6B1
C05_Monocyte_FCN1	0.305	0.233	0.520877	0.00315626	IFNGR2
C05_Monocyte_FCN1	0.384	0.308	0.513172	0.00421054	PPT1
C05_Monocyte_FCN1	0.55	0.448	0.527833	0.00429464	AP2S1
C05_Monocyte_FCN1	0.409	0.34	0.445694	0.00468856	ENY2
C05_Monocyte_FCN1	0.665	0.6	0.360445	0.00538253	RHOA
C05_Monocyte_FCN1	0.55	0.484	0.372664	0.00581903	NDUFA13
C05_Monocyte_FCN1	0.442	0.331	0.460387	0.00600731	CEBPD
C05_Monocyte_FCN1	0.526	0.456	0.51308	0.00678612	ACTR2
C05_Monocyte_FCN1	0.357	0.253	0.577802	0.00698137	IGSF6
C05_Monocyte_FCN1	0.46	0.409	0.373827	0.0103075	WDR83OS
C05_Monocyte_FCN1	0.256	0.175	0.510465	0.0106375	SNX10
C05_Monocyte_FCN1	0.439	0.402	0.631971	0.0109227	ATP5E
C05_Monocyte_FCN1	0.347	0.276	0.504522	0.0125026	CNPY3
C05_Monocyte_FCN1	0.442	0.34	0.653483	0.0151434	GLIPR1
C05_Monocyte_FCN1	0.347	0.266	0.599758	0.0160881	ATP6V0D1
C05_Monocyte_FCN1	0.283	0.216	0.565554	0.0164837	PLSCR1
C05_Monocyte_FCN1	0.515	0.463	0.313799	0.0171885	COX7B
C05_Monocyte_FCN1	0.584	0.484	0.393089	0.0177876	ATP6V0B
C05_Monocyte_FCN1	0.622	0.544	0.426733	0.0193212	ITGB2
C05_Monocyte_FCN1	0.398	0.309	0.578125	0.0295957	SAMHD1
C07_cDC_CLEC10A	0.987	0.592	2.41714	1.28188e-220	HLA-DPB1
C07_cDC_CLEC10A	0.995	0.653	2.2037	3.45497e-220	HLA-DRA
C07_cDC_CLEC10A	0.992	0.612	2.26124	9.77506e-208	HLA-DRB1
C07_cDC_CLEC10A	0.985	0.579	2.19253	1.7348e-205	HLA-DPA1
C07_cDC_CLEC10A	0.956	0.375	2.43811	9.33218e-204	HLA-DQA1
C07_cDC_CLEC10A	0.951	0.41	2.34249	1.89373e-190	HLA-DQB1
C07_cDC_CLEC10A	0.997	0.792	1.70003	5.79488e-168	CD74
C07_cDC_CLEC10A	0.934	0.403	1.45463	3.59536e-128	HLA-DMA
C07_cDC_CLEC10A	0.991	0.605	1.14645	6.56883e-123	CST3
C07_cDC_CLEC10A	0.534	0.057	2.28413	2.95967e-118	CLEC10A
C07_cDC_CLEC10A	0.851	0.31	1.21235	1.50163e-116	HLA-DMB
C07_cDC_CLEC10A	0.916	0.411	1.31364	9.80909e-112	LYZ
C07_cDC_CLEC10A	0.764	0.259	1.38262	1.37849e-107	CTSH
C07_cDC_CLEC10A	0.771	0.258	1.58802	1.55465e-107	CPVL
C07_cDC_CLEC10A	0.797	0.288	1.37124	2.00619e-99	GSN
C07_cDC_CLEC10A	0.382	0.015	2.83847	2.75778e-87	FCER1A
C07_cDC_CLEC10A	0.877	0.428	0.97769	2.49549e-85	TYMP
C07_cDC_CLEC10A	0.749	0.267	0.756363	1.40618e-82	MNDA
C07_cDC_CLEC10A	0.857	0.366	0.759869	2.15006e-79	LST1
C07_cDC_CLEC10A	0.749	0.309	1.08592	3.83433e-78	CEBPD
C07_cDC_CLEC10A	0.486	0.093	1.63845	1.54786e-77	C15orf48
C07_cDC_CLEC10A	0.609	0.186	1.32477	3.00796e-74	FCGR2B
C07_cDC_CLEC10A	0.404	0.041	1.37162	7.62993e-71	PKIB
C07_cDC_CLEC10A	0.794	0.312	0.868135	1.51818e-70	SPI1
C07_cDC_CLEC10A	0.542	0.164	0.922544	3.93446e-70	CD86
C07_cDC_CLEC10A	0.626	0.234	0.781429	6.07416e-70	IGSF6
C07_cDC_CLEC10A	0.509	0.123	1.05716	1.16066e-69	CSF2RA
C07_cDC_CLEC10A	0.693	0.256	0.853678	5.62494e-69	FGL2
C07_cDC_CLEC10A	0.814	0.362	1.01938	5.91236e-69	MS4A6A
C07_cDC_CLEC10A	0.549	0.152	1.06532	1.40752e-67	ALDH2
C07_cDC_CLEC10A	0.648	0.25	0.895434	2.102e-65	RNASE6
C07_cDC_CLEC10A	0.936	0.531	0.772633	2.26924e-65	RAC1
C07_cDC_CLEC10A	0.668	0.251	1.02131	5.70002e-65	CD83
C07_cDC_CLEC10A	0.285	0.013	1.85997	3.5482e-64	CD1C
C07_cDC_CLEC10A	0.647	0.228	1.08389	8.69979e-63	IFNGR1
C07_cDC_CLEC10A	0.641	0.241	1.11564	1.19048e-62	PLAUR
C07_cDC_CLEC10A	0.415	0.062	1.293	1.41195e-61	LGALS2
C07_cDC_CLEC10A	0.767	0.368	1.08473	3.27162e-61	GPR183
C07_cDC_CLEC10A	0.947	0.479	0.817661	1.23747e-60	AIF1
C07_cDC_CLEC10A	0.688	0.294	1.1189	6.04202e-60	YWHAH
C07_cDC_CLEC10A	0.569	0.209	1.09163	3.23544e-58	IFI30
C07_cDC_CLEC10A	0.598	0.206	0.765692	7.65256e-58	CLEC7A
C07_cDC_CLEC10A	0.65	0.265	0.949537	8.35918e-58	SGK1
C07_cDC_CLEC10A	0.893	0.497	0.749315	1.23515e-57	ANXA2
C07_cDC_CLEC10A	0.294	0.019	1.02091	1.08705e-56	NDRG2
C07_cDC_CLEC10A	0.508	0.182	0.656582	2.44263e-55	OGFRL1
C07_cDC_CLEC10A	0.572	0.197	0.800811	1.52565e-52	RAB32
C07_cDC_CLEC10A	0.914	0.429	0.627296	2.18918e-52	GRN
C07_cDC_CLEC10A	0.423	0.134	1.65224	2.93874e-52	HLA-DQA2
C07_cDC_CLEC10A	0.719	0.315	0.65989	2.24621e-51	H2AFY
C07_cDC_CLEC10A	0.551	0.193	0.747561	5.77676e-51	CCDC88A
C07_cDC_CLEC10A	0.698	0.345	1.03836	1.19489e-50	LMNA
C07_cDC_CLEC10A	0.546	0.193	0.77821	1.1556e-49	CXCL16
C07_cDC_CLEC10A	0.663	0.286	0.756336	4.25412e-49	PPT1
C07_cDC_CLEC10A	0.542	0.181	0.738431	4.36775e-49	SPINT2
C07_cDC_CLEC10A	0.682	0.291	0.775474	7.34736e-48	C1orf162
C07_cDC_CLEC10A	0.907	0.54	0.717578	1.13692e-46	GSTP1
C07_cDC_CLEC10A	0.638	0.242	0.763288	1.52261e-46	KLF4
C07_cDC_CLEC10A	0.758	0.377	0.679612	4.89149e-46	CAPG
C07_cDC_CLEC10A	0.687	0.285	0.76218	6.0376e-46	TGFBI
C07_cDC_CLEC10A	0.858	0.431	0.551301	9.07539e-46	ANXA5
C07_cDC_CLEC10A	0.487	0.168	0.74471	1.00531e-45	IL18
C07_cDC_CLEC10A	0.54	0.205	0.9441	2.27089e-45	CD9
C07_cDC_CLEC10A	0.381	0.106	0.729758	2.31699e-45	PEA15
C07_cDC_CLEC10A	0.788	0.388	0.601651	2.9512e-45	PYCARD
C07_cDC_CLEC10A	0.666	0.289	0.644069	1.70608e-44	SAMHD1
C07_cDC_CLEC10A	0.46	0.145	0.699081	1.88122e-44	IL13RA1
C07_cDC_CLEC10A	0.85	0.415	0.408654	1.31069e-43	CTSZ
C07_cDC_CLEC10A	0.572	0.295	1.68959	8.13852e-43	HLA-DRB5
C07_cDC_CLEC10A	0.464	0.141	0.840949	9.79587e-43	JAML
C07_cDC_CLEC10A	0.457	0.165	0.648899	1.05777e-42	PHACTR1
C07_cDC_CLEC10A	0.353	0.093	1.2123	3.54088e-42	FILIP1L
C07_cDC_CLEC10A	0.667	0.301	0.512719	4.07544e-42	FCGR2A
C07_cDC_CLEC10A	0.977	0.809	0.697164	1.88655e-41	VIM
C07_cDC_CLEC10A	0.355	0.093	0.585948	4.16885e-41	PAK1
C07_cDC_CLEC10A	0.998	0.959	0.543746	4.40593e-41	FTH1
C07_cDC_CLEC10A	0.867	0.505	0.66892	4.87844e-41	TUBA1B
C07_cDC_CLEC10A	0.374	0.124	0.805588	1.23978e-40	NR4A3
C07_cDC_CLEC10A	0.584	0.231	0.728479	4.48234e-40	LAP3
C07_cDC_CLEC10A	0.606	0.269	0.525055	8.23717e-40	RBPJ
C07_cDC_CLEC10A	0.501	0.202	0.608315	2.69685e-39	RASSF4
C07_cDC_CLEC10A	0.663	0.294	0.579711	2.75451e-39	RNF130
C07_cDC_CLEC10A	0.605	0.249	0.585863	3.08961e-39	RAB31
C07_cDC_CLEC10A	0.806	0.43	0.451516	4.73257e-39	AP2S1
C07_cDC_CLEC10A	0.69	0.325	0.768721	4.7345e-39	MARCKS
C07_cDC_CLEC10A	0.595	0.256	0.515262	1.67833e-38	TMEM14C
C07_cDC_CLEC10A	0.669	0.288	0.688616	2.2878e-38	CSF1R
C07_cDC_CLEC10A	0.347	0.109	0.531778	3.2641e-38	CLEC4A
C07_cDC_CLEC10A	0.761	0.419	0.681496	7.10774e-38	EIF4A1
C07_cDC_CLEC10A	0.274	0.068	0.802464	9.90061e-38	OLR1
C07_cDC_CLEC10A	0.694	0.338	0.53176	9.94765e-38	NAMPT
C07_cDC_CLEC10A	0.462	0.163	0.362555	4.96935e-37	SERPINA1
C07_cDC_CLEC10A	0.857	0.5	0.558197	8.47052e-37	COTL1
C07_cDC_CLEC10A	0.974	0.696	0.436096	1.30127e-36	S100A11
C07_cDC_CLEC10A	0.51	0.198	0.581176	1.33404e-36	PLSCR1
C07_cDC_CLEC10A	0.336	0.109	0.496445	1.33659e-36	ALOX5
C07_cDC_CLEC10A	0.699	0.343	0.276829	1.79187e-36	TIMP1
C07_cDC_CLEC10A	0.927	0.533	0.57536	4.5967e-36	FCER1G
C07_cDC_CLEC10A	0.869	0.54	0.386519	5.08265e-36	TSPO
C07_cDC_CLEC10A	0.64	0.304	0.398762	1.16413e-35	LAMTOR2
C07_cDC_CLEC10A	0.469	0.176	0.532813	1.74509e-35	DPYSL2
C07_cDC_CLEC10A	0.307	0.081	0.96712	3.09752e-35	GRASP
C07_cDC_CLEC10A	0.317	0.09	0.584388	4.08309e-35	SLC8A1
C07_cDC_CLEC10A	0.578	0.251	0.451076	7.35697e-35	PTMS
C07_cDC_CLEC10A	0.711	0.344	0.482693	9.06259e-35	RNH1
C07_cDC_CLEC10A	0.307	0.082	0.547824	1.10762e-34	HLA-DOA
C07_cDC_CLEC10A	0.931	0.652	0.66479	1.26084e-34	S100A10
C07_cDC_CLEC10A	0.799	0.442	0.537832	1.70958e-34	GNAI2
C07_cDC_CLEC10A	0.571	0.251	0.441709	2.1104e-34	MEF2C
C07_cDC_CLEC10A	0.791	0.444	0.312842	2.90515e-34	GNG5
C07_cDC_CLEC10A	0.557	0.207	0.715123	7.35426e-34	SERPINF1
C07_cDC_CLEC10A	0.489	0.187	0.707504	8.09898e-34	PPA1
C07_cDC_CLEC10A	0.342	0.088	0.689877	8.63073e-34	SLAMF8
C07_cDC_CLEC10A	0.39	0.126	0.807025	9.52309e-34	BASP1
C07_cDC_CLEC10A	0.497	0.21	0.520139	1.25672e-33	TNFSF13B
C07_cDC_CLEC10A	0.352	0.104	0.509389	3.49508e-33	SMCO4
C07_cDC_CLEC10A	0.494	0.201	0.557486	4.86995e-33	PTPRE
C07_cDC_CLEC10A	0.959	0.602	0.527032	9.24243e-33	TYROBP
C07_cDC_CLEC10A	0.655	0.331	0.587091	9.92969e-33	ZFAND5
C07_cDC_CLEC10A	0.736	0.397	0.570673	1.3406e-32	HERPUD1
C07_cDC_CLEC10A	0.522	0.224	0.525176	2.10315e-32	NR4A1
C07_cDC_CLEC10A	0.524	0.202	0.553268	2.43979e-32	LY86
C07_cDC_CLEC10A	0.304	0.091	0.550206	4.45876e-32	GK
C07_cDC_CLEC10A	0.442	0.146	0.375251	6.45563e-32	FCN1
C07_cDC_CLEC10A	0.718	0.372	0.39928	1.36637e-31	SEC11A
C07_cDC_CLEC10A	0.492	0.204	0.476604	1.50066e-31	CD302
C07_cDC_CLEC10A	0.59	0.278	0.537279	1.56181e-31	NFE2L2
C07_cDC_CLEC10A	0.923	0.643	0.448092	4.60102e-31	ARPC1B
C07_cDC_CLEC10A	0.657	0.343	0.759998	5.16771e-31	IFITM3
C07_cDC_CLEC10A	0.626	0.304	0.404929	1.24197e-30	CMTM6
C07_cDC_CLEC10A	0.407	0.166	0.411642	1.34663e-30	MGST2
C07_cDC_CLEC10A	0.308	0.088	0.594446	1.74391e-30	RIPK2
C07_cDC_CLEC10A	0.277	0.06	0.558387	1.90693e-30	LPCAT2
C07_cDC_CLEC10A	0.75	0.435	0.366333	3.8276e-30	HSPA1A
C07_cDC_CLEC10A	0.262	0.068	0.522538	5.48608e-30	DAPP1
C07_cDC_CLEC10A	0.604	0.285	0.478827	6.11584e-30	LIMS1
C07_cDC_CLEC10A	0.32	0.096	0.508442	6.92278e-30	SLC31A2
C07_cDC_CLEC10A	0.963	0.674	0.499195	7.2794e-30	SAT1
C07_cDC_CLEC10A	0.53	0.236	0.619806	7.48654e-30	VSIG4
C07_cDC_CLEC10A	0.664	0.308	0.34405	7.53164e-30	SSR3
C07_cDC_CLEC10A	0.872	0.423	0.33079	8.71885e-30	FCGRT
C07_cDC_CLEC10A	0.633	0.345	0.555538	1.04706e-29	SOD2
C07_cDC_CLEC10A	0.669	0.332	0.443089	1.48603e-29	GDI2
C07_cDC_CLEC10A	0.674	0.325	0.614705	1.73424e-29	CYBB
C07_cDC_CLEC10A	0.557	0.261	0.394179	1.7927e-29	YBX3
C07_cDC_CLEC10A	0.647	0.323	0.635692	2.12173e-29	ATP1B3
C07_cDC_CLEC10A	0.82	0.503	0.323267	2.1799e-29	GNAS
C07_cDC_CLEC10A	0.545	0.222	0.578905	3.41626e-29	PLEKHO1
C07_cDC_CLEC10A	0.625	0.294	0.394657	3.48849e-29	PGLS
C07_cDC_CLEC10A	0.267	0.066	0.515381	3.96908e-29	CIITA
C07_cDC_CLEC10A	0.773	0.447	0.627283	4.46516e-29	SNX3
C07_cDC_CLEC10A	0.91	0.524	0.453356	8.49554e-29	NPC2
C07_cDC_CLEC10A	0.597	0.299	0.360913	8.62096e-29	SERPINB1
C07_cDC_CLEC10A	0.499	0.211	0.471296	8.94211e-29	ATP2B1
C07_cDC_CLEC10A	0.583	0.261	0.493311	1.10685e-28	SYNGR2
C07_cDC_CLEC10A	0.529	0.22	0.525666	1.20203e-28	LGALS9
C07_cDC_CLEC10A	0.73	0.401	0.380896	1.32747e-28	MTDH
C07_cDC_CLEC10A	0.734	0.384	0.383262	1.64449e-28	RTN4
C07_cDC_CLEC10A	0.628	0.311	0.458094	1.69124e-28	IER3
C07_cDC_CLEC10A	0.844	0.447	0.312374	3.3939e-28	RGS10
C07_cDC_CLEC10A	0.953	0.663	0.387335	4.87825e-28	LGALS1
C07_cDC_CLEC10A	0.267	0.065	0.661858	5.5792e-28	CLEC4E
C07_cDC_CLEC10A	0.785	0.445	0.436608	7.06276e-28	PKM
C07_cDC_CLEC10A	0.653	0.325	0.348738	8.75153e-28	YWHAE
C07_cDC_CLEC10A	0.294	0.096	0.456444	1.09228e-27	TET2
C07_cDC_CLEC10A	0.689	0.361	0.520619	1.16479e-27	CKLF
C07_cDC_CLEC10A	0.401	0.156	0.459235	1.32606e-27	PRCP
C07_cDC_CLEC10A	0.902	0.558	0.411802	1.39159e-27	VAMP8
C07_cDC_CLEC10A	0.32	0.102	0.848773	1.84307e-27	MARCKSL1
C07_cDC_CLEC10A	0.306	0.077	0.606455	2.41494e-27	TSPAN33
C07_cDC_CLEC10A	0.378	0.139	1.08378	3.4655e-27	IL1B
C07_cDC_CLEC10A	0.762	0.395	0.356457	4.68813e-27	BRI3
C07_cDC_CLEC10A	0.638	0.305	0.532617	6.47875e-27	AP1S2
C07_cDC_CLEC10A	0.424	0.182	0.461203	6.64259e-27	PIM3
C07_cDC_CLEC10A	0.419	0.149	0.537743	7.43122e-27	HCK
C07_cDC_CLEC10A	0.675	0.344	0.497028	8.03733e-27	EFHD2
C07_cDC_CLEC10A	0.755	0.425	0.40139	8.29183e-27	RNASET2
C07_cDC_CLEC10A	0.347	0.108	0.471032	1.85705e-26	C20orf27
C07_cDC_CLEC10A	0.41	0.167	0.47475	2.00647e-26	AHR
C07_cDC_CLEC10A	0.306	0.089	0.56642	2.2617e-26	IGFLR1
C07_cDC_CLEC10A	0.253	0.076	0.616335	2.85236e-26	SNHG5
C07_cDC_CLEC10A	0.499	0.229	0.59736	3.3229e-26	METRNL
C07_cDC_CLEC10A	0.704	0.383	0.54597	3.9506e-26	RGS2
C07_cDC_CLEC10A	0.271	0.078	0.62696	5.20039e-26	NLRP3
C07_cDC_CLEC10A	0.25	0.067	0.416953	5.57011e-26	UBE2E2
C07_cDC_CLEC10A	0.39	0.166	0.490374	8.49704e-26	NFKB1
C07_cDC_CLEC10A	0.317	0.118	0.378263	1.19202e-25	STX11
C07_cDC_CLEC10A	0.666	0.324	0.390127	1.44416e-25	GLIPR1
C07_cDC_CLEC10A	0.377	0.153	0.652443	1.67828e-25	INSIG1
C07_cDC_CLEC10A	0.378	0.16	0.362032	1.70086e-25	GNAQ
C07_cDC_CLEC10A	0.326	0.1	0.451052	2.59976e-25	ADAM28
C07_cDC_CLEC10A	0.504	0.208	0.380158	2.61507e-25	FABP5
C07_cDC_CLEC10A	0.516	0.22	0.395366	3.62183e-25	ATF3
C07_cDC_CLEC10A	0.576	0.274	0.319235	4.5471e-25	COMT
C07_cDC_CLEC10A	0.555	0.267	0.426014	4.60206e-25	ARHGAP18
C07_cDC_CLEC10A	0.637	0.357	0.478408	5.25649e-25	ALOX5AP
C07_cDC_CLEC10A	0.348	0.131	0.364029	7.35463e-25	LACTB
C07_cDC_CLEC10A	0.279	0.077	0.564944	7.70174e-25	ALCAM
C07_cDC_CLEC10A	0.468	0.204	0.396103	8.8356e-25	LYN
C07_cDC_CLEC10A	0.472	0.205	0.272121	1.33712e-24	APEX1
C07_cDC_CLEC10A	0.54	0.26	0.308455	1.46154e-24	VASP
C07_cDC_CLEC10A	0.644	0.328	0.254546	1.57656e-24	TKT
C07_cDC_CLEC10A	0.264	0.089	0.376324	1.97951e-24	ETV6
C07_cDC_CLEC10A	0.644	0.317	0.589116	2.56067e-24	C1QC
C07_cDC_CLEC10A	0.613	0.303	0.57019	4.04405e-24	PLEK
C07_cDC_CLEC10A	0.32	0.093	0.536857	5.25493e-24	KYNU
C07_cDC_CLEC10A	0.392	0.161	0.431311	5.57669e-24	SYAP1
C07_cDC_CLEC10A	0.263	0.07	0.438466	5.79039e-24	C12orf45
C07_cDC_CLEC10A	0.612	0.287	0.391437	9.03077e-24	AKR1A1
C07_cDC_CLEC10A	0.452	0.226	0.27524	9.4546e-24	NAGK
C07_cDC_CLEC10A	0.259	0.082	0.371395	1.23196e-23	NFKBIE
C07_cDC_CLEC10A	0.338	0.109	0.849957	1.34325e-23	C1orf54
C07_cDC_CLEC10A	0.52	0.254	0.274437	1.3599e-23	ATP6V0D1
C07_cDC_CLEC10A	0.273	0.076	0.477482	1.70607e-23	ZNF385A
C07_cDC_CLEC10A	0.402	0.153	0.5128	1.78618e-23	AOAH
C07_cDC_CLEC10A	0.421	0.179	0.42315	2.40057e-23	CDKN1A
C07_cDC_CLEC10A	0.302	0.107	0.434179	2.5434e-23	GNA15
C07_cDC_CLEC10A	0.376	0.139	0.408008	3.26959e-23	HMGA1
C07_cDC_CLEC10A	0.77	0.433	0.295811	3.39854e-23	SH3BGRL
C07_cDC_CLEC10A	0.617	0.325	0.518443	4.85298e-23	CHMP1B
C07_cDC_CLEC10A	0.662	0.334	0.274008	5.2792e-23	MS4A7
C07_cDC_CLEC10A	0.265	0.073	0.51289	5.54962e-23	AC020656.1
C07_cDC_CLEC10A	0.749	0.439	0.305351	5.92541e-23	ACTR2
C07_cDC_CLEC10A	0.285	0.075	0.552887	7.1832e-23	FBP1
C07_cDC_CLEC10A	0.297	0.092	1.85645	7.22858e-23	AREG
C07_cDC_CLEC10A	0.274	0.1	0.32921	7.68298e-23	FAM49A
C07_cDC_CLEC10A	0.404	0.228	0.981178	7.72535e-23	GPX1
C07_cDC_CLEC10A	0.325	0.119	0.409396	8.18751e-23	NAAA
C07_cDC_CLEC10A	0.486	0.195	0.434924	1.00793e-22	ATG3
C07_cDC_CLEC10A	0.253	0.072	0.469531	1.14999e-22	C17orf49
C07_cDC_CLEC10A	0.684	0.359	0.521485	1.22508e-22	C1QA
C07_cDC_CLEC10A	0.281	0.099	0.680896	1.50708e-22	HBEGF
C07_cDC_CLEC10A	0.378	0.148	0.50619	1.72018e-22	ETS2
C07_cDC_CLEC10A	0.351	0.137	0.339925	2.04066e-22	PLBD1
C07_cDC_CLEC10A	0.864	0.546	0.353995	2.04918e-22	GPX4
C07_cDC_CLEC10A	0.648	0.333	0.284913	2.2047e-22	DEK
C07_cDC_CLEC10A	0.371	0.143	0.405865	2.7491e-22	RALA
C07_cDC_CLEC10A	0.515	0.261	0.372419	2.92183e-22	SMAP2
C07_cDC_CLEC10A	0.442	0.178	0.492306	3.81057e-22	RAB13
C07_cDC_CLEC10A	0.564	0.288	0.420148	3.86742e-22	REL
C07_cDC_CLEC10A	0.686	0.39	0.266384	4.11263e-22	LITAF
C07_cDC_CLEC10A	0.281	0.098	0.383325	4.20542e-22	CD33
C07_cDC_CLEC10A	0.659	0.342	0.319873	5.40762e-22	RHOG
C07_cDC_CLEC10A	0.394	0.176	0.259452	5.56866e-22	RNASEK
C07_cDC_CLEC10A	0.436	0.187	0.525841	6.48059e-22	FPR3
C07_cDC_CLEC10A	0.515	0.26	0.313328	6.66396e-22	QKI
C07_cDC_CLEC10A	0.631	0.351	0.252243	6.75992e-22	HSPD1
C07_cDC_CLEC10A	0.495	0.235	0.392798	7.18686e-22	IER5
C07_cDC_CLEC10A	0.561	0.277	0.330374	7.46207e-22	CD4
C07_cDC_CLEC10A	0.503	0.249	0.25152	1.06807e-21	SOCS3
C07_cDC_CLEC10A	0.804	0.491	0.365478	1.20224e-21	DBI
C07_cDC_CLEC10A	0.315	0.118	0.29484	1.48784e-21	PSMA6
C07_cDC_CLEC10A	0.376	0.147	0.333251	2.00613e-21	ERCC1
C07_cDC_CLEC10A	0.291	0.104	0.502427	2.86643e-21	VEGFA
C07_cDC_CLEC10A	0.262	0.074	1.34111	3.88429e-21	G0S2
C07_cDC_CLEC10A	0.479	0.221	0.342965	4.20013e-21	IFNGR2
C07_cDC_CLEC10A	0.308	0.129	0.331704	4.26976e-21	PTPN1
C07_cDC_CLEC10A	0.396	0.151	0.54262	4.38185e-21	DSE
C07_cDC_CLEC10A	0.771	0.476	0.338396	4.98471e-21	NAP1L1
C07_cDC_CLEC10A	0.374	0.168	0.357342	6.66213e-21	GNA13
C07_cDC_CLEC10A	0.58	0.281	0.321494	6.76318e-21	KCTD12
C07_cDC_CLEC10A	0.599	0.322	0.332607	7.83505e-21	HSPA1B
C07_cDC_CLEC10A	0.796	0.545	0.575734	7.97167e-21	NFKBIA
C07_cDC_CLEC10A	0.953	0.706	0.383524	8.52499e-21	YBX1
C07_cDC_CLEC10A	0.428	0.186	0.424032	9.1266e-21	PLXDC2
C07_cDC_CLEC10A	0.324	0.136	0.280138	1.65928e-20	RAB11FIP1
C07_cDC_CLEC10A	0.339	0.135	0.506553	1.83436e-20	OTUD1
C07_cDC_CLEC10A	0.531	0.279	0.259336	1.8666e-20	HIF1A
C07_cDC_CLEC10A	0.952	0.714	0.363905	1.96752e-20	ARPC3
C07_cDC_CLEC10A	0.714	0.381	0.533841	2.38971e-20	CD14
C07_cDC_CLEC10A	0.251	0.084	0.514745	2.50211e-20	SNHG29
C07_cDC_CLEC10A	0.27	0.09	0.420451	4.48704e-20	LMO2
C07_cDC_CLEC10A	0.348	0.149	0.298209	4.87493e-20	APPL1
C07_cDC_CLEC10A	0.527	0.273	0.482844	4.97965e-20	TMEM176B
C07_cDC_CLEC10A	0.436	0.186	0.399821	5.07507e-20	THEMIS2
C07_cDC_CLEC10A	0.328	0.117	0.537374	5.28261e-20	MXD1
C07_cDC_CLEC10A	0.342	0.155	0.400982	5.39916e-20	EPSTI1
C07_cDC_CLEC10A	0.31	0.118	0.385176	5.42407e-20	LILRB2
C07_cDC_CLEC10A	0.515	0.242	0.270238	5.5193e-20	RHEB
C07_cDC_CLEC10A	0.457	0.215	0.524286	8.72281e-20	C3AR1
C07_cDC_CLEC10A	0.572	0.293	0.368932	8.92831e-20	GABARAP
C07_cDC_CLEC10A	0.457	0.214	0.315844	9.42385e-20	NCF4
C07_cDC_CLEC10A	0.367	0.175	0.299345	1.07447e-19	VOPP1
C07_cDC_CLEC10A	0.781	0.454	0.292373	1.25752e-19	SLC25A5
C07_cDC_CLEC10A	0.437	0.213	0.256224	1.60442e-19	TACC1
C07_cDC_CLEC10A	0.402	0.175	0.274383	1.79051e-19	SKIL
C07_cDC_CLEC10A	0.456	0.209	0.276227	2.55522e-19	VPS35
C07_cDC_CLEC10A	0.26	0.078	0.401048	2.83808e-19	MAN2B1
C07_cDC_CLEC10A	0.688	0.379	0.252804	3.61977e-19	ATP6AP2
C07_cDC_CLEC10A	0.317	0.134	0.315686	4.82556e-19	CEP170
C07_cDC_CLEC10A	0.25	0.084	0.593481	4.92075e-19	FAM26F
C07_cDC_CLEC10A	0.415	0.157	0.303491	6.71914e-19	GCA
C07_cDC_CLEC10A	0.404	0.182	0.277992	8.35176e-19	PICALM
C07_cDC_CLEC10A	0.348	0.142	0.338935	1.3647e-18	TCEAL4
C07_cDC_CLEC10A	0.387	0.153	0.444476	1.45641e-18	FKBP5
C07_cDC_CLEC10A	0.665	0.358	0.418584	2.00419e-18	CD81
C07_cDC_CLEC10A	0.393	0.163	0.376674	2.28202e-18	BID
C07_cDC_CLEC10A	0.386	0.175	0.288406	2.48958e-18	DUSP23
C07_cDC_CLEC10A	0.947	0.764	0.511633	2.82657e-18	SRGN
C07_cDC_CLEC10A	0.292	0.093	0.395028	3.03927e-18	ADAM8
C07_cDC_CLEC10A	0.366	0.168	0.638324	3.83969e-18	NME2
C07_cDC_CLEC10A	0.543	0.267	0.284451	4.38419e-18	MFSD1
C07_cDC_CLEC10A	0.311	0.117	0.308622	5.79632e-18	FUOM
C07_cDC_CLEC10A	0.863	0.553	0.269881	9.03371e-18	ARPC5
C07_cDC_CLEC10A	0.323	0.119	0.416346	9.87223e-18	PPIF
C07_cDC_CLEC10A	0.538	0.262	0.252001	1.57795e-17	CNPY3
C07_cDC_CLEC10A	0.439	0.205	0.326412	1.74265e-17	PTTG1IP
C07_cDC_CLEC10A	0.599	0.324	0.333888	2.55038e-17	ZEB2
C07_cDC_CLEC10A	0.985	0.841	0.279048	2.92678e-17	H3F3A
C07_cDC_CLEC10A	0.273	0.103	0.31289	3.05577e-17	MTHFD2
C07_cDC_CLEC10A	0.363	0.158	0.544626	3.27548e-17	FCGR1A
C07_cDC_CLEC10A	0.389	0.164	0.36208	4.25016e-17	MEF2A
C07_cDC_CLEC10A	0.256	0.081	0.373095	4.41042e-17	CAMK1
C07_cDC_CLEC10A	0.646	0.379	0.378421	4.44691e-17	CEBPB
C07_cDC_CLEC10A	0.641	0.352	0.377888	4.95131e-17	C1QB
C07_cDC_CLEC10A	0.451	0.23	0.528918	5.2367e-17	C5AR1
C07_cDC_CLEC10A	0.792	0.481	0.347208	5.3483e-17	PRDX1
C07_cDC_CLEC10A	0.36	0.159	0.308852	6.88397e-17	NCF2
C07_cDC_CLEC10A	0.306	0.119	0.333339	7.40491e-17	NME1
C07_cDC_CLEC10A	0.696	0.428	0.33328	8.51513e-17	RGS1
C07_cDC_CLEC10A	0.402	0.174	0.386567	9.13706e-17	PILRA
C07_cDC_CLEC10A	0.476	0.219	0.299857	1.43303e-16	SERPINB6
C07_cDC_CLEC10A	0.888	0.631	0.294184	1.50247e-16	HSP90AB1
C07_cDC_CLEC10A	0.313	0.133	0.341811	1.64166e-16	MAFF
C07_cDC_CLEC10A	0.362	0.173	0.323448	1.94947e-16	NAIP
C07_cDC_CLEC10A	0.28	0.106	0.358726	3.19353e-16	TLR2
C07_cDC_CLEC10A	0.346	0.145	0.289501	1.03989e-15	PARL
C07_cDC_CLEC10A	0.394	0.18	0.251987	1.19059e-15	DDAH2
C07_cDC_CLEC10A	0.459	0.227	0.276547	1.25324e-15	HEXB
C07_cDC_CLEC10A	0.724	0.4	0.272455	1.38984e-15	FAM49B
C07_cDC_CLEC10A	0.296	0.127	0.442325	1.3973e-15	NUB1
C07_cDC_CLEC10A	0.359	0.153	0.282855	2.18402e-15	PCBD1
C07_cDC_CLEC10A	0.71	0.379	0.271924	2.52272e-15	CLTA
C07_cDC_CLEC10A	0.308	0.138	0.315016	3.60268e-15	TFEC
C07_cDC_CLEC10A	0.327	0.14	0.265566	5.10733e-15	ARL8B
C07_cDC_CLEC10A	0.335	0.135	0.593019	5.49934e-15	BCL2A1
C07_cDC_CLEC10A	0.49	0.242	0.35452	6.38112e-15	HNMT
C07_cDC_CLEC10A	0.278	0.102	0.290014	7.92887e-15	NUDT16
C07_cDC_CLEC10A	0.421	0.214	0.280919	9.01787e-15	RB1
C07_cDC_CLEC10A	0.418	0.185	0.481052	1.12171e-14	LTC4S
C07_cDC_CLEC10A	0.388	0.198	0.502156	2.0135e-14	TMEM176A
C07_cDC_CLEC10A	0.472	0.246	0.265298	5.42239e-14	RNF13
[truncated: 1,249 more rows]
