# Supplementary material for: Single-cell transcriptomics reveals metabolic remodeling and functional specialization in the immune microenvironment of bone tumors
Source: J Transl Med. 2025 May 16;23:554. doi: 10.1186/s12967-025-06346-0 (PMC12084933; doi:10.1186/s12967-025-06346-0)
Supplement: Supplementary file 4 — Supplementary Material 4 [file 12967_2025_6346_MOESM4_ESM.xlsx]

## Sheet: mantel
number	spec	env	r	p	rd	pd
1	C02_pDC_LILRA4	C01_B cell_MS4A1	-0.0742456	0.47	< 0.2	>= 0.05
2	C02_pDC_LILRA4	C03_Plasma cell_JCHAIN	0.283357	0.072	0.2 - 0.4	>= 0.05
3	C02_pDC_LILRA4	C09_Tnaive_TCF7	-0.123005	0.752	< 0.2	>= 0.05
4	C02_pDC_LILRA4	C10_CD8 Tem_GZMK	0.193715	0.126	< 0.2	>= 0.05
5	C02_pDC_LILRA4	C11_NK_KLRD1	0.148168	0.157	< 0.2	>= 0.05
6	C02_pDC_LILRA4	C12_Treg_FOXP3	0.047585	0.255	< 0.2	>= 0.05
7	C04_Macrophage_CCL3L1	C01_B cell_MS4A1	0.0465739	0.237	< 0.2	>= 0.05
8	C04_Macrophage_CCL3L1	C03_Plasma cell_JCHAIN	-0.0527959	0.573	< 0.2	>= 0.05
9	C04_Macrophage_CCL3L1	C09_Tnaive_TCF7	0.177754	0.104	< 0.2	>= 0.05
10	C04_Macrophage_CCL3L1	C10_CD8 Tem_GZMK	-0.0445269	0.565	< 0.2	>= 0.05
11	C04_Macrophage_CCL3L1	C11_NK_KLRD1	0.0364022	0.285	< 0.2	>= 0.05
12	C04_Macrophage_CCL3L1	C12_Treg_FOXP3	-0.112703	0.844	< 0.2	>= 0.05
13	C05_Monocyte_FCN1	C01_B cell_MS4A1	-0.120793	0.697	< 0.2	>= 0.05
14	C05_Monocyte_FCN1	C03_Plasma cell_JCHAIN	-0.102206	0.637	< 0.2	>= 0.05
15	C05_Monocyte_FCN1	C09_Tnaive_TCF7	-0.131154	0.772	< 0.2	>= 0.05
16	C05_Monocyte_FCN1	C10_CD8 Tem_GZMK	-0.127734	0.763	< 0.2	>= 0.05
17	C05_Monocyte_FCN1	C11_NK_KLRD1	0.00203898	0.316	< 0.2	>= 0.05
18	C05_Monocyte_FCN1	C12_Treg_FOXP3	0.00531211	0.343	< 0.2	>= 0.05
19	C06_Macrophage_APOE	C01_B cell_MS4A1	0.213033	0.072	0.2 - 0.4	>= 0.05
20	C06_Macrophage_APOE	C03_Plasma cell_JCHAIN	0.0453077	0.291	< 0.2	>= 0.05
21	C06_Macrophage_APOE	C09_Tnaive_TCF7	0.454309	0.003	>= 0.4	< 0.01
22	C06_Macrophage_APOE	C10_CD8 Tem_GZMK	0.212458	0.052	0.2 - 0.4	>= 0.05
23	C06_Macrophage_APOE	C11_NK_KLRD1	0.3204	0.017	0.2 - 0.4	0.01 - 0.05
24	C06_Macrophage_APOE	C12_Treg_FOXP3	-0.13679	0.87	< 0.2	>= 0.05
25	C07_cDC_CLEC10A	C01_B cell_MS4A1	0.203995	0.128	0.2 - 0.4	>= 0.05
26	C07_cDC_CLEC10A	C03_Plasma cell_JCHAIN	-0.132855	0.796	< 0.2	>= 0.05
27	C07_cDC_CLEC10A	C09_Tnaive_TCF7	0.276477	0.084	0.2 - 0.4	>= 0.05
28	C07_cDC_CLEC10A	C10_CD8 Tem_GZMK	0.226421	0.075	0.2 - 0.4	>= 0.05
29	C07_cDC_CLEC10A	C11_NK_KLRD1	-0.0372145	0.512	< 0.2	>= 0.05
30	C07_cDC_CLEC10A	C12_Treg_FOXP3	0.0346948	0.326	< 0.2	>= 0.05
31	C08_Osteoclast_CTSK	C01_B cell_MS4A1	-0.0926237	0.433	< 0.2	>= 0.05
32	C08_Osteoclast_CTSK	C03_Plasma cell_JCHAIN	0.0303237	0.194	< 0.2	>= 0.05
33	C08_Osteoclast_CTSK	C09_Tnaive_TCF7	0.0960052	0.096	< 0.2	>= 0.05
34	C08_Osteoclast_CTSK	C10_CD8 Tem_GZMK	0.23353	0.084	0.2 - 0.4	>= 0.05
35	C08_Osteoclast_CTSK	C11_NK_KLRD1	-0.0956323	0.566	< 0.2	>= 0.05
36	C08_Osteoclast_CTSK	C12_Treg_FOXP3	-0.168492	0.95	< 0.2	>= 0.05
