# Supplementary material for: Single-cell transcriptomics reveals metabolic remodeling and functional specialization in the immune microenvironment of bone tumors
Source: J Transl Med. 2025 May 16;23:554. doi: 10.1186/s12967-025-06346-0 (PMC12084933; doi:10.1186/s12967-025-06346-0)
Supplement: Supplementary file 5 — Supplementary Material 5 [file 12967_2025_6346_MOESM5_ESM.xlsx]

## Sheet: ST.5 T&NK monocle
Cell ID	Cluster	State	Pseudotime
OS3_CTGTGCTCAAAGTGCG-1_3	C09_Tnaive_TCF7	State4	12.1502
ES1_ATCATCTAGGTGATTA-1_5	C09_Tnaive_TCF7	State4	11.3179
OS4_ACCTTTAAGGTGCACA-1_4	C09_Tnaive_TCF7	State4	11.96
GCTB3_TTACCATCATTGACAC-1_12	C09_Tnaive_TCF7	State1	1.58978
ES1_CGGACGTAGGCGATAC-1_5	C09_Tnaive_TCF7	State4	11.0803
OS2_CCATGTCTCCCATTAT-1_2	C09_Tnaive_TCF7	State4	11.9652
GCTB2_CGAGTGCGTTATGACC-1_10	C09_Tnaive_TCF7	State1	0.490773
ES4_CTCGAGGTCGGAGCAA-1_8	C09_Tnaive_TCF7	State1	2.7874
GCTB2_GACATCATCGCTACGG-1_10	C09_Tnaive_TCF7	State1	0.439829
OS3_ACATACGGTGCAGTAG-1_3	C09_Tnaive_TCF7	State4	10.8364
OS3_TAAACCGGTTCGTGAT-1_3	C09_Tnaive_TCF7	State3	9.46906
OS2_CTCGGGACATCAGTAC-1_2	C09_Tnaive_TCF7	State4	12.0648
OS4_GAATGAACAAGCTGGA-1_4	C09_Tnaive_TCF7	State4	12.0459
GCTB1_TCACTATCATCGGAGA-1_9	C09_Tnaive_TCF7	State1	0.743861
OS4_CTAGAGTAGAGCTGCA-1_4	C09_Tnaive_TCF7	State4	11.3628
OS1_CAAGGCCTCCGTACAA-1_1	C09_Tnaive_TCF7	State4	11.9257
OS3_GCCAAATGTCGTTGTA-1_3	C09_Tnaive_TCF7	State4	12.0531
OS3_ATGCGATCAATCGGTT-1_3	C09_Tnaive_TCF7	State4	11.7978
OS3_CCTAAAGTCCTCAATT-1_3	C09_Tnaive_TCF7	State3	9.39649
OS2_TCGGTAAGTTACGACT-1_2	C09_Tnaive_TCF7	State4	11.8483
GCTB2_AGACACTCACGACTAT-1_10	C09_Tnaive_TCF7	State1	0.255273
ES2_ATCCACCTCAAAGACA-1_6	C09_Tnaive_TCF7	State5	7.1667
ES2_CCATTCGTCATGTCTT-1_6	C09_Tnaive_TCF7	State1	3.43963
ES1_CGTTCTGGTAAGGGAA-1_5	C09_Tnaive_TCF7	State4	11.1202
GCTB5_GGGTTTAGTCCATAGT-1_14	C09_Tnaive_TCF7	State1	4.40114
OS3_TGGCTGGCAAGTACCT-1_3	C09_Tnaive_TCF7	State4	12.0018
ES1_AGTCTTTCACCTATCC-1_5	C09_Tnaive_TCF7	State2	7.36887
ES4_GGAGCAAAGTACATGA-1_8	C09_Tnaive_TCF7	State1	2.91956
OS4_TCAGGATGTGCAGGTA-1_4	C09_Tnaive_TCF7	State4	12.0389
ES1_GTGCATACACCGTTGG-1_5	C09_Tnaive_TCF7	State4	12.1227
OS4_ACCCACTTCAGAGGTG-1_4	C09_Tnaive_TCF7	State4	12.1765
GCTB3_GCCGTGAGTTCAGGTT-1_12	C09_Tnaive_TCF7	State1	1.64313
GCTB2_AGGATAACAAACTCGT-1_11	C09_Tnaive_TCF7	State1	0.202457
GCTB5_CTCAGAATCTCCGAAA-1_14	C09_Tnaive_TCF7	State2	7.12493
GCTB3_CATTCTAAGCTCGACC-1_12	C09_Tnaive_TCF7	State1	0.407973
OS3_GGTATTGAGCAATCTC-1_3	C09_Tnaive_TCF7	State4	10.8847
ES1_CTGCGGAGTCTAGGTT-1_5	C09_Tnaive_TCF7	State4	11.6465
ES1_ACACTGATCATGCATG-1_5	C09_Tnaive_TCF7	State4	10.1879
ES1_GATTCAGCATCGGACC-1_5	C09_Tnaive_TCF7	State4	12.1014
ES2_ATTTCTGCACGGCGTT-1_6	C09_Tnaive_TCF7	State1	4.34162
OS4_CGAGCACGTAGTAGTA-1_4	C09_Tnaive_TCF7	State4	12.3466
OS2_TTGCCGTCATCGTCGG-1_2	C09_Tnaive_TCF7	State4	12.1347
OS3_GACGGCTGTCAATACC-1_3	C09_Tnaive_TCF7	State4	10.3958
OS1_AGCATACGTCGGCATC-1_1	C09_Tnaive_TCF7	State2	7.36186
OS3_GCATGTATCCTAGGGC-1_3	C09_Tnaive_TCF7	State4	11.9077
OS3_CTCGAAAGTATATCCG-1_3	C09_Tnaive_TCF7	State4	11.6628
OS4_GAAATGACATAAGACA-1_4	C09_Tnaive_TCF7	State4	12.0861
GCTB1_TCACAAGGTTAGTCGT-1_9	C09_Tnaive_TCF7	State1	0.391439
OS4_CAGATCAGTCAACATC-1_4	C09_Tnaive_TCF7	State4	12.1746
OS2_TAGAGCTGTCTGATTG-1_2	C09_Tnaive_TCF7	State4	12.1727
OS3_GGGAATGCACGGCTAC-1_3	C09_Tnaive_TCF7	State3	9.35699
GCTB1_GGTAGAGCACGCAGTC-1_9	C09_Tnaive_TCF7	State1	0.514168
OS3_GCGCAACAGTCCAGGA-1_3	C09_Tnaive_TCF7	State4	11.9385
OS1_CTGTGCTAGATCCTGT-1_1	C09_Tnaive_TCF7	State4	10.5509
OS4_GTCACGGTCAGCACAT-1_4	C09_Tnaive_TCF7	State4	12.2383
ES3_CTCTACGCACCACGTG-1_7	C09_Tnaive_TCF7	State5	6.08942
ES1_CCTCAGTCACGGATAG-1_5	C09_Tnaive_TCF7	State4	10.8156
GCTB1_TTGCATTAGGGTAGCT-1_9	C09_Tnaive_TCF7	State1	0.38389
GCTB5_GTGCTGGAGAAAGCGA-1_14	C09_Tnaive_TCF7	State2	6.9764
OS3_TAGAGCTTCGGAAACG-1_3	C09_Tnaive_TCF7	State4	11.9134
OS3_AACGTTGAGCCGCCTA-1_3	C09_Tnaive_TCF7	State3	9.53982
OS2_CCTCAGTCATCCCACT-1_2	C09_Tnaive_TCF7	State4	12.1178
ES4_ATAAGAGTCGCGATCG-1_8	C09_Tnaive_TCF7	State1	3.25657
GCTB1_AGACAAAAGCGAATGC-1_9	C09_Tnaive_TCF7	State1	0.0855789
OS4_ACACCGGAGGTGGGTT-1_4	C09_Tnaive_TCF7	State4	12.1184
OS3_CCATTCGCATTATCTC-1_3	C09_Tnaive_TCF7	State4	10.8899
OS3_CTCGTCAAGGCATGGT-1_3	C09_Tnaive_TCF7	State4	11.0829
ES4_ACTGAGTAGCGATAGC-1_8	C09_Tnaive_TCF7	State1	1.87873
OS2_CGTAGGCTCCCGACTT-1_2	C09_Tnaive_TCF7	State4	12.1264
OS3_ATGTGTGTCACTATTC-1_3	C09_Tnaive_TCF7	State4	9.96554
ES1_CGATGTAGTCCGAAGA-1_5	C09_Tnaive_TCF7	State4	11.089
OS3_GGAAAGCCAGTGGGAT-1_3	C09_Tnaive_TCF7	State4	11.3894
ES4_GTCTTCGCAAGTAGTA-1_8	C09_Tnaive_TCF7	State1	3.37164
GCTB1_TTGCTGCTCATAGCAC-1_9	C09_Tnaive_TCF7	State1	0.33955
OS4_CGATTGATCCTGCTTG-1_4	C09_Tnaive_TCF7	State4	12.2258
OS2_TGATTTCAGCTCAACT-1_2	C09_Tnaive_TCF7	State4	12.0588
GCTB1_CGCATAACACGGCCAT-1_9	C09_Tnaive_TCF7	State1	0.369947
OS3_AAACGGGAGTCTCGGC-1_3	C09_Tnaive_TCF7	State4	11.7703
ES4_CCACTACCACTTCGAA-1_8	C09_Tnaive_TCF7	State1	3.98352
GCTB1_ATGGTTGCAAGACGGT-1_9	C09_Tnaive_TCF7	State1	0.49125
OS1_ATCGAGTTCTGAGTGT-1_1	C09_Tnaive_TCF7	State3	8.98385
GCTB1_AAACCCATCGGCTCTT-1_9	C09_Tnaive_TCF7	State1	0.553201
OS4_TCAGATGCAATAGCAA-1_4	C09_Tnaive_TCF7	State4	11.9261
OS4_GATGAAAAGCACGCCT-1_4	C09_Tnaive_TCF7	State4	12.1564
ES1_CCCATACTCTCGCATC-1_5	C09_Tnaive_TCF7	State4	10.7876
OS3_TACGGATTCGCTTGTC-1_3	C09_Tnaive_TCF7	State4	10.1342
OS4_TCTGAGAGTAGAGGAA-1_4	C09_Tnaive_TCF7	State4	12.1314
OS2_GATCGCGTCGTTGACA-1_2	C09_Tnaive_TCF7	State4	12.219
ES1_GCGAGAAGTTCAACCA-1_5	C09_Tnaive_TCF7	State4	10.2789
GCTB2_GATCACAGTAACAGGC-1_11	C09_Tnaive_TCF7	State1	0.329408
OS2_GAATAAGCAGCTGTGC-1_2	C09_Tnaive_TCF7	State4	12.0899
OS3_GACGTTACAAAGCGGT-1_3	C09_Tnaive_TCF7	State3	9.51442
OS2_GACGTTATCGCCCTTA-1_2	C09_Tnaive_TCF7	State4	11.911
OS3_TAGTTGGTCCTATGTT-1_3	C09_Tnaive_TCF7	State4	11.768
OS3_GTGCAGCAGAAGGTGA-1_3	C09_Tnaive_TCF7	State3	9.36776
OS4_GCGAGAACACAGTCGC-1_4	C09_Tnaive_TCF7	State4	12.1165
ES2_CACACTCCAGCATACT-1_6	C09_Tnaive_TCF7	State1	3.13937
GCTB3_CATGCAATCTGTTCAT-1_12	C09_Tnaive_TCF7	State1	3.72249
OS3_CAACCAAGTGCCTGGT-1_3	C09_Tnaive_TCF7	State3	9.39064
OS2_ATGGGAGCACCCAGTG-1_2	C09_Tnaive_TCF7	State4	12.2639
OS1_TCGGTAATCTGAGTGT-1_1	C09_Tnaive_TCF7	State3	9.55979
GCTB2_TACTTACAGTCGTTAC-1_11	C09_Tnaive_TCF7	State1	0.389014
OS3_AAACCTGAGTCCAGGA-1_3	C09_Tnaive_TCF7	State4	11.9219
GCTB3_TAGAGTCCAAGTCATC-1_12	C09_Tnaive_TCF7	State1	0.389535
ES4_AAACCTGAGTACATGA-1_8	C09_Tnaive_TCF7	State1	3.92842
OS3_CGAGCCATCATAAAGG-1_3	C09_Tnaive_TCF7	State3	9.29203
ES4_GACGTTATCTGTTTGT-1_8	C09_Tnaive_TCF7	State1	2.02676
ES1_ATCATCTTCGGATGTT-1_5	C09_Tnaive_TCF7	State4	9.97247
GCTB3_GGGCCATTCGCTCATC-1_12	C09_Tnaive_TCF7	State1	0.305678
ES1_AGGGATGTCTGAGTGT-1_5	C09_Tnaive_TCF7	State4	10.2728
OS3_GCTCCTAGTAGATTAG-1_3	C09_Tnaive_TCF7	State3	9.54505
OS3_GATCGCGCAGGATTGG-1_3	C09_Tnaive_TCF7	State4	12.0916
OS3_GTAGGCCTCCTCATTA-1_3	C09_Tnaive_TCF7	State4	11.4132
GCTB1_ACCAAACAGAACTTCC-1_9	C09_Tnaive_TCF7	State1	0.293131
OS3_GGGTCTGGTCTACCTC-1_3	C09_Tnaive_TCF7	State4	10.3631
GCTB2_TTCCTCTGTCTTTCAT-1_10	C09_Tnaive_TCF7	State1	0.444757
OS2_CCATTCGTCGCAAACT-1_2	C09_Tnaive_TCF7	State4	12.1313
OS2_GGTGAAGTCGTCCAGG-1_2	C09_Tnaive_TCF7	State4	12.2464
OS3_CCCATACCAGATGGCA-1_3	C09_Tnaive_TCF7	State4	10.4154
GCTB3_TACTGCCCACGCCACA-1_12	C09_Tnaive_TCF7	State1	1.0159
GCTB1_GACACGCGTAAGGAGA-1_9	C09_Tnaive_TCF7	State1	0.217873
OS4_ATTATCCGTAGGGACT-1_4	C09_Tnaive_TCF7	State4	10.5687
OS3_CAGGTGCCATTGAGCT-1_3	C09_Tnaive_TCF7	State4	11.7132
ES1_TCAGGATAGGCCGAAT-1_5	C09_Tnaive_TCF7	State4	11.7915
OS3_AGAGCGAGTTCGCTAA-1_3	C09_Tnaive_TCF7	State3	9.40742
ES4_AGTGGGACATCGTCGG-1_8	C09_Tnaive_TCF7	State1	3.02118
OS3_ATCATCTAGGAATGGA-1_3	C09_Tnaive_TCF7	State4	11.974
OS2_TGAGCCGTCTCCCTGA-1_2	C09_Tnaive_TCF7	State4	12.1605
ES2_TGCGCAGCACGAAACG-1_6	C09_Tnaive_TCF7	State1	4.61777
ES2_ACGCCAGCAAGCGCTC-1_6	C09_Tnaive_TCF7	State1	3.98088
OS2_GTACGTACAGGCTGAA-1_2	C09_Tnaive_TCF7	State4	11.8458
OS2_GGTGTTATCGGTCTAA-1_2	C09_Tnaive_TCF7	State4	11.7657
OS3_CTCGGGATCAGTTTGG-1_3	C09_Tnaive_TCF7	State3	9.45012
GCTB2_TTTGACTTCTTGTTAC-1_11	C09_Tnaive_TCF7	State1	0.27117
GCTB2_TGCCGAGCATCGGATT-1_11	C09_Tnaive_TCF7	State1	0.279132
ES4_TGAGCCGTCACGATGT-1_8	C09_Tnaive_TCF7	State1	2.0965
ES4_TCATTTGCAGTATAAG-1_8	C09_Tnaive_TCF7	State1	2.08401
GCTB1_AGAACCTGTGCCCGTA-1_9	C09_Tnaive_TCF7	State1	0.436967
ES1_CGAGAAGCAGGTGCCT-1_5	C09_Tnaive_TCF7	State4	11.8144
OS3_GCTGCAGTCAGGTAAA-1_3	C09_Tnaive_TCF7	State3	9.45796
ES1_TAGACCACACCATCCT-1_5	C09_Tnaive_TCF7	State4	11.5297
ES4_GTGTTAGAGCGATATA-1_8	C09_Tnaive_TCF7	State1	3.81813
OS2_TGCCCATAGTACGCGA-1_2	C09_Tnaive_TCF7	State4	12.2158
GCTB3_GGGATCCTCGTAGAGG-1_12	C09_Tnaive_TCF7	State1	0.369981
OS3_CACCTTGCACAGAGGT-1_3	C09_Tnaive_TCF7	State4	11.4662
GCTB1_CGTTAGAGTCTCGACG-1_9	C09_Tnaive_TCF7	State1	0.340047
GCTB1_TCACACCTCGAGCTGC-1_9	C09_Tnaive_TCF7	State1	0.331376
OS4_AGCGGTCGTCCCTACT-1_4	C09_Tnaive_TCF7	State4	12.0932
GCTB3_CTGGCAGGTTGTTTGG-1_12	C09_Tnaive_TCF7	State1	0.616096
OS4_GCATGCGCATTAGCCA-1_4	C09_Tnaive_TCF7	State4	12.2584
ES1_GACTAACGTATAGTAG-1_5	C09_Tnaive_TCF7	State4	9.60522
ES1_TACTTGTGTAGCCTCG-1_5	C09_Tnaive_TCF7	State4	9.87598
GCTB2_TGCTTCGTCTACGCAA-1_11	C09_Tnaive_TCF7	State1	0.281846
OS2_CGCTGGAGTCTGGTCG-1_2	C09_Tnaive_TCF7	State4	12.1448
ES2_CGACTTCTCCTTAATC-1_6	C09_Tnaive_TCF7	State2	6.24047
GCTB2_GGGCTCATCTCAAAGC-1_10	C09_Tnaive_TCF7	State1	0.328734
OS2_GTGAAGGCAAAGGCGT-1_2	C09_Tnaive_TCF7	State4	12.1642
ES2_CCCTCCTCACACCGAC-1_6	C09_Tnaive_TCF7	State1	2.54298
ES4_AGCATACCAAAGTCAA-1_8	C09_Tnaive_TCF7	State1	4.5044
GCTB3_CTTCAATAGTGCAGGT-1_12	C09_Tnaive_TCF7	State1	0.42164
OS2_TATCAGGCATCCTAGA-1_2	C09_Tnaive_TCF7	State4	12.0824
GCTB1_ACCTACCCAACTCATG-1_9	C09_Tnaive_TCF7	State1	0.491839
OS3_TCAGATGGTACCGTTA-1_3	C09_Tnaive_TCF7	State3	9.43437
OS4_GATTCAGCAATCACAC-1_4	C09_Tnaive_TCF7	State4	12.1375
OS4_GAAATGACAGTGGAGT-1_4	C09_Tnaive_TCF7	State4	12.2165
OS2_CTTCTCTCAACAACCT-1_2	C09_Tnaive_TCF7	State4	11.963
ES4_AAGGTTCCAAGCCCAC-1_8	C09_Tnaive_TCF7	State1	2.37012
OS3_CCTTCCCAGGCAGTCA-1_3	C09_Tnaive_TCF7	State3	9.41245
OS4_TCGGGACCATGCCTTC-1_4	C09_Tnaive_TCF7	State4	12.2038
OS2_TCAGCAAAGTCGTTTG-1_2	C09_Tnaive_TCF7	State4	8.05299
GCTB3_TGCTCCATCGTCAAAC-1_12	C09_Tnaive_TCF7	State1	0.558554
OS2_TAAGCGTAGAAGGACA-1_2	C09_Tnaive_TCF7	State4	12.1069
GCTB3_TGACTCCGTGCACGCT-1_12	C09_Tnaive_TCF7	State1	0.399416
ES4_CCTAAAGGTCAGATAA-1_8	C09_Tnaive_TCF7	State1	2.58046
ES4_TAGGCATCAACACGCC-1_8	C09_Tnaive_TCF7	State1	2.62225
ES4_AGCTCCTAGTCGAGTG-1_8	C09_Tnaive_TCF7	State1	3.84359
OS1_ACCGTAAAGATGGGTC-1_1	C09_Tnaive_TCF7	State4	11.8355
ES4_CTAAGACAGACTACAA-1_8	C09_Tnaive_TCF7	State1	2.89264
GCTB2_CGAGTTATCTGGGCGT-1_11	C09_Tnaive_TCF7	State1	0.565587
GCTB3_GTTACAGGTACCTAGT-1_12	C09_Tnaive_TCF7	State1	0.50559
OS4_CCGGGATCAAGGACTG-1_4	C09_Tnaive_TCF7	State4	12.2808
OS3_GACAGAGCAATAGCAA-1_3	C09_Tnaive_TCF7	State4	11.3821
GCTB3_GTCTTTATCTTCCCAG-1_12	C09_Tnaive_TCF7	State1	0.496212
GCTB5_TGGAACTAGTCTTCGA-1_14	C09_Tnaive_TCF7	State2	6.44237
ES1_GTTTCTAAGTGTGGCA-1_5	C09_Tnaive_TCF7	State4	11.9808
GCTB2_TATTTCGGTCTCGACG-1_10	C09_Tnaive_TCF7	State1	0.332031
OS4_TTAGGCATCAGGCGAA-1_4	C09_Tnaive_TCF7	State4	12.2841
GCTB2_GTCTACCCACCGTACG-1_10	C09_Tnaive_TCF7	State1	0.420144
ES1_ACTGCTCTCAGGCCCA-1_5	C09_Tnaive_TCF7	State4	11.8302
OS3_GGAACTTCAGCTTAAC-1_3	C09_Tnaive_TCF7	State4	10.1727
OS3_CAGATCAAGAGTCTGG-1_3	C09_Tnaive_TCF7	State4	12.0813
GCTB5_GATTTCTTCTACTGCC-1_14	C09_Tnaive_TCF7	State1	4.39848
OS4_ATAGACCAGAGCTGGT-1_4	C09_Tnaive_TCF7	State4	12.0014
GCTB2_GCCATTCAGCAGATAT-1_10	C09_Tnaive_TCF7	State1	0.231913
GCTB3_GATGATCCACCTGCGA-1_12	C09_Tnaive_TCF7	State1	0.492372
ES1_AAGTCTGTCTACCTGC-1_5	C09_Tnaive_TCF7	State4	12.0644
ES4_CTAGCCTGTGTCGCTG-1_8	C09_Tnaive_TCF7	State1	3.36443
ES1_TTCTACACAAGCCATT-1_5	C09_Tnaive_TCF7	State4	9.90504
OS3_ACCGTAACACGTCAGC-1_3	C09_Tnaive_TCF7	State4	11.97
ES4_CGTCACTGTGCTCTTC-1_8	C09_Tnaive_TCF7	State1	3.9682
OS3_GTGAAGGGTTTCCACC-1_3	C09_Tnaive_TCF7	State4	11.1798
ES2_TTCTTAGTCTAACTCT-1_6	C09_Tnaive_TCF7	State1	3.96677
GCTB3_TTTGTTGTCCGCACGA-1_12	C09_Tnaive_TCF7	State1	0.471548
ES1_CATTATCCAGACAAGC-1_5	C09_Tnaive_TCF7	State4	11.9954
ES2_AGTCTTTTCCTATGTT-1_6	C09_Tnaive_TCF7	State2	6.81653
ES1_AGGTCCGTCAACACTG-1_5	C09_Tnaive_TCF7	State4	11.301
GCTB3_TTGGGATTCGCGTGAC-1_12	C09_Tnaive_TCF7	State1	0.500359
OS4_CTCAGAAGTTCACCTC-1_4	C09_Tnaive_TCF7	State4	12.3217
GCTB2_CTGAATGGTTCCATTT-1_10	C09_Tnaive_TCF7	State1	0.130439
GCTB2_GGACGTCCAATACGAA-1_10	C09_Tnaive_TCF7	State1	0.154133
ES4_GTATTCTTCTTCGAGA-1_8	C09_Tnaive_TCF7	State1	1.18909
ES2_GAACGGAAGCGAGAAA-1_6	C09_Tnaive_TCF7	State1	4.57852
ES4_GACCTGGGTCAACTGT-1_8	C09_Tnaive_TCF7	State1	2.67538
ES4_TCGCGAGGTTCGTCTC-1_8	C09_Tnaive_TCF7	State1	2.19695
GCTB2_TCATCCGAGGTCGACA-1_11	C09_Tnaive_TCF7	State1	0.219678
OS4_TTTCCTCCATATGGTC-1_4	C09_Tnaive_TCF7	State4	11.9449
ES2_TTGCCGTGTTCAACCA-1_6	C09_Tnaive_TCF7	State1	3.61078
OS3_TTAGTTCTCAGAGGTG-1_3	C09_Tnaive_TCF7	State4	11.9433
OS3_GGGTTGCGTCAATACC-1_3	C09_Tnaive_TCF7	State4	11.8442
ES4_CCATTCGCACTGTGTA-1_8	C09_Tnaive_TCF7	State1	2.5518
OS2_TACTCGCCACGGTAGA-1_2	C09_Tnaive_TCF7	State4	11.9017
OS4_TCGGTAATCTGATACG-1_4	C09_Tnaive_TCF7	State4	12.2458
ES1_CCGGGATAGGTGCTAG-1_5	C09_Tnaive_TCF7	State4	11.7964
GCTB2_CGAAGGAAGTAGTCTC-1_10	C09_Tnaive_TCF7	State1	0.427985
OS3_TTTCCTCTCTTTAGTC-1_3	C09_Tnaive_TCF7	State4	10.8663
ES1_CACATTTAGTTCCACA-1_5	C09_Tnaive_TCF7	State4	9.48496
GCTB1_TCGACCTCACCTGATA-1_9	C09_Tnaive_TCF7	State1	0.539398
GCTB3_GGGTCACGTCTAGGCC-1_12	C09_Tnaive_TCF7	State1	1.03345
OS4_TTGTAGGTCCTGCTTG-1_4	C09_Tnaive_TCF7	State4	12.0897
OS3_ATGGGAGTCTAGCACA-1_3	C09_Tnaive_TCF7	State4	11.0827
GCTB3_AGGCTGCAGCCAAGGT-1_12	C09_Tnaive_TCF7	State1	0.515872
ES2_ACTATCTAGGTAGCTG-1_6	C09_Tnaive_TCF7	State1	4.36398
GCTB1_CTCCCTCGTGTTAAAG-1_9	C09_Tnaive_TCF7	State1	0.23966
GCTB1_TCAGCCTAGCTGTACT-1_9	C09_Tnaive_TCF7	State1	0.19758
OS3_CTAATGGGTAAATGTG-1_3	C09_Tnaive_TCF7	State3	9.39949
ES1_GCATGATTCTGTCTCG-1_5	C09_Tnaive_TCF7	State4	10.7125
OS3_GGCAATTAGGGAGTAA-1_3	C09_Tnaive_TCF7	State4	11.8377
OS4_TTCGAAGTCCGTTGCT-1_4	C09_Tnaive_TCF7	State4	12.1365
GCTB1_CCCATTGGTTTCCCAC-1_9	C09_Tnaive_TCF7	State1	0.311461
OS2_CCTTCCCTCTGCCCTA-1_2	C09_Tnaive_TCF7	State4	8.37086
GCTB1_TTACTGTAGAGCCGTA-1_9	C09_Tnaive_TCF7	State1	0.387431
OS2_CAGCATAAGCCGGTAA-1_2	C09_Tnaive_TCF7	State4	12.2033
ES1_GATTCAGCAGTTTACG-1_5	C09_Tnaive_TCF7	State4	11.7802
ES4_CTGCCTACATCCTTGC-1_8	C09_Tnaive_TCF7	State1	2.90298
ES4_GACCAATCATGCGCAC-1_8	C09_Tnaive_TCF7	State1	3.19902
ES2_GCGGGTTGTATGGTTC-1_6	C09_Tnaive_TCF7	State1	4.56965
ES1_TGGACGCCAATGGATA-1_5	C09_Tnaive_TCF7	State4	11.8547
ES2_CATATTCTCTCTGAGA-1_6	C09_Tnaive_TCF7	State1	4.36703
OS1_CCTAGCTGTATATCCG-1_1	C09_Tnaive_TCF7	State4	11.0497
OS3_CGCTTCATCGCCAAAT-1_3	C09_Tnaive_TCF7	State4	11.854
ES4_ACACTGAAGCTTCGCG-1_8	C09_Tnaive_TCF7	State1	3.67511
GCTB3_GAGGCAAAGTCACGCC-1_12	C09_Tnaive_TCF7	State1	0.427699
GCTB3_GATGTTGAGTGCACAG-1_12	C09_Tnaive_TCF7	State1	0.460846
ES2_GAATAAGGTGTATGGG-1_6	C09_Tnaive_TCF7	State1	4.81804
ES4_TACTTACCAAGAGGCT-1_8	C09_Tnaive_TCF7	State1	1.18217
ES1_AGGGAGTAGCTTCGCG-1_5	C09_Tnaive_TCF7	State4	8.67891
GCTB3_ACGATCATCATTCGGA-1_12	C09_Tnaive_TCF7	State1	0.56072
ES1_CTGTGCTAGTATCTCG-1_5	C09_Tnaive_TCF7	State4	12.0933
OS1_TATTACCGTAGCTAAA-1_1	C09_Tnaive_TCF7	State3	9.44923
GCTB3_CCGTGAGCAAGACGAC-1_12	C09_Tnaive_TCF7	State1	0.490163
OS3_ATAGACCGTCAACATC-1_3	C09_Tnaive_TCF7	State3	8.6304
GCTB2_CCTCAACGTTTATGCG-1_11	C09_Tnaive_TCF7	State1	0.500236
ES1_GCCTCTAGTAAGAGAG-1_5	C09_Tnaive_TCF7	State4	11.8759
GCTB3_AGGAAATGTCCAGTTA-1_12	C09_Tnaive_TCF7	State1	0.442982
OS3_TGGTTAGAGCCAGTTT-1_3	C09_Tnaive_TCF7	State4	10.483
GCTB1_TTTGGTTCAATGTTGC-1_9	C09_Tnaive_TCF7	State1	0.335918
GCTB3_CTAGGTATCTCGGTCT-1_12	C09_Tnaive_TCF7	State1	0.31136
OS3_AGCAGCCCACATCTTT-1_3	C09_Tnaive_TCF7	State4	12.0089
OS4_TGGCGCACAAGTCTAC-1_4	C09_Tnaive_TCF7	State4	11.9367
OS1_TGCCCATAGTACATGA-1_1	C09_Tnaive_TCF7	State4	12.1159
GCTB3_AAGTTCGGTTGGAGAC-1_12	C09_Tnaive_TCF7	State1	0.407971
OS1_TACAGTGAGCAATCTC-1_1	C09_Tnaive_TCF7	State4	11.9933
OS2_AATCCAGCACTATCTT-1_2	C09_Tnaive_TCF7	State4	12.1364
OS3_ACATACGTCGACCAGC-1_3	C09_Tnaive_TCF7	State1	4.36653
OS3_TTGTAGGCAGAAGCAC-1_3	C09_Tnaive_TCF7	State4	11.1202
GCTB2_GTGGGAATCAAGCCAT-1_11	C09_Tnaive_TCF7	State1	0.223221
ES2_ACTGAGTTCCGTTGCT-1_6	C09_Tnaive_TCF7	State1	3.71356
ES1_GTGCAGCGTATATCCG-1_5	C09_Tnaive_TCF7	State4	12.0837
OS4_AGGCCACTCATCGATG-1_4	C09_Tnaive_TCF7	State4	12.0231
GCTB1_GTAATGCTCCACTGGG-1_9	C09_Tnaive_TCF7	State1	0.22501
OS3_GCACATAAGCTGCCCA-1_3	C09_Tnaive_TCF7	State4	11.1031
ES4_TGGCTGGAGGGCATGT-1_8	C09_Tnaive_TCF7	State1	1.595
ES4_TACGGTAGTGCAACGA-1_8	C09_Tnaive_TCF7	State1	1.38191
GCTB2_CATACCCAGAGCATAT-1_11	C09_Tnaive_TCF7	State1	0.3183
ES1_AGTTGGTGTCGAACAG-1_5	C09_Tnaive_TCF7	State4	11.0799
ES1_GGAAAGCGTGTCCTCT-1_5	C09_Tnaive_TCF7	State4	9.99842
OS4_CTGTTTAGTCGGATCC-1_4	C09_Tnaive_TCF7	State4	12.1795
OS2_GTCACGGTCTGTCTCG-1_2	C09_Tnaive_TCF7	State4	12.0202
ES1_AGCGTCGGTGAGGCTA-1_5	C09_Tnaive_TCF7	State4	11.8598
OS3_AAACCTGCACCTTGTC-1_3	C09_Tnaive_TCF7	State4	11.7779
GCTB2_TACCGAACAATTCACG-1_10	C09_Tnaive_TCF7	State1	0.318145
OS3_TCGAGGCTCCATGAGT-1_3	C09_Tnaive_TCF7	State2	7.17006
ES1_TTAGTTCTCGTTTGCC-1_5	C09_Tnaive_TCF7	State4	11.954
OS3_CATGGCGGTGGTCCGT-1_3	C09_Tnaive_TCF7	State4	11.8053
GCTB3_TTGGGATTCACTCGAA-1_12	C09_Tnaive_TCF7	State1	0.262522
GCTB5_CAAGAGGAGAGTTGCG-1_14	C09_Tnaive_TCF7	State1	4.33601
ES4_GGGCATCAGTTAGGTA-1_8	C09_Tnaive_TCF7	State1	3.61026
ES4_TCACAAGCAGCTCGAC-1_8	C09_Tnaive_TCF7	State1	2.88876
OS3_AACTTTCCATGGGACA-1_3	C09_Tnaive_TCF7	State4	12.0558
OS4_TACGGTAAGGGCATGT-1_4	C09_Tnaive_TCF7	State4	11.8028
OS4_GACTGCGTCTTAGAGC-1_4	C09_Tnaive_TCF7	State4	12.2492
ES2_AGCTTGACATTATCTC-1_6	C09_Tnaive_TCF7	State1	5.05354
GCTB3_TCGACCTGTCAGGCAA-1_12	C09_Tnaive_TCF7	State1	0.476535
GCTB3_GGGCGTTAGTGGTGAC-1_12	C09_Tnaive_TCF7	State1	0.372851
OS4_GGACAGAGTGCGGTAA-1_4	C09_Tnaive_TCF7	State4	12.1418
OS2_CCGTTCACATGCATGT-1_2	C09_Tnaive_TCF7	State4	12.1346
GCTB2_CTTTCAAGTCTAGGCC-1_10	C09_Tnaive_TCF7	State1	0.225089
OS3_ATCTACTCACAGACAG-1_3	C09_Tnaive_TCF7	State4	9.64276
ES1_AAAGATGTCTGTGCAA-1_5	C09_Tnaive_TCF7	State3	8.19546
OS3_TCAATCTAGACAGAGA-1_3	C09_Tnaive_TCF7	State4	10.4983
OS2_TCTGGAAGTACGCTGC-1_2	C09_Tnaive_TCF7	State4	11.9679
ES4_CACCTTGAGAAGCCCA-1_8	C09_Tnaive_TCF7	State1	1.95028
OS4_TCAGGATTCCGTTGTC-1_4	C09_Tnaive_TCF7	State4	12.328
OS2_TGTTCCGGTGCGGTAA-1_2	C09_Tnaive_TCF7	State4	12.1903
ES1_ACTTTCACACAAGTAA-1_5	C09_Tnaive_TCF7	State4	9.76798
OS3_GTCACGGCATACTACG-1_3	C09_Tnaive_TCF7	State4	11.9717
OS4_TTCCCAGTCTATCCCG-1_4	C09_Tnaive_TCF7	State4	11.9848
ES1_ATGTGTGAGGATGGAA-1_5	C09_Tnaive_TCF7	State4	11.7601
ES2_AGTGGGAGTAGGCATG-1_6	C09_Tnaive_TCF7	State1	4.75602
OS1_TCATTTGAGCGATCCC-1_1	C09_Tnaive_TCF7	State4	12.0225
OS4_CCATGTCCATGCAATC-1_4	C09_Tnaive_TCF7	State4	12.0508
ES2_ACATACGTCACAGGCC-1_6	C09_Tnaive_TCF7	State1	4.20747
ES1_ATCCACCCAAGGGTCA-1_5	C09_Tnaive_TCF7	State4	11.3719
OS3_TGAGGGAAGTACGATA-1_3	C09_Tnaive_TCF7	State4	9.01046
ES1_CGAACATAGATAGCAT-1_5	C09_Tnaive_TCF7	State4	9.54328
ES1_TCACAAGCACGAAACG-1_5	C09_Tnaive_TCF7	State4	10.6801
OS4_GCGACCAGTAGGACAC-1_4	C09_Tnaive_TCF7	State4	12.0226
ES4_GTATTCTAGAAACCGC-1_8	C09_Tnaive_TCF7	State1	3.83169
OS4_GCCTCTAGTCCGTGAC-1_4	C09_Tnaive_TCF7	State4	12.239
OS4_CTCGGAGGTCACTGGC-1_4	C09_Tnaive_TCF7	State4	12.1856
OS4_ACGGAGACACGGTGTC-1_4	C09_Tnaive_TCF7	State4	11.9428
OS2_CTAATGGAGACAGGCT-1_2	C09_Tnaive_TCF7	State4	12.1417
GCTB2_TCAGGTAAGCATTGTC-1_11	C09_Tnaive_TCF7	State1	0.132344
ES4_GTTACAGCATCGTCGG-1_8	C09_Tnaive_TCF7	State1	4.31712
OS3_TTCTCAACACTCTGTC-1_3	C09_Tnaive_TCF7	State4	9.98362
GCTB3_TTCACCGAGGTAAACT-1_12	C09_Tnaive_TCF7	State1	0.445884
GCTB1_TCATGGAAGTAAGACT-1_9	C09_Tnaive_TCF7	State1	0.209296
GCTB3_CTGGACGGTTAGAGAT-1_12	C09_Tnaive_TCF7	State1	0.4596
ES1_GGGTCTGGTCTAGTCA-1_5	C09_Tnaive_TCF7	State4	12.0649
OS4_TTCGGTCCAAGCCGTC-1_4	C09_Tnaive_TCF7	State4	12.2206
GCTB3_TCCATCGCAGCTGAAG-1_12	C09_Tnaive_TCF7	State1	0.612823
OS1_GGTATTGCAGCCACCA-1_1	C09_Tnaive_TCF7	State4	11.9923
GCTB1_CAGATTGAGACCTTTG-1_9	C09_Tnaive_TCF7	State1	0.371974
ES1_GTGTGCGGTCACTGGC-1_5	C09_Tnaive_TCF7	State4	9.31694
OS3_CAACCTCCACGTGAGA-1_3	C09_Tnaive_TCF7	State4	8.92312
OS2_GCTTCCACATGGGAAC-1_2	C09_Tnaive_TCF7	State4	11.8882
OS3_ACTGCTCAGCTGAACG-1_3	C09_Tnaive_TCF7	State4	12.0056
GCTB2_ATTCACTAGTAGACCG-1_11	C09_Tnaive_TCF7	State1	0.343886
GCTB2_TCACATTAGTCTAACC-1_11	C09_Tnaive_TCF7	State1	0.367659
GCTB3_ATTCATCCAGACCGCT-1_12	C09_Tnaive_TCF7	State1	0.283547
GCTB3_ACCAAACCAACTGAAA-1_12	C09_Tnaive_TCF7	State1	0.588354
GCTB3_TCGTAGATCTGTCCGT-1_12	C09_Tnaive_TCF7	State1	0.427689
ES2_AGAATAGCAGACACTT-1_6	C09_Tnaive_TCF7	State1	3.96844
OS4_TATGCCCTCCTTAATC-1_4	C09_Tnaive_TCF7	State4	12.1535
GCTB3_GCGTTTCAGCACACAG-1_12	C09_Tnaive_TCF7	State1	0.556815
GCTB1_CGCATAATCGCTTGCT-1_9	C09_Tnaive_TCF7	State1	0.579102
ES1_TTTATGCCAGGGTATG-1_5	C09_Tnaive_TCF7	State4	11.27
GCTB3_CGAGAAGTCGGCATTA-1_12	C09_Tnaive_TCF7	State1	1.05067
GCTB1_TCGGGACGTACCACGC-1_9	C09_Tnaive_TCF7	State1	0.221189
ES4_CGATGTAGTGTGGTTT-1_8	C09_Tnaive_TCF7	State1	2.4399
OS3_GCGCCAATCAACCATG-1_3	C09_Tnaive_TCF7	State4	10.2733
OS1_GCTTGAATCACCGGGT-1_1	C09_Tnaive_TCF7	State4	10.5706
ES4_AGGCCACAGATAGCAT-1_8	C09_Tnaive_TCF7	State1	2.3128
GCTB1_GACCCAGCACCTATCC-1_9	C09_Tnaive_TCF7	State1	0.374447
ES1_GGGTCTGCAGCTGTTA-1_5	C09_Tnaive_TCF7	State4	11.7876
ES2_TGAGCATGTCTAAAGA-1_6	C09_Tnaive_TCF7	State5	7.19753
OS3_GGATTACGTCCAACTA-1_3	C09_Tnaive_TCF7	State3	9.54073
OS3_TGTGTTTTCGGTTCGG-1_3	C09_Tnaive_TCF7	State4	11.8388
OS4_CTGCCTAAGGAGTACC-1_4	C09_Tnaive_TCF7	State4	10.8627
OS1_GTGCATAAGTGTCTCA-1_1	C09_Tnaive_TCF7	State4	11.9897
ES2_CTCGTACGTAAGTTCC-1_6	C09_Tnaive_TCF7	State5	6.52612
ES4_ACCCACTCATCTCGCT-1_8	C09_Tnaive_TCF7	State1	1.85073
GCTB5_TGGATCAAGTTCATCG-1_14	C09_Tnaive_TCF7	State1	4.89233
OS3_TAGAGCTGTCAATGTC-1_3	C09_Tnaive_TCF7	State4	11.4539
OS4_GCTCCTACAGCAGTTT-1_4	C09_Tnaive_TCF7	State4	12.0894
OS3_GGTGTTATCCTTAATC-1_3	C09_Tnaive_TCF7	State4	10.3388
OS3_CTGTGCTCATTTGCCC-1_3	C09_Tnaive_TCF7	State4	12.1045
OS2_GCGCAGTAGACGCTTT-1_2	C09_Tnaive_TCF7	State4	11.8355
OS3_ATGCGATAGAGTGAGA-1_3	C09_Tnaive_TCF7	State4	10.8818
ES4_CGGTTAACACGGTAGA-1_8	C09_Tnaive_TCF7	State1	1.85643
OS3_CACAGGCTCCATGCTC-1_3	C09_Tnaive_TCF7	State4	10.6733
ES2_CCGTACTGTTTAGCTG-1_6	C09_Tnaive_TCF7	State5	7.20606
OS2_TCGAGGCCAGGGTATG-1_2	C09_Tnaive_TCF7	State4	12.0451
ES4_ATCATGGCACATTTCT-1_8	C09_Tnaive_TCF7	State1	3.92213
GCTB1_GTTGCTCCAATCAGCT-1_9	C09_Tnaive_TCF7	State1	0.179352
ES1_GTATTCTGTCCGAATT-1_5	C09_Tnaive_TCF7	State2	7.36054
ES2_ACAGCCGGTACAAGTA-1_6	C09_Tnaive_TCF7	State1	4.8812
ES4_TCGGTAACAGTGAGTG-1_8	C09_Tnaive_TCF7	State1	2.76288
OS4_CGAGCCAAGTACGACG-1_4	C09_Tnaive_TCF7	State4	11.9817
OS1_CCTATTACACCCTATC-1_1	C09_Tnaive_TCF7	State3	9.06692
ES4_CTCGTACTCGTCCGTT-1_8	C09_Tnaive_TCF7	State1	1.06309
OS4_AACCATGCACACAGAG-1_4	C09_Tnaive_TCF7	State4	10.6696
ES4_AGAATAGAGCTAAGAT-1_8	C09_Tnaive_TCF7	State1	1.50248
OS4_TTCTACAAGGCAAAGA-1_4	C09_Tnaive_TCF7	State4	12.1317
ES1_ATAACGCGTTAAGATG-1_5	C09_Tnaive_TCF7	State4	11.8862
GCTB2_ATGATCGTCCACGTGG-1_11	C09_Tnaive_TCF7	State1	0.0793796
GCTB3_TCAATCTAGACGCCAA-1_12	C09_Tnaive_TCF7	State1	1.29464
OS4_GACCTGGGTGTAAGTA-1_4	C09_Tnaive_TCF7	State4	12.0639
OS3_TGAGCATCAGCCAATT-1_3	C09_Tnaive_TCF7	State4	11.1769
ES3_TTAACTCTCGATAGAA-1_7	C09_Tnaive_TCF7	State5	6.60018
OS3_GCATGATCACCATCCT-1_3	C09_Tnaive_TCF7	State4	10.995
OS2_CGGAGTCGTCCGAAGA-1_2	C09_Tnaive_TCF7	State4	12.046
OS4_TGTCCCACAAGAAGAG-1_4	C09_Tnaive_TCF7	State4	12.2753
OS3_CAGTCCTTCTTCAACT-1_3	C09_Tnaive_TCF7	State4	10.6783
GCTB1_CGAGGAAAGTCTAACC-1_9	C09_Tnaive_TCF7	State1	0.324478
ES4_CTCTAATGTTACGCGC-1_8	C09_Tnaive_TCF7	State1	2.20683
GCTB3_ATGTCCCGTCTTAGTG-1_12	C09_Tnaive_TCF7	State5	7.29449
OS1_CTCTAATCAGACGCTC-1_1	C09_Tnaive_TCF7	State4	11.9706
ES4_CGATCGGGTGAGGGTT-1_8	C09_Tnaive_TCF7	State1	3.60377
ES4_AAACGGGAGTGAAGAG-1_8	C09_Tnaive_TCF7	State1	4.20914
ES1_ATTATCCTCTTAGAGC-1_5	C09_Tnaive_TCF7	State4	11.8081
ES2_AAGTCTGAGAAGCCCA-1_6	C09_Tnaive_TCF7	State1	4.81923
ES1_TTGTAGGCAGGTCTCG-1_5	C09_Tnaive_TCF7	State4	12.01
OS3_TCTTTCCTCGAGCCCA-1_3	C09_Tnaive_TCF7	State4	10.0698
OS2_GTCACGGTCAAAGACA-1_2	C09_Tnaive_TCF7	State4	12.152
ES4_CGATGGCGTATAGGTA-1_8	C09_Tnaive_TCF7	State1	4.20314
OS4_CTTACCGAGATGCCAG-1_4	C09_Tnaive_TCF7	State4	12.0406
ES4_CGTTCTGCACCAGATT-1_8	C09_Tnaive_TCF7	State1	4.48951
OS2_CACAGGCGTCACTGGC-1_2	C09_Tnaive_TCF7	State4	11.9952
GCTB1_TCCGAAACACTCCTTG-1_9	C09_Tnaive_TCF7	State1	0.433469
OS4_CTGCTGTAGACTAGGC-1_4	C09_Tnaive_TCF7	State4	12.143
GCTB3_TTCCGTGGTACCTAAC-1_12	C09_Tnaive_TCF7	State1	0.543076
ES4_GGACAGAGTGTGAAAT-1_8	C09_Tnaive_TCF7	State1	2.31906
ES1_TACTCATGTGCAGGTA-1_5	C09_Tnaive_TCF7	State4	11.9075
OS1_CCTTCCCTCCGGCACA-1_1	C09_Tnaive_TCF7	State4	10.188
OS3_GACTGCGGTGGTCCGT-1_3	C09_Tnaive_TCF7	State4	11.1057
OS3_ACTGCTCCAATCTGCA-1_3	C09_Tnaive_TCF7	State4	11.8773
GCTB3_GACTGATCAGCACAGA-1_12	C09_Tnaive_TCF7	State1	0.207178
OS4_GGACATTGTTATTCTC-1_4	C09_Tnaive_TCF7	State4	12.0706
GCTB3_CTCAACCCATAGTCAC-1_12	C09_Tnaive_TCF7	State1	0.28281
ES1_ACTTACTTCGGCTTGG-1_5	C09_Tnaive_TCF7	State4	10.2754
ES1_TCAGCAAAGCCGTCGT-1_5	C09_Tnaive_TCF7	State4	11.7957
GCTB3_AGACCATGTGGATACG-1_12	C09_Tnaive_TCF7	State1	0.481882
ES2_GGCGTGTGTTCACCTC-1_6	C09_Tnaive_TCF7	State1	4.35786
ES4_GCCTCTATCGTGACAT-1_8	C09_Tnaive_TCF7	State1	1.03622
GCTB1_CGTTGGGCAATCAAGA-1_9	C09_Tnaive_TCF7	State1	0.308075
OS3_GGACAAGAGATGGCGT-1_3	C09_Tnaive_TCF7	State4	11.2631
OS1_ACGAGCCAGTGGGATC-1_1	C09_Tnaive_TCF7	State3	9.41678
OS3_GACACGCAGTTAGCGG-1_3	C09_Tnaive_TCF7	State4	11.0774
GCTB1_AGAGAGCAGAATCGTA-1_9	C09_Tnaive_TCF7	State1	0.229656
ES1_CATCGGGGTCTCCACT-1_5	C09_Tnaive_TCF7	State4	12.0096
OS4_ACATCAGTCGAATGCT-1_4	C09_Tnaive_TCF7	State4	12.0941
ES4_GACAGAGAGATGGGTC-1_8	C09_Tnaive_TCF7	State1	3.10415
GCTB3_GTTGTCCGTGGGAGAG-1_12	C09_Tnaive_TCF7	State1	0.438367
OS3_CAGAGAGGTCGAATCT-1_3	C09_Tnaive_TCF7	State4	11.882
OS3_AAGCCGCGTATTCTCT-1_3	C09_Tnaive_TCF7	State4	11.8209
ES2_TGAAAGAGTCCTGCTT-1_6	C09_Tnaive_TCF7	State2	6.25832
ES4_CCGGGATTCCGCGGTA-1_8	C09_Tnaive_TCF7	State1	1.97931
ES1_TGTTCCGGTGATGTGG-1_5	C09_Tnaive_TCF7	State3	8.28939
ES4_TAGTGGTTCACCAGGC-1_8	C09_Tnaive_TCF7	State1	2.16693
ES1_CGGAGTCGTTGCGTTA-1_5	C09_Tnaive_TCF7	State4	11.2323
ES4_TTGCCGTTCTATCCCG-1_8	C09_Tnaive_TCF7	State1	1.88317
ES1_CCTACCATCCTTTCTC-1_5	C09_Tnaive_TCF7	State2	7.15882
OS4_GGGACCTGTAAGGATT-1_4	C09_Tnaive_TCF7	State4	11.9691
OS4_CGAGAAGTCATTGCCC-1_4	C09_Tnaive_TCF7	State4	12.0347
OS2_GAGGTGAAGCAATCTC-1_2	C09_Tnaive_TCF7	State4	12.1117
ES4_ATTTCTGGTGCCTTGG-1_8	C09_Tnaive_TCF7	State1	3.36454
OS3_ACGCCAGGTGATAAAC-1_3	C09_Tnaive_TCF7	State4	9.54374
GCTB1_TCCTCTTGTACAGGTG-1_9	C09_Tnaive_TCF7	State1	0.339691
ES1_GTCTTCGAGGCTAGAC-1_5	C09_Tnaive_TCF7	State4	11.4768
OS3_GTGCATACAAAGCGGT-1_3	C09_Tnaive_TCF7	State4	10.8439
ES4_CGATCGGTCTCAAGTG-1_8	C09_Tnaive_TCF7	State1	2.5574
ES1_CGTGAGCTCGTTTATC-1_5	C09_Tnaive_TCF7	State4	8.98127
OS3_AGTCTTTCAATCACAC-1_3	C09_Tnaive_TCF7	State4	10.4706
OS3_TCGAGGCAGAATTGTG-1_3	C09_Tnaive_TCF7	State4	11.9783
OS3_CGTGAGCCAGCGAACA-1_3	C09_Tnaive_TCF7	State4	10.1787
ES1_CCACTACAGAAGGACA-1_5	C09_Tnaive_TCF7	State4	9.84557
GCTB3_TTACCGCAGTTAGTGA-1_12	C09_Tnaive_TCF7	State1	0.422473
OS3_TTGTAGGAGTGGACGT-1_3	C09_Tnaive_TCF7	State4	11.9538
OS2_GGACAAGTCTTCCTTC-1_2	C09_Tnaive_TCF7	State4	12.0802
ES2_TGCACCTCAGTGACAG-1_6	C09_Tnaive_TCF7	State1	4.33076
GCTB3_GTGGCGTGTCATGGCC-1_12	C09_Tnaive_TCF7	State1	1.04222
OS3_ATTGGACGTTTGTGTG-1_3	C09_Tnaive_TCF7	State4	11.8215
OS3_AACTCCCAGTGCTGCC-1_3	C09_Tnaive_TCF7	State4	10.7805
OS4_AGTTGGTTCGCCTGAG-1_4	C09_Tnaive_TCF7	State4	12.1004
ES1_CCGTGGATCCAGATCA-1_5	C09_Tnaive_TCF7	State4	11.2852
ES4_GGGAGATAGGACTGGT-1_8	C09_Tnaive_TCF7	State1	2.04751
ES4_GCGGGTTCAGATTGCT-1_8	C09_Tnaive_TCF7	State1	4.50447
OS1_GAATAAGAGCTAACAA-1_1	C09_Tnaive_TCF7	State4	11.8984
OS3_CCCAATCCAGTTAACC-1_3	C09_Tnaive_TCF7	State4	10.507
ES1_GAACATCAGTGTTGAA-1_5	C09_Tnaive_TCF7	State4	10.2117
OS3_ACGGCCAAGTCCGTAT-1_3	C09_Tnaive_TCF7	State3	9.47437
ES1_CTCCTAGCAACAACCT-1_5	C09_Tnaive_TCF7	State3	8.26881
OS3_GATCTAGTCAGCATGT-1_3	C09_Tnaive_TCF7	State4	11.5635
OS3_TTTACTGAGGCGATAC-1_3	C09_Tnaive_TCF7	State3	8.58932
GCTB3_AGTCAACTCTTCCCGA-1_12	C09_Tnaive_TCF7	State1	0.594653
GCTB2_CTTCAATGTGTCCAAT-1_10	C09_Tnaive_TCF7	State1	0.231448
GCTB3_ACTGTGATCCTATTGT-1_12	C09_Tnaive_TCF7	State1	0.341486
OS4_AAGGCAGTCGCCTGTT-1_4	C09_Tnaive_TCF7	State4	12.105
ES2_ACGGCCATCGGCTTGG-1_6	C09_Tnaive_TCF7	State1	3.7316
OS3_TTCTCAAAGCAATATG-1_3	C09_Tnaive_TCF7	State4	11.9685
ES1_GTCTTCGAGCGATAGC-1_5	C09_Tnaive_TCF7	State4	11.0729
GCTB3_AATCGACCAGCTATAC-1_12	C09_Tnaive_TCF7	State1	0.330068
GCTB3_CTCCTCCTCATTTACC-1_12	C09_Tnaive_TCF7	State1	1.13853
OS3_AGATCTGCATGTAGTC-1_3	C09_Tnaive_TCF7	State4	11.9635
ES1_GTCGTAAGTAGAGCTG-1_5	C09_Tnaive_TCF7	State4	8.45588
GCTB3_TTACCGCGTAATGCTC-1_12	C09_Tnaive_TCF7	State1	0.517711
ES1_GTAACGTTCGATAGAA-1_5	C09_Tnaive_TCF7	State4	11.9366
OS1_TCAACGACAGGAATCG-1_1	C09_Tnaive_TCF7	State4	11.8132
ES4_GTAACGTGTCGCATAT-1_8	C09_Tnaive_TCF7	State1	2.9482
ES4_CGTAGCGGTCTCTTTA-1_8	C09_Tnaive_TCF7	State1	4.44727
OS3_TGCCCATGTTCCGTCT-1_3	C09_Tnaive_TCF7	State3	9.52069
OS1_GGATGTTCATTTCAGG-1_1	C09_Tnaive_TCF7	State4	9.9591
ES4_TTCTTAGAGACTCGGA-1_8	C09_Tnaive_TCF7	State1	4.32948
GCTB2_GAGTCATTCAAGGACG-1_10	C09_Tnaive_TCF7	State1	0.529436
ES2_GTGGGTCCAGCCTTTC-1_6	C09_Tnaive_TCF7	State1	4.20538
ES4_GCGCGATAGCAATCTC-1_8	C09_Tnaive_TCF7	State1	3.70542
ES1_CGTCTACTCGCGGATC-1_5	C09_Tnaive_TCF7	State4	11.8917
ES1_TCGTAGAAGGGTCTCC-1_5	C09_Tnaive_TCF7	State2	7.18387
ES2_GATGAAAAGCTAACTC-1_6	C09_Tnaive_TCF7	State5	7.04402
OS2_GTTCTCGTCCGAATGT-1_2	C09_Tnaive_TCF7	State4	11.8387
ES1_CTCGAGGAGGACCACA-1_5	C09_Tnaive_TCF7	State4	9.21043
ES4_GGAACTTGTGGTTTCA-1_8	C09_Tnaive_TCF7	State1	3.81202
GCTB3_TACTTACTCTGTGCTC-1_12	C09_Tnaive_TCF7	State1	0.54799
OS3_CAGCTGGTCCTTTCGG-1_3	C09_Tnaive_TCF7	State4	11.546
OS3_AAGGCAGTCCGTTGTC-1_3	C09_Tnaive_TCF7	State4	11.839
GCTB2_TGGGAGATCCGAGAAG-1_10	C09_Tnaive_TCF7	State1	0.0749263
OS3_ACTGAACGTAGCGCAA-1_3	C09_Tnaive_TCF7	State4	11.773
OS1_CATGCCTTCCCATTTA-1_1	C09_Tnaive_TCF7	State4	9.95574
ES4_GATCGTAGTACCGCTG-1_8	C09_Tnaive_TCF7	State1	3.60181
OS3_GGAACTTTCCTTTCGG-1_3	C09_Tnaive_TCF7	State4	10.7818
ES1_TACCTATAGGACCACA-1_5	C09_Tnaive_TCF7	State4	11.9277
GCTB1_GGAGGATCATAAGCAA-1_9	C09_Tnaive_TCF7	State1	0.342768
OS4_ACCCACTCATCCAACA-1_4	C09_Tnaive_TCF7	State4	12.103
OS4_AGGTCCGCAGTTCCCT-1_4	C09_Tnaive_TCF7	State4	12.1671
ES4_CGTAGGCGTCATGCCG-1_8	C09_Tnaive_TCF7	State1	2.78724
OS3_CATCGGGGTGCCTTGG-1_3	C09_Tnaive_TCF7	State3	9.36354
ES1_CCCATACAGCGTGAAC-1_5	C09_Tnaive_TCF7	State4	10.4346
OS4_ACGGGTCTCGTACGGC-1_4	C09_Tnaive_TCF7	State4	12.1775
GCTB2_TTTGACTGTTTAGAGA-1_10	C09_Tnaive_TCF7	State1	0.348449
ES2_CCATTCGGTTTGGGCC-1_6	C09_Tnaive_TCF7	State5	6.4434
OS4_GATGAGGGTACAGCAG-1_4	C09_Tnaive_TCF7	State4	11.9881
GCTB3_AAAGGGCAGCCGATCC-1_12	C09_Tnaive_TCF7	State1	0.586887
OS3_ACATGGTCACTTAACG-1_3	C09_Tnaive_TCF7	State4	10.784
OS4_CTCAGAAGTACCTACA-1_4	C09_Tnaive_TCF7	State4	12.0454
OS3_ATAGACCTCGGCGGTT-1_3	C09_Tnaive_TCF7	State4	11.1991
ES1_ACGTCAACAGTCAGAG-1_5	C09_Tnaive_TCF7	State2	7.17228
OS3_CTGTGCTTCGCTTAGA-1_3	C09_Tnaive_TCF7	State4	11.9081
OS4_TTCTACAAGCGTTCCG-1_4	C09_Tnaive_TCF7	State4	12.1984
GCTB1_TCCCATGTCGACATTG-1_9	C09_Tnaive_TCF7	State1	0.4099
OS3_AAAGTAGAGGGTCTCC-1_3	C09_Tnaive_TCF7	State4	8.57573
GCTB3_ATCACTTCATTGACCA-1_12	C09_Tnaive_TCF7	State1	0.514428
OS2_CGACTTCAGACAAGCC-1_2	C09_Tnaive_TCF7	State4	12.1541
OS4_TAGAGCTCACAGATTC-1_4	C09_Tnaive_TCF7	State4	11.7563
OS3_CACAAACCACGCCAGT-1_3	C09_Tnaive_TCF7	State4	11.8588
OS4_CGTGAGCCACCATGTA-1_4	C09_Tnaive_TCF7	State4	12.1198
GCTB3_CGGTCAGAGTCTCCTC-1_12	C09_Tnaive_TCF7	State1	0.557998
OS1_TACCTATCATCACGAT-1_1	C09_Tnaive_TCF7	State4	10.5069
ES2_TGCTACCTCATTTGGG-1_6	C09_Tnaive_TCF7	State5	7.1912
OS2_TGAGAGGTCGTAGATC-1_2	C09_Tnaive_TCF7	State4	12.1433
OS3_GAACATCAGGTGATTA-1_3	C09_Tnaive_TCF7	State3	9.62011
OS2_GCAATCAGTCATGCAT-1_2	C09_Tnaive_TCF7	State4	12.097
GCTB3_CGCCATTTCGTTCTCG-1_12	C09_Tnaive_TCF7	State1	0.444804
ES1_TGGTTCCAGGGCATGT-1_5	C09_Tnaive_TCF7	State4	12.1916
OS3_CGATGGCTCCGCAGTG-1_3	C09_Tnaive_TCF7	State4	10.0297
GCTB3_CCCGGAATCCGCTTAC-1_12	C09_Tnaive_TCF7	State1	0.443765
OS3_TTGGAACGTCCAAGTT-1_3	C09_Tnaive_TCF7	State4	12.0352
OS3_TCAGGATAGCGTTTAC-1_3	C09_Tnaive_TCF7	State4	12.1994
OS3_CCACGGAGTTCCACGG-1_3	C09_Tnaive_TCF7	State4	9.94805
OS2_TTGCCGTAGAACTGTA-1_2	C09_Tnaive_TCF7	State4	12.0321
OS4_GAGCAGATCGAACTGT-1_4	C09_Tnaive_TCF7	State4	11.8664
ES1_GCATACAGTCATTAGC-1_5	C09_Tnaive_TCF7	State3	9.3764
OS1_GGGTTGCCATCGGAAG-1_1	C09_Tnaive_TCF7	State4	11.9474
ES1_AGGCCACAGTTTGCGT-1_5	C09_Tnaive_TCF7	State4	11.9403
GCTB1_GGGTGTCGTCGCGGTT-1_9	C09_Tnaive_TCF7	State1	0.229151
ES2_TACTTGTTCCGAATGT-1_6	C09_Tnaive_TCF7	State5	7.25756
ES1_CCGTACTAGGGATCTG-1_5	C09_Tnaive_TCF7	State4	12.0017
ES1_AACACGTAGATGCCTT-1_5	C09_Tnaive_TCF7	State4	11.7816
OS2_GGAACTTTCCTGTACC-1_2	C09_Tnaive_TCF7	State4	12.1168
ES1_GCTGCAGAGTACACCT-1_5	C09_Tnaive_TCF7	State4	8.50812
OS1_TGATTTCTCTTTACGT-1_1	C09_Tnaive_TCF7	State4	11.9512
OS4_GCCAAATCACGAAGCA-1_4	C09_Tnaive_TCF7	State4	10.0652
GCTB1_ATCATTCAGATCCGAG-1_9	C09_Tnaive_TCF7	State1	0.256946
ES4_CCAGCGAGTCTGGTCG-1_8	C09_Tnaive_TCF7	State1	2.31823
OS2_CAGCTGGCAGATCTGT-1_2	C09_Tnaive_TCF7	State4	12.2494
ES1_GCGGGTTTCGTATCAG-1_5	C09_Tnaive_TCF7	State4	10.7276
ES1_AACTCTTGTCAGGACA-1_5	C09_Tnaive_TCF7	State4	12.0358
ES4_TCTCTAACACTTACGA-1_8	C09_Tnaive_TCF7	State1	1.96934
ES1_CGGACACTCAACGGCC-1_5	C09_Tnaive_TCF7	State4	12.0724
OS1_TCCCGATTCAACGGCC-1_1	C09_Tnaive_TCF7	State4	11.9354
GCTB3_AGTACTGTCAAGAGGC-1_12	C09_Tnaive_TCF7	State1	0.420919
OS4_CAGCCGACAAAGTGCG-1_4	C09_Tnaive_TCF7	State4	12.245
OS2_GCTCCTACATCCTTGC-1_2	C09_Tnaive_TCF7	State4	12.0172
OS4_GACAGAGAGATTACCC-1_4	C09_Tnaive_TCF7	State4	11.5458
OS2_CCTTCCCTCATCATTC-1_2	C09_Tnaive_TCF7	State4	11.8916
OS3_CACACTCTCTAACCGA-1_3	C09_Tnaive_TCF7	State4	11.7869
OS3_CGAACATTCGTTGACA-1_3	C09_Tnaive_TCF7	State4	10.284
ES1_AGGTCCGTCCGCGGTA-1_5	C09_Tnaive_TCF7	State4	9.46181
GCTB3_CTACCCAGTCTAGGCC-1_12	C09_Tnaive_TCF7	State1	0.463561
OS2_AGGGATGGTGTAACGG-1_2	C09_Tnaive_TCF7	State4	12.2556
OS2_TCTCATAGTAAGTGTA-1_2	C09_Tnaive_TCF7	State4	11.911
ES4_CCAATCCTCTACCAGA-1_8	C09_Tnaive_TCF7	State1	3.73075
GCTB3_CGTAAGTAGAGGATGA-1_12	C09_Tnaive_TCF7	State1	0.692953
GCTB3_CTGCCATCACGGCCAT-1_12	C09_Tnaive_TCF7	State1	0.481281
ES1_CGTTAGATCGCATGAT-1_5	C09_Tnaive_TCF7	State4	10.5771
OS4_CGGAGCTTCTGGTTCC-1_4	C09_Tnaive_TCF7	State4	11.8924
ES4_TCAATCTCAGGAATCG-1_8	C09_Tnaive_TCF7	State1	3.46581
ES4_CACCACTTCGGCTTGG-1_8	C09_Tnaive_TCF7	State1	3.31439
OS3_GCAAACTCATGTAAGA-1_3	C09_Tnaive_TCF7	State4	11.8422
GCTB3_CCTGTTGAGTGACCTT-1_12	C09_Tnaive_TCF7	State1	0.688141
OS3_CGAGAAGGTCTCCACT-1_3	C09_Tnaive_TCF7	State4	11.5145
ES4_CGTTGGGTCGTTGCCT-1_8	C09_Tnaive_TCF7	State1	3.70321
OS4_GACACGCCACGAAGCA-1_4	C09_Tnaive_TCF7	State4	11.884
GCTB1_AGGACGACAATAACGA-1_9	C09_Tnaive_TCF7	State1	0.322268
OS2_AGACGTTTCCAAACTG-1_2	C09_Tnaive_TCF7	State4	12.2178
GCTB3_GCTCAAACAGTCCCGA-1_12	C09_Tnaive_TCF7	State1	0.84322
ES1_CGTAGCGAGGCTAGAC-1_5	C09_Tnaive_TCF7	State4	11.6681
GCTB1_TGCACGGTCAAATGCC-1_9	C09_Tnaive_TCF7	State1	0.511115
OS2_TAAGTGCTCCTCGCAT-1_2	C09_Tnaive_TCF7	State4	12.2241
OS3_CTCGTCAAGGTGACCA-1_3	C09_Tnaive_TCF7	State4	9.65236
ES1_CACATTTTCGGAGGTA-1_5	C09_Tnaive_TCF7	State4	11.1845
ES4_AACACGTAGCTAGTGG-1_8	C09_Tnaive_TCF7	State1	4.20666
OS1_TAGAGCTTCGCCCTTA-1_1	C09_Tnaive_TCF7	State4	10.781
OS3_AATCGGTTCTGTGCAA-1_3	C09_Tnaive_TCF7	State4	11.6186
ES1_TGACTTTAGACTCGGA-1_5	C09_Tnaive_TCF7	State4	11.9153
OS2_ACTGAACAGTGTCTCA-1_2	C09_Tnaive_TCF7	State4	12.1821
OS3_ACTGATGCATATGAGA-1_3	C09_Tnaive_TCF7	State4	11.8041
GCTB2_ACATCCCGTAGGTAGC-1_10	C09_Tnaive_TCF7	State1	0.224759
ES1_TGGGCGTGTCCAGTTA-1_5	C09_Tnaive_TCF7	State4	11.3704
GCTB3_CGCGTGATCCGCAACG-1_12	C09_Tnaive_TCF7	State1	0.589785
GCTB1_CTCCTTTTCGTGCGAC-1_9	C09_Tnaive_TCF7	State1	0.312771
ES4_CAGAATCAGCGGATCA-1_8	C09_Tnaive_TCF7	State1	3.18375
GCTB3_GTCAAACCAGCAAGAC-1_12	C09_Tnaive_TCF7	State1	0.306827
OS4_CAACCTCCAAGGTTTC-1_4	C09_Tnaive_TCF7	State4	11.7792
ES4_CACCACTAGTACGACG-1_8	C09_Tnaive_TCF7	State1	3.66839
ES4_AAAGTAGCACGAGAGT-1_8	C09_Tnaive_TCF7	State1	3.25796
ES4_GTCACGGAGCAGCCTC-1_8	C09_Tnaive_TCF7	State1	2.55403
OS3_TAGTTGGGTCATTAGC-1_3	C09_Tnaive_TCF7	State4	10.969
OS3_AACCATGGTCTCATCC-1_3	C09_Tnaive_TCF7	State4	11.2686
OS4_CTGCTGTTCAGGCAAG-1_4	C09_Tnaive_TCF7	State4	12.1153
OS4_GGATTACAGCCTCGTG-1_4	C09_Tnaive_TCF7	State4	12.1082
OS3_AAACGGGTCACGCGGT-1_3	C09_Tnaive_TCF7	State3	9.44394
OS3_TGGACGCTCGGAGCAA-1_3	C09_Tnaive_TCF7	State4	11.8333
OS3_GCGCGATAGCGATGAC-1_3	C09_Tnaive_TCF7	State4	8.42067
GCTB3_ATGACCAAGTTTCGGT-1_12	C09_Tnaive_TCF7	State1	0.594796
ES3_GAACGGATCGGAATCT-1_7	C09_Tnaive_TCF7	State5	6.52573
OS4_CTTAGGACAAATTGCC-1_4	C09_Tnaive_TCF7	State4	12.2025
OS4_TTTACTGTCAATCTCT-1_4	C09_Tnaive_TCF7	State4	12.1744
GCTB2_ATGGATCAGAAAGCGA-1_10	C09_Tnaive_TCF7	State1	0.339818
ES4_GAAATGAAGACAAAGG-1_8	C09_Tnaive_TCF7	State1	3.71664
OS3_CTTAGGAGTCCTCTTG-1_3	C09_Tnaive_TCF7	State4	11.6715
GCTB3_GTGCGTGTCTACTGCC-1_12	C09_Tnaive_TCF7	State1	0.841108
GCTB3_ACTTCGCCATTGACAC-1_12	C09_Tnaive_TCF7	State1	0.45655
ES2_TCAGCTCGTCACACGC-1_6	C09_Tnaive_TCF7	State1	4.2085
GCTB2_TTGATGGGTCAGGTAG-1_11	C09_Tnaive_TCF7	State1	0.460734
ES1_GGCTCGACAGGTCTCG-1_5	C09_Tnaive_TCF7	State4	10.6363
ES4_GACCAATAGATATGGT-1_8	C09_Tnaive_TCF7	State1	2.66747
GCTB2_TGCTTCGGTAGCTGAG-1_11	C09_Tnaive_TCF7	State1	0.277484
GCTB2_CGTTAGAAGTCTCGTA-1_11	C09_Tnaive_TCF7	State1	0.462885
OS4_AGGGATGCAAACTGCT-1_4	C09_Tnaive_TCF7	State4	12.3497
OS2_TGACAACGTCTCCATC-1_2	C09_Tnaive_TCF7	State4	12.1393
OS4_CATGACACAGGGTTAG-1_4	C09_Tnaive_TCF7	State4	12.0724
ES4_CTTCTCTGTGTCGCTG-1_8	C09_Tnaive_TCF7	State1	3.43383
GCTB3_GCATTAGGTAGCCAGA-1_12	C09_Tnaive_TCF7	State1	0.540239
OS4_CCTCAGTTCCCACTTG-1_4	C09_Tnaive_TCF7	State4	12.1391
OS3_GATCGCGAGGCTAGAC-1_3	C09_Tnaive_TCF7	State4	11.1844
OS4_TGACTAGGTAGAGGAA-1_4	C09_Tnaive_TCF7	State4	12.235
ES4_GACCAATAGAGCTGGT-1_8	C09_Tnaive_TCF7	State1	3.08993
ES1_TGACTAGAGAGGTAGA-1_5	C09_Tnaive_TCF7	State4	11.8641
OS4_CACACCTAGTGTCCAT-1_4	C09_Tnaive_TCF7	State4	12.3317
ES1_CGATGGCAGAGGTAGA-1_5	C09_Tnaive_TCF7	State4	9.91014
GCTB1_TATCGCCGTCCATACA-1_9	C09_Tnaive_TCF7	State1	0.339943
OS3_AGATTGCAGTTAGCGG-1_3	C09_Tnaive_TCF7	State4	12.1598
OS3_TGCCAAACACCGCTAG-1_3	C09_Tnaive_TCF7	State4	11.9242
ES1_AGCGTCGCAGCCTTGG-1_5	C09_Tnaive_TCF7	State4	11.799
OS2_CCAGCGACATTTGCTT-1_2	C09_Tnaive_TCF7	State4	11.3905
OS3_GAAGCAGTCGACGGAA-1_3	C09_Tnaive_TCF7	State3	9.55577
OS2_GCTTCCACAAGCCATT-1_2	C09_Tnaive_TCF7	State4	11.9785
OS1_TGGTTCCGTGCCTGCA-1_1	C09_Tnaive_TCF7	State3	9.38553
OS3_CTTTGCGCATGGGACA-1_3	C09_Tnaive_TCF7	State4	11.8579
OS4_ACAGCCGTCCGCGGTA-1_4	C09_Tnaive_TCF7	State4	12.2176
OS3_CACCTTGGTATAATGG-1_3	C09_Tnaive_TCF7	State4	11.4719
GCTB1_TCGTGGGAGAGTGGCT-1_9	C09_Tnaive_TCF7	State1	0.325774
OS3_CATATTCGTAAGTGTA-1_3	C09_Tnaive_TCF7	State4	11.9386
OS2_CTAGCCTAGAGTCGGT-1_2	C09_Tnaive_TCF7	State4	12.0059
OS3_GTCGTAATCTGTGCAA-1_3	C09_Tnaive_TCF7	State4	11.8785
ES4_TTATGCTGTCTGCCAG-1_8	C09_Tnaive_TCF7	State1	1.75618
OS3_CACATTTCATGCAACT-1_3	C09_Tnaive_TCF7	State4	12.1184
OS3_TGAGCCGAGCGTCTAT-1_3	C09_Tnaive_TCF7	State4	11.2839
ES1_TACTCATTCGATGAGG-1_5	C09_Tnaive_TCF7	State4	11.7758
ES1_CGGACGTCAAAGGCGT-1_5	C09_Tnaive_TCF7	State4	11.8903
ES1_TCTTTCCAGCACCGTC-1_5	C09_Tnaive_TCF7	State4	11.8277
OS3_ACGGGCTAGTGCCAGA-1_3	C09_Tnaive_TCF7	State4	11.504
ES1_AACTGGTTCACAAACC-1_5	C09_Tnaive_TCF7	State4	9.96185
OS3_AATCGGTTCAGCTGGC-1_3	C09_Tnaive_TCF7	State4	11.9298
OS3_CACAGTATCGGCGCTA-1_3	C09_Tnaive_TCF7	State4	10.3718
ES2_AGTCTTTTCATGCTCC-1_6	C09_Tnaive_TCF7	State1	5.24414
ES4_AGTGTCATCAAACCAC-1_8	C09_Tnaive_TCF7	State1	2.68218
GCTB2_ATAGGCTGTTGAGTCT-1_10	C09_Tnaive_TCF7	State1	0.228715
ES4_CGAGAAGTCCTCATTA-1_8	C09_Tnaive_TCF7	State1	2.31545
OS3_GCGACCAAGCTAGGCA-1_3	C09_Tnaive_TCF7	State4	12.1435
OS2_CACATTTGTACGCTGC-1_2	C09_Tnaive_TCF7	State4	12.2313
OS4_GTATCTTGTCGCGGTT-1_4	C09_Tnaive_TCF7	State4	12.1742
GCTB1_TGTGTGATCTGCGATA-1_9	C09_Tnaive_TCF7	State1	0.190864
OS3_GTTCTCGTCCGTTGCT-1_3	C09_Tnaive_TCF7	State3	9.479
OS3_GGGACCTAGAGACTTA-1_3	C09_Tnaive_TCF7	State4	11.8045
OS3_GTAACTGGTTATCGGT-1_3	C09_Tnaive_TCF7	State4	11.9013
OS3_GGAATAAAGCTAGTTC-1_3	C09_Tnaive_TCF7	State4	10.8326
OS2_CGCGGTACAGGCTGAA-1_2	C09_Tnaive_TCF7	State4	11.6384
GCTB2_TACCGGGCATCCTGTC-1_11	C09_Tnaive_TCF7	State1	0.267654
ES1_CCTTACGTCCAACCAA-1_5	C09_Tnaive_TCF7	State4	11.7985
ES2_GGTGCGTTCATAAAGG-1_6	C09_Tnaive_TCF7	State2	6.67248
ES4_TACACGACAGCGTTCG-1_8	C09_Tnaive_TCF7	State1	3.37601
ES4_GTTTCTATCCGTAGGC-1_8	C09_Tnaive_TCF7	State1	4.91783
GCTB1_GATGGAGCAACATCGT-1_9	C09_Tnaive_TCF7	State1	0.290886
ES4_ACGATACGTCAATACC-1_8	C09_Tnaive_TCF7	State1	3.97098
OS3_CGAGAAGTCAGTGTTG-1_3	C09_Tnaive_TCF7	State3	9.53644
ES1_CCTCAGTGTTAGAACA-1_5	C09_Tnaive_TCF7	State4	11.7375
OS3_GGTATTGAGCCGTCGT-1_3	C09_Tnaive_TCF7	State3	9.39568
ES2_TCGTAGACAGTATGCT-1_6	C09_Tnaive_TCF7	State1	4.36326
OS3_AAACCTGGTGTTGAGG-1_3	C09_Tnaive_TCF7	State4	11.8416
ES4_CTCTGGTTCGGAAACG-1_8	C09_Tnaive_TCF7	State1	3.25216
OS2_ACTTGTTCAGGACGTA-1_2	C09_Tnaive_TCF7	State4	11.9664
ES4_AGCATACTCTTTACAC-1_8	C09_Tnaive_TCF7	State1	2.2535
OS2_CGCTTCATCAATCACG-1_2	C09_Tnaive_TCF7	State4	12.0767
OS4_TTCGGTCGTTCCACAA-1_4	C09_Tnaive_TCF7	State4	11.8694
ES1_CTCGAAACAAACTGTC-1_5	C09_Tnaive_TCF7	State4	10.0705
OS2_GCTGCTTGTCACCTAA-1_2	C09_Tnaive_TCF7	State4	12.0918
ES1_TACTCATAGACGCACA-1_5	C09_Tnaive_TCF7	State4	11.7899
ES1_GGTGAAGGTGCACTTA-1_5	C09_Tnaive_TCF7	State4	11.9872
OS4_CCAATCCTCTGCGGCA-1_4	C09_Tnaive_TCF7	State4	12.2249
OS4_TCTGAGAGTCATGCCG-1_4	C09_Tnaive_TCF7	State4	10.8939
GCTB2_GATGACTAGGGTTAAT-1_10	C09_Tnaive_TCF7	State1	0.601574
ES1_CGCTGGAGTAGCGATG-1_5	C09_Tnaive_TCF7	State4	11.895
OS2_CTTACCGAGATACACA-1_2	C09_Tnaive_TCF7	State4	12.227
OS2_GGAAAGCCATTTCACT-1_2	C09_Tnaive_TCF7	State4	12.1622
GCTB3_TCGTGCTTCCATTGTT-1_12	C09_Tnaive_TCF7	State1	0.426569
OS3_ACACTGAGTTACGTCA-1_3	C09_Tnaive_TCF7	State4	11.169
OS3_GGGATGACATCTCGCT-1_3	C09_Tnaive_TCF7	State4	9.21874
ES1_GCAGTTAGTTAAGACA-1_5	C09_Tnaive_TCF7	State4	10.6396
GCTB1_GGACGTCCAGCTTCCT-1_9	C09_Tnaive_TCF7	State1	0.217625
ES1_AGTGAGGGTAAGGATT-1_5	C09_Tnaive_TCF7	State4	11.8693
OS4_ACGAGCCGTTCGGCAC-1_4	C09_Tnaive_TCF7	State4	12.1259
OS1_GTCACAAGTGCAGTAG-1_1	C09_Tnaive_TCF7	State3	9.54221
GCTB3_TGGCGTGGTCCCGGTA-1_12	C09_Tnaive_TCF7	State1	0.566844
OS3_GGGCATCTCCAAAGTC-1_3	C09_Tnaive_TCF7	State4	11.9116
ES1_CTCATTATCCGTAGTA-1_5	C09_Tnaive_TCF7	State4	10.8777
OS2_CAAGATCCATGCATGT-1_2	C09_Tnaive_TCF7	State4	12.0483
OS4_CTGATAGGTTTGTTTC-1_4	C09_Tnaive_TCF7	State4	11.8778
ES1_ACCAGTACAGCGAACA-1_5	C09_Tnaive_TCF7	State4	10.3566
OS4_GAAATGATCAGGTAAA-1_4	C09_Tnaive_TCF7	State4	12.0261
OS3_CGTCTACGTTAAGACA-1_3	C09_Tnaive_TCF7	State4	11.9137
OS4_AGGGATGAGATCCCAT-1_4	C09_Tnaive_TCF7	State4	12.1589
OS1_TCAGATGCATGCCTAA-1_1	C09_Tnaive_TCF7	State4	9.85655
ES1_CTGCGGAAGTGGGTTG-1_5	C09_Tnaive_TCF7	State4	11.4421
ES4_AAGTCTGGTGGTCTCG-1_8	C09_Tnaive_TCF7	State1	2.5502
OS4_CCATTCGGTATGCTTG-1_4	C09_Tnaive_TCF7	State4	11.9012
OS4_ACGGCCAGTACAGACG-1_4	C09_Tnaive_TCF7	State4	12.2748
ES2_AACTTTCTCCATGAAC-1_6	C09_Tnaive_TCF7	State5	7.24986
OS2_CGGCTAGGTCAATGTC-1_2	C09_Tnaive_TCF7	State4	11.8899
OS2_ATTTCTGTCTGCAGTA-1_2	C09_Tnaive_TCF7	State4	11.7994
OS3_AGGCCACAGTGTCTCA-1_3	C09_Tnaive_TCF7	State4	11.9385
OS3_CATATGGAGAAACGCC-1_3	C09_Tnaive_TCF7	State4	11.877
OS4_GGCGTGTTCCTCAATT-1_4	C09_Tnaive_TCF7	State4	12.007
GCTB3_CGTTGGGGTCTACATG-1_12	C09_Tnaive_TCF7	State1	0.595667
GCTB1_CCATCACAGCAACAAT-1_9	C09_Tnaive_TCF7	State1	0.42758
OS2_GGCTGGTTCGTTGCCT-1_2	C09_Tnaive_TCF7	State4	12.1418
ES1_GGACGTCAGTGTCTCA-1_5	C09_Tnaive_TCF7	State4	12.1402
OS3_CGCTATCCAATTGCTG-1_3	C09_Tnaive_TCF7	State4	11.9281
ES3_CGTTAGAGTGTGGCTC-1_7	C09_Tnaive_TCF7	State1	4.81465
OS2_CCGTTCACAACTTGAC-1_2	C09_Tnaive_TCF7	State4	12.1163
ES4_TCATTACCACGACGAA-1_8	C09_Tnaive_TCF7	State1	4.4473
ES1_CGTTGGGTCCTTGGTC-1_5	C09_Tnaive_TCF7	State4	10.0548
ES2_CGTGTAAGTCGCTTCT-1_6	C09_Tnaive_TCF7	State5	7.24756
OS3_GGGCACTAGGATGGAA-1_3	C09_Tnaive_TCF7	State4	11.7669
OS2_TTAACTCTCCAGAAGG-1_2	C09_Tnaive_TCF7	State4	11.8161
OS1_TTTCCTCGTCTAGTCA-1_1	C09_Tnaive_TCF7	State4	12.106
GCTB1_CGGAGAATCACCTCAC-1_9	C09_Tnaive_TCF7	State1	0.337001
ES4_TCTATTGTCGTCACGG-1_8	C09_Tnaive_TCF7	State1	4.3242
ES4_GTAGTCAAGTACGCGA-1_8	C09_Tnaive_TCF7	State1	3.61251
OS3_AGATCTGAGCCACGTC-1_3	C09_Tnaive_TCF7	State4	12.1213
OS3_CCACCTAAGTGTCCCG-1_3	C09_Tnaive_TCF7	State4	11.8929
GCTB5_GTAGGTTAGATGTAGT-1_14	C09_Tnaive_TCF7	State5	7.20101
ES4_TACGGATAGTCATCCA-1_8	C09_Tnaive_TCF7	State1	4.07968
ES4_CTGCTGTAGCTGATAA-1_8	C09_Tnaive_TCF7	State1	4.28827
GCTB3_TGAATGCGTCTCGCGA-1_12	C09_Tnaive_TCF7	State1	0.535745
ES4_GCTTCCAGTCTACCTC-1_8	C09_Tnaive_TCF7	State1	3.13112
OS4_ATGGGAGAGATCACGG-1_4	C09_Tnaive_TCF7	State4	11.739
ES4_GTGCGGTGTCACACGC-1_8	C09_Tnaive_TCF7	State1	3.96644
GCTB2_GAAGCCCCAAGACCTT-1_10	C09_Tnaive_TCF7	State1	0.239467
ES1_CACAGGCTCGGATGTT-1_5	C09_Tnaive_TCF7	State4	11.0952
GCTB3_TCAAGACGTTCTCGTC-1_12	C09_Tnaive_TCF7	State1	0.469304
ES4_TCAGATGTCGCATGAT-1_8	C09_Tnaive_TCF7	State1	2.79218
OS3_CAGAATCCACCTCGTT-1_3	C09_Tnaive_TCF7	State3	9.45832
OS3_AGTCTTTGTGAGCGAT-1_3	C09_Tnaive_TCF7	State4	12.0263
OS2_CTCATTACAAAGTCAA-1_2	C09_Tnaive_TCF7	State4	12.1217
ES4_GTTCTCGGTGCCTTGG-1_8	C09_Tnaive_TCF7	State1	2.31324
GCTB1_TCGGATACACTGCGTG-1_9	C09_Tnaive_TCF7	State1	0.459663
OS2_CACAGTAAGCTGAACG-1_2	C09_Tnaive_TCF7	State4	12.1274
ES4_TTCTCCTTCAGTGCAT-1_8	C09_Tnaive_TCF7	State1	4.62036
OS4_AGCTCCTCATCCTTGC-1_4	C09_Tnaive_TCF7	State4	12.0439
ES4_CTGCGGACATCGATTG-1_8	C09_Tnaive_TCF7	State1	4.9933
ES2_ATCTGCCGTTCCACGG-1_6	C09_Tnaive_TCF7	State1	4.28662
ES1_ACGGGTCAGGTGCTAG-1_5	C09_Tnaive_TCF7	State4	11.8631
OS3_CACCTTGGTCTCTCGT-1_3	C09_Tnaive_TCF7	State4	10.1755
OS4_AGTTGGTCATTCCTCG-1_4	C09_Tnaive_TCF7	State4	12.0095
OS3_TCATTTGGTAAGTAGT-1_3	C09_Tnaive_TCF7	State4	11.9441
GCTB2_TCACTATAGCTTCATG-1_11	C09_Tnaive_TCF7	State1	0.218591
ES1_CGAGAAGCATGACGGA-1_5	C09_Tnaive_TCF7	State4	11.7566
OS3_GCTGCAGTCCGTCATC-1_3	C09_Tnaive_TCF7	State3	9.44354
ES1_GATCGATTCGTATCAG-1_5	C09_Tnaive_TCF7	State4	9.55004
OS4_GTCACAAGTTGAGTTC-1_4	C09_Tnaive_TCF7	State4	11.98
OS3_AGACGTTCAACGATGG-1_3	C09_Tnaive_TCF7	State4	12.1004
OS3_CGAGCACGTAGCCTCG-1_3	C09_Tnaive_TCF7	State4	12.03
OS3_GAAACTCGTCAGAATA-1_3	C09_Tnaive_TCF7	State4	11.9582
ES1_GATGAAAAGCAATCTC-1_5	C09_Tnaive_TCF7	State4	10.6798
GCTB2_TTTACTGCAAGGTCGA-1_10	C09_Tnaive_TCF7	State1	0.335961
OS1_CGAATGTTCCTTTCTC-1_1	C09_Tnaive_TCF7	State4	11.1232
ES2_CGATGGCAGTTGAGTA-1_6	C09_Tnaive_TCF7	State1	4.3736
OS2_TCGAGGCAGTTGAGAT-1_2	C09_Tnaive_TCF7	State4	11.7658
ES1_AGCATACCATGGGACA-1_5	C09_Tnaive_TCF7	State4	11.182
OS3_CGATGTATCAGCTTAG-1_3	C09_Tnaive_TCF7	State4	10.0985
GCTB2_TTCACGCAGCTGAAGC-1_10	C09_Tnaive_TCF7	State1	0.407669
OS3_ACGGAGAAGTTCGCGC-1_3	C09_Tnaive_TCF7	State4	12.0251
GCTB1_TCCGGGAAGACATCCT-1_9	C09_Tnaive_TCF7	State1	0.385181
OS2_CGATGGCCATCGGACC-1_2	C09_Tnaive_TCF7	State4	11.9815
ES1_TTATGCTCAGGTCGTC-1_5	C09_Tnaive_TCF7	State4	11.8708
OS4_AACGTTGAGTCGCCGT-1_4	C09_Tnaive_TCF7	State4	12.024
OS3_TGAAAGATCATAACCG-1_3	C09_Tnaive_TCF7	State3	9.35644
OS3_CACTCCAAGCTGGAAC-1_3	C09_Tnaive_TCF7	State4	10.0603
GCTB3_GGTCTGGCAAGAAACT-1_12	C09_Tnaive_TCF7	State1	0.535162
ES1_TCTCATACAATGTTGC-1_5	C09_Tnaive_TCF7	State4	11.9244
OS3_CAACCTCAGAAGAAGC-1_3	C09_Tnaive_TCF7	State4	11.439
ES1_GCTCCTAGTAGAGTGC-1_5	C09_Tnaive_TCF7	State4	10.4181
ES1_ATTGGTGGTAAACACA-1_5	C09_Tnaive_TCF7	State4	11.7792
OS2_GCAATCACAGGTGCCT-1_2	C09_Tnaive_TCF7	State4	12.0722
OS4_GCACATACACCAGGCT-1_4	C09_Tnaive_TCF7	State4	10.7747
GCTB1_GACTGATCATGCAGCC-1_9	C09_Tnaive_TCF7	State1	0.467431
OS2_CCTAGCTTCGGAGCAA-1_2	C09_Tnaive_TCF7	State4	12.2612
ES2_ATAACGCTCGCCGTGA-1_6	C09_Tnaive_TCF7	State1	4.31234
OS4_GGATGTTTCCTCAACC-1_4	C09_Tnaive_TCF7	State4	12.2601
GCTB1_TTCAATCGTTGGTAGG-1_9	C09_Tnaive_TCF7	State1	0.222099
ES4_ACGATACGTTGCGCAC-1_8	C09_Tnaive_TCF7	State1	2.52176
OS4_TCATTACGTTTGGGCC-1_4	C09_Tnaive_TCF7	State4	12.167
ES4_CAACCTCTCACATGCA-1_8	C09_Tnaive_TCF7	State1	3.32795
OS2_GGGTCTGAGCTAGTTC-1_2	C09_Tnaive_TCF7	State4	12.2402
GCTB3_TGGGTTAGTCTTTATC-1_12	C09_Tnaive_TCF7	State1	1.18025
ES1_TACACGACACGAAACG-1_5	C09_Tnaive_TCF7	State4	11.8637
OS3_AGAGCGAAGTGGTCCC-1_3	C09_Tnaive_TCF7	State4	12.0096
ES4_CGATTGATCATGTCCC-1_8	C09_Tnaive_TCF7	State1	2.55165
OS4_GTTACAGTCCGTAGTA-1_4	C09_Tnaive_TCF7	State4	12.2549
OS3_TACCTTATCCTCTAGC-1_3	C09_Tnaive_TCF7	State4	10.9837
OS3_CCTAAAGGTAATCGTC-1_3	C09_Tnaive_TCF7	State4	11.7812
ES4_AAACGGGGTTCACGGC-1_8	C09_Tnaive_TCF7	State1	2.09273
OS3_TCAATCTAGGAGTTTA-1_3	C09_Tnaive_TCF7	State4	10.6896
OS3_GATGAGGCACCCTATC-1_3	C09_Tnaive_TCF7	State4	11.8158
GCTB5_TCAATTCGTGTGTACT-1_14	C09_Tnaive_TCF7	State5	7.17986
GCTB2_TCTCAGCGTTGCATCA-1_11	C09_Tnaive_TCF7	State1	0.600334
GCTB2_GTTGTAGAGAGGCCAT-1_10	C09_Tnaive_TCF7	State1	0.407752
ES1_CACATTTTCCACGTTC-1_5	C09_Tnaive_TCF7	State4	11.9435
ES3_ACTTGTTAGTGTGGCA-1_7	C09_Tnaive_TCF7	State5	7.32214
ES2_TTTGCGCGTTCCACGG-1_6	C09_Tnaive_TCF7	State5	7.36582
ES1_ACTGTCCAGCTGCAAG-1_5	C09_Tnaive_TCF7	State2	6.84104
GCTB1_TTCACGCAGTAGTCAA-1_9	C09_Tnaive_TCF7	State1	0.42768
GCTB5_AGGGTTTTCGTGTGAT-1_14	C09_Tnaive_TCF7	State4	8.08168
GCTB2_AGACCATGTGACTAAA-1_10	C09_Tnaive_TCF7	State1	0.853153
OS1_GGTGAAGAGCGTAATA-1_1	C09_Tnaive_TCF7	State3	9.55367
GCTB1_AGTCATGTCTTGAACG-1_9	C09_Tnaive_TCF7	State1	0.171057
ES1_TTATGCTCACACCGCA-1_5	C09_Tnaive_TCF7	State4	10.4785
OS3_GGCTCGACACATAACC-1_3	C09_Tnaive_TCF7	State4	11.8934
OS2_CGAGCCACACGGCGTT-1_2	C09_Tnaive_TCF7	State4	11.915
OS3_TGAGCATTCCACTCCA-1_3	C09_Tnaive_TCF7	State4	9.81327
GCTB1_CGTAATGTCTTTCCAA-1_9	C09_Tnaive_TCF7	State1	0.440099
OS2_GCGCGATTCGGTCCGA-1_2	C09_Tnaive_TCF7	State4	11.9748
GCTB2_TTGTTCAAGCCACAAG-1_10	C09_Tnaive_TCF7	State1	0.4452
OS3_GTAACTGAGAAGATTC-1_3	C09_Tnaive_TCF7	State4	11.7796
GCTB3_ACTCCCATCTAGACCA-1_12	C09_Tnaive_TCF7	State1	0.552898
OS2_ACCGTAACACAGACAG-1_2	C09_Tnaive_TCF7	State4	12.1683
OS4_CTAGAGTCACCTCGTT-1_4	C09_Tnaive_TCF7	State4	11.6743
GCTB3_TCTATCATCCCACAGG-1_12	C09_Tnaive_TCF7	State1	0.621149
GCTB3_ATGGATCCAGATTAAG-1_12	C09_Tnaive_TCF7	State1	0.774609
GCTB1_GGGTCACGTTCGGTAT-1_9	C09_Tnaive_TCF7	State1	0.567414
OS2_GTTCTCGGTCTGCGGT-1_2	C09_Tnaive_TCF7	State4	12.1325
ES1_AGAGTGGAGGCATTGG-1_5	C09_Tnaive_TCF7	State4	11.8155
GCTB2_CCAATTTCACTCCCTA-1_11	C09_Tnaive_TCF7	State1	0.300363
GCTB3_TGTCCTGGTAGAATGT-1_12	C09_Tnaive_TCF7	State1	0.567639
GCTB5_GATCACACATCGGAAG-1_14	C09_Tnaive_TCF7	State2	6.4347
ES1_GAACCTACACGCATCG-1_5	C09_Tnaive_TCF7	State4	12.0121
OS1_TTAACTCTCTCCCTGA-1_1	C09_Tnaive_TCF7	State4	12.0636
ES4_GCCTCTAAGGCCATAG-1_8	C09_Tnaive_TCF7	State1	2.85461
GCTB3_ATAGACCCACAGCCAC-1_12	C09_Tnaive_TCF7	State1	0.36732
GCTB1_CCTCACACATTGTAGC-1_9	C09_Tnaive_TCF7	State1	0.306898
OS2_TCATTTGAGCAGGTCA-1_2	C09_Tnaive_TCF7	State4	12.2136
OS3_CAACCAACAAACCTAC-1_3	C09_Tnaive_TCF7	State4	11.4019
ES1_AAGGAGCAGGCTAGCA-1_5	C09_Tnaive_TCF7	State4	11.8792
OS4_TACACGAGTCGCGTGT-1_4	C09_Tnaive_TCF7	State4	12.1285
GCTB1_ACGGTCGTCCCGTGAG-1_9	C09_Tnaive_TCF7	State1	0.350053
OS2_GAACCTAAGTGTGAAT-1_2	C09_Tnaive_TCF7	State4	12.1302
ES1_ACGAGGACAACTGCTA-1_5	C09_Tnaive_TCF7	State4	11.6964
GCTB3_AACCCAACAGTTTGGT-1_12	C09_Tnaive_TCF7	State1	0.53788
OS3_TTGTAGGCAGCATACT-1_3	C09_Tnaive_TCF7	State4	10.3723
ES1_GCGCGATCATGGATGG-1_5	C09_Tnaive_TCF7	State4	11.8754
OS2_AGCTCCTAGTAGCCGA-1_2	C09_Tnaive_TCF7	State4	11.9352
OS4_CTACGTCGTAGCTCCG-1_4	C09_Tnaive_TCF7	State4	12.0081
GCTB1_ATAGACCAGCCTCAGC-1_9	C09_Tnaive_TCF7	State1	0.559028
GCTB3_TGCGATAGTTGCCGCA-1_12	C09_Tnaive_TCF7	State1	0.519345
GCTB4_CAGCAATAGCTGTTCA-1_13	C09_Tnaive_TCF7	State1	3.01853
ES1_CTAGAGTGTGCGGTAA-1_5	C09_Tnaive_TCF7	State4	9.22253
OS4_CTCGGGAAGAGACGAA-1_4	C09_Tnaive_TCF7	State4	12.1126
OS4_GGTGAAGGTCCATCCT-1_4	C09_Tnaive_TCF7	State4	11.175
OS1_GACGTTAGTGCTGTAT-1_1	C09_Tnaive_TCF7	State4	10.5755
GCTB1_TACGTCCCAACGGCCT-1_9	C09_Tnaive_TCF7	State1	0.247604
ES1_TCCACACCAGTTCCCT-1_5	C09_Tnaive_TCF7	State4	11.784
GCTB1_GGGCTCAGTATTCCGA-1_9	C09_Tnaive_TCF7	State1	0.387727
OS3_CACATAGTCCCAAGTA-1_3	C09_Tnaive_TCF7	State4	11.3515
GCTB2_GTAATGCCATGAAAGT-1_11	C09_Tnaive_TCF7	State1	0.411295
OS3_ACGGGTCGTACCGGCT-1_3	C09_Tnaive_TCF7	State4	12.0062
OS2_CCATGTCAGGCTAGAC-1_2	C09_Tnaive_TCF7	State4	11.9803
ES4_TTGAACGGTCGCTTTC-1_8	C09_Tnaive_TCF7	State1	3.61302
OS4_GACTGCGAGAGGGCTT-1_4	C09_Tnaive_TCF7	State4	11.9128
OS2_CAGCCGATCTTCTGGC-1_2	C09_Tnaive_TCF7	State4	11.997
OS4_TTTATGCGTAAGTGTA-1_4	C09_Tnaive_TCF7	State4	11.1661
GCTB3_GCACTAACAAAGGGTC-1_12	C09_Tnaive_TCF7	State1	0.802604
ES4_AAGGCAGAGAACTCGG-1_8	C09_Tnaive_TCF7	State1	3.84109
OS1_GGACGTCCACAAGACG-1_1	C09_Tnaive_TCF7	State4	12.075
GCTB1_AACAACCCATGGAAGC-1_9	C09_Tnaive_TCF7	State1	2.0971
OS2_TTATGCTCATGGTCTA-1_2	C09_Tnaive_TCF7	State4	12.0382
OS4_AGCGTCGGTTATGCGT-1_4	C09_Tnaive_TCF7	State4	11.9751
GCTB3_CTTGATTAGCTTCATG-1_12	C09_Tnaive_TCF7	State1	0.592686
GCTB2_AGTTAGCGTCAGCGTC-1_10	C09_Tnaive_TCF7	State1	0.374248
GCTB1_GTAGGTTGTGACCGTC-1_9	C09_Tnaive_TCF7	State1	0.402882
GCTB1_CGGACACCAACCTAAC-1_9	C09_Tnaive_TCF7	State1	0.354467
GCTB1_CGGCAGTTCCGCTTAC-1_9	C09_Tnaive_TCF7	State1	0.277599
ES4_CGCTGGAGTAAACGCG-1_8	C09_Tnaive_TCF7	State1	3.13751
OS3_ACTGCTCCAGCTGGCT-1_3	C09_Tnaive_TCF7	State4	11.9823
OS1_ACCCACTTCATTTGGG-1_1	C09_Tnaive_TCF7	State4	10.3819
OS3_AGCGTCGAGAGGACGG-1_3	C09_Tnaive_TCF7	State4	12.1657
OS4_TGTATTCGTCAGAATA-1_4	C09_Tnaive_TCF7	State4	12.227
GCTB3_GTAGTACAGCTCGAAG-1_12	C09_Tnaive_TCF7	State1	0.529141
OS3_ACGAGGACAAGCTGTT-1_3	C09_Tnaive_TCF7	State4	12.2213
ES1_AAACGGGTCACCACCT-1_5	C09_Tnaive_TCF7	State3	9.36671
OS3_AATCGGTCAACTTGAC-1_3	C09_Tnaive_TCF7	State4	10.7587
ES1_TAAACCGTCACGGTTA-1_5	C09_Tnaive_TCF7	State4	10.3343
OS4_CTTACCGAGATATACG-1_4	C09_Tnaive_TCF7	State4	12.003
OS4_GCGCGATTCTTGTATC-1_4	C09_Tnaive_TCF7	State4	12.003
ES3_CCTATTAGTTTGCATG-1_7	C09_Tnaive_TCF7	State5	7.30506
GCTB3_GATGATCTCCTTTGAT-1_12	C09_Tnaive_TCF7	State1	0.246908
ES4_CGATCGGAGATCGATA-1_8	C09_Tnaive_TCF7	State1	3.96357
GCTB1_ACACCAAGTGAGTGAC-1_9	C09_Tnaive_TCF7	State1	0.554979
ES4_GGACATTCAGCCAGAA-1_8	C09_Tnaive_TCF7	State1	4.3291
GCTB3_CAGCACGTCGCTACGG-1_12	C09_Tnaive_TCF7	State1	0.600648
OS3_TGCACCTTCGACCAGC-1_3	C09_Tnaive_TCF7	State3	9.26107
ES4_AGGTCATCACATGTGT-1_8	C09_Tnaive_TCF7	State1	3.5794
ES2_CGTCACTGTCCGTTAA-1_6	C09_Tnaive_TCF7	State1	3.25272
OS1_ACACCAACAATCCAAC-1_1	C09_Tnaive_TCF7	State4	11.8713
GCTB2_AAGACAACAAGCGCAA-1_10	C09_Tnaive_TCF7	State1	0.525817
OS3_CCAATCCCAAGCCGTC-1_3	C09_Tnaive_TCF7	State3	9.43862
GCTB3_GTGGTTAGTATGACAA-1_12	C09_Tnaive_TCF7	State1	0.363419
OS3_GTATTCTGTACCATCA-1_3	C09_Tnaive_TCF7	State4	10.138
ES4_CGCTGGACACCAGGCT-1_8	C09_Tnaive_TCF7	State1	2.67081
ES1_GACTGCGAGAAGGGTA-1_5	C09_Tnaive_TCF7	State4	11.8948
OS4_CTCGGGAAGAGGACGG-1_4	C09_Tnaive_TCF7	State4	12.157
ES1_GTGAAGGTCCACTGGG-1_5	C09_Tnaive_TCF7	State4	11.8455
GCTB1_TGTTTGTGTAAGTAGT-1_9	C09_Tnaive_TCF7	State1	0.246947
GCTB1_GCCAGGTTCTGCATGA-1_9	C09_Tnaive_TCF7	State1	0.204132
OS3_GTAGGCCCATATGGTC-1_3	C09_Tnaive_TCF7	State3	9.46803
OS3_AGAATAGAGCGCTTAT-1_3	C09_Tnaive_TCF7	State4	11.1499
OS4_ATCATCTGTTATGCGT-1_4	C09_Tnaive_TCF7	State4	12.3035
ES2_TCGGGACAGTGTCCAT-1_6	C09_Tnaive_TCF7	State1	2.77869
GCTB3_TGAACGTCATAGTCGT-1_12	C09_Tnaive_TCF7	State1	0.379711
OS3_ACACCCTGTCATACTG-1_3	C09_Tnaive_TCF7	State4	10.51
ES1_TACTTACTCGGTTAAC-1_5	C09_Tnaive_TCF7	State4	10.172
OS1_TTGCGTCTCCTCCTAG-1_1	C09_Tnaive_TCF7	State4	10.6836
OS4_TACTCGCCATAACCTG-1_4	C09_Tnaive_TCF7	State4	11.9972
OS3_CAGCTGGCAGCCAATT-1_3	C09_Tnaive_TCF7	State4	11.7958
ES1_GATGAGGGTAGGCTGA-1_5	C09_Tnaive_TCF7	State4	9.90452
OS4_GGACATTGTCATTAGC-1_4	C09_Tnaive_TCF7	State4	12.1526
OS4_AGACGTTTCCATGAAC-1_4	C09_Tnaive_TCF7	State4	12.0111
OS4_CCAATCCAGAGCTTCT-1_4	C09_Tnaive_TCF7	State4	12.2189
OS2_TCGTACCGTGAGGGTT-1_2	C09_Tnaive_TCF7	State4	10.7599
OS2_CTGAAACGTTATCCGA-1_2	C09_Tnaive_TCF7	State4	12.1502
OS4_AGCCTAAAGATGTGGC-1_4	C09_Tnaive_TCF7	State4	12.2633
ES1_TGTATTCAGATATGCA-1_5	C09_Tnaive_TCF7	State4	11.8551
GCTB3_ATGTCCCAGGTAGATT-1_12	C09_Tnaive_TCF7	State1	0.517756
GCTB3_GGCACGTAGTGACACG-1_12	C09_Tnaive_TCF7	State1	0.528385
ES1_CTCTGGTCAATACGCT-1_5	C09_Tnaive_TCF7	State4	8.89747
OS2_AGTAGTCAGTCAATAG-1_2	C09_Tnaive_TCF7	State4	12.157
OS3_TCATTTGGTCGCATCG-1_3	C09_Tnaive_TCF7	State4	11.8996
ES4_AACTCCCAGGAGCGTT-1_8	C09_Tnaive_TCF7	State1	2.39094
OS4_CTAGAGTGTCTGCAAT-1_4	C09_Tnaive_TCF7	State4	12.1735
OS2_GTGCAGCGTAGCAAAT-1_2	C09_Tnaive_TCF7	State4	12.1469
GCTB1_GTTGTCCCATGGCTAT-1_9	C09_Tnaive_TCF7	State1	0.222187
GCTB3_CTGATCCAGTGGACGT-1_12	C09_Tnaive_TCF7	State1	0.460541
OS3_AGCGTATGTTCCAACA-1_3	C09_Tnaive_TCF7	State3	9.37689
OS3_ATTGGTGTCATTCACT-1_3	C09_Tnaive_TCF7	State4	11.9539
ES1_CATTCGCGTCTAAACC-1_5	C09_Tnaive_TCF7	State4	11.8274
ES2_AGACGTTAGGCACATG-1_6	C09_Tnaive_TCF7	State1	3.87178
OS3_ACACTGATCTAACTCT-1_3	C09_Tnaive_TCF7	State4	10.0716
OS3_AAAGTAGAGTGACTCT-1_3	C09_Tnaive_TCF7	State4	12.0499
ES1_CGGCTAGAGACTGTAA-1_5	C09_Tnaive_TCF7	State4	11.9652
ES4_AGTTGGTGTACTTGAC-1_8	C09_Tnaive_TCF7	State1	3.3542
OS3_TCATTTGCATGCTAGT-1_3	C09_Tnaive_TCF7	State4	11.9872
GCTB2_CTGAATGTCTCTGCTG-1_10	C09_Tnaive_TCF7	State1	0.208305
ES1_TCTCATAAGAAGGACA-1_5	C09_Tnaive_TCF7	State4	11.7716
GCTB1_TGCGACGAGGATTCAA-1_9	C09_Tnaive_TCF7	State1	0.0848506
OS4_TGCGCAGCAGCTCGCA-1_4	C09_Tnaive_TCF7	State4	12.0529
OS3_CAGGTGCCAAGACACG-1_3	C09_Tnaive_TCF7	State4	11.7002
GCTB1_ACTGCAACAGAGCGTA-1_9	C09_Tnaive_TCF7	State1	0.211628
OS4_TTTGCGCCATAACCTG-1_4	C09_Tnaive_TCF7	State4	12.1177
OS2_ATGGGAGCAGTAAGAT-1_2	C09_Tnaive_TCF7	State4	11.8413
GCTB3_TCGACCTTCAAAGAAC-1_12	C09_Tnaive_TCF7	State1	0.438436
ES2_GTCCTCAGTGGCAAAC-1_6	C09_Tnaive_TCF7	State2	6.38442
ES2_CGTCACTAGCTGAACG-1_6	C09_Tnaive_TCF7	State1	3.01056
ES1_CTGATCCTCTGGGCCA-1_5	C09_Tnaive_TCF7	State4	9.37646
ES1_GACTAACGTTCGTCTC-1_5	C09_Tnaive_TCF7	State4	11.1555
GCTB5_AACGGGAGTGCCTGAC-1_14	C09_Tnaive_TCF7	State1	4.52324
OS3_CCACTACCAACGATGG-1_3	C09_Tnaive_TCF7	State4	11.1936
ES1_GCAGTTAGTTAAGTAG-1_5	C09_Tnaive_TCF7	State4	9.45743
OS2_TCAGCTCGTAATAGCA-1_2	C09_Tnaive_TCF7	State4	12.0465
OS4_AGCTCCTGTGAGGCTA-1_4	C09_Tnaive_TCF7	State4	12.1313
GCTB1_TTGGGATTCCGTGCGA-1_9	C09_Tnaive_TCF7	State1	0.537896
ES1_CACACAAAGGATTCGG-1_5	C09_Tnaive_TCF7	State4	9.54106
GCTB1_CAGATTGGTCCATAGT-1_9	C09_Tnaive_TCF7	State1	0.111607
OS3_AAAGCAAAGTGAAGAG-1_3	C09_Tnaive_TCF7	State4	12.1283
OS4_CATCAGAAGAAACGCC-1_4	C09_Tnaive_TCF7	State4	11.9818
OS3_AACACGTTCTTCATGT-1_3	C09_Tnaive_TCF7	State4	11.8876
GCTB1_AAAGGTACAAGAGTGC-1_9	C09_Tnaive_TCF7	State1	0.353678
ES1_GCAATCACATGGATGG-1_5	C09_Tnaive_TCF7	State4	11.3771
OS2_TTCGAAGGTCGAAAGC-1_2	C09_Tnaive_TCF7	State2	7.19594
OS3_ACCTTTATCCAACCAA-1_3	C09_Tnaive_TCF7	State4	12.0297
ES4_TCAGCTCTCATTGCGA-1_8	C09_Tnaive_TCF7	State1	2.79037
OS2_ATGGGAGAGTGCCAGA-1_2	C09_Tnaive_TCF7	State4	12.0601
GCTB1_TACTGCCGTTGGTACT-1_9	C09_Tnaive_TCF7	State1	0.481422
GCTB5_CTCAATTTCTCCAAGA-1_14	C09_Tnaive_TCF7	State5	7.02783
OS3_ATCCGAAGTAAGTTCC-1_3	C09_Tnaive_TCF7	State4	10.3743
ES1_GCATGCGGTTGTGGAG-1_5	C09_Tnaive_TCF7	State4	11.7829
ES2_TTCCCAGCAAGTTCTG-1_6	C09_Tnaive_TCF7	State1	3.07606
GCTB2_AATGACCCATAGGTAA-1_10	C09_Tnaive_TCF7	State1	0.443135
ES1_GACGCGTCAAAGGTGC-1_5	C09_Tnaive_TCF7	State4	11.9965
GCTB3_GAGTGTTAGAGGTTAT-1_12	C09_Tnaive_TCF7	State1	0.398379
ES1_GGAAAGCAGTGTCCAT-1_5	C09_Tnaive_TCF7	State4	12.1149
ES1_AGCTCTCTCTCTTGAT-1_5	C09_Tnaive_TCF7	State4	10.1288
GCTB1_TTTATGCCAAATTAGG-1_9	C09_Tnaive_TCF7	State1	0.295413
ES4_GAGTCCGGTTTGCATG-1_8	C09_Tnaive_TCF7	State1	2.77605
ES4_TTAGGCATCTGATACG-1_8	C09_Tnaive_TCF7	State1	2.89104
ES1_CTGATAGTCGGAGCAA-1_5	C09_Tnaive_TCF7	State4	11.8784
ES1_CTTAACTCATTCTCAT-1_5	C09_Tnaive_TCF7	State4	10.1723
GCTB1_GTAGAGGAGAGGTGCT-1_9	C09_Tnaive_TCF7	State1	0.482809
OS2_CCATTCGCATCTCCCA-1_2	C09_Tnaive_TCF7	State4	12.0184
ES1_CGTGAGCCAAATCCGT-1_5	C09_Tnaive_TCF7	State4	11.7622
OS3_GTTTCTATCGCAAGCC-1_3	C09_Tnaive_TCF7	State4	12.0827
ES2_CACCAGGTCCTCAACC-1_6	C09_Tnaive_TCF7	State1	4.44673
OS3_CAGCCGAGTTAAAGTG-1_3	C09_Tnaive_TCF7	State4	10.7792
ES1_TGCACCTGTTCCACTC-1_5	C09_Tnaive_TCF7	State4	11.9794
GCTB2_CCGGTAGCAATCAGCT-1_10	C09_Tnaive_TCF7	State1	0.18812
OS1_CTACATTGTAGCGATG-1_1	C09_Tnaive_TCF7	State4	10.7362
ES4_AGTCTTTCAGCTTAAC-1_8	C09_Tnaive_TCF7	State1	2.2073
GCTB3_ACCAACACAACCGTAT-1_12	C09_Tnaive_TCF7	State1	0.316814
GCTB3_TACCCACAGTCATGGG-1_12	C09_Tnaive_TCF7	State1	0.369589
GCTB3_CGCATAAGTCCAACGC-1_12	C09_Tnaive_TCF7	State1	0.495809
OS3_ACGGGTCTCAACGAAA-1_3	C09_Tnaive_TCF7	State2	7.17082
OS3_GGAGCAATCTGACCTC-1_3	C09_Tnaive_TCF7	State3	9.16965
ES2_TTGACTTTCGATCCCT-1_6	C09_Tnaive_TCF7	State1	4.34751
OS1_AGTGTCACATGTTGAC-1_1	C09_Tnaive_TCF7	State3	9.39603
OS3_AACGTTGTCGCGATCG-1_3	C09_Tnaive_TCF7	State4	8.89489
GCTB2_CCGTTCAGTGGGAGAG-1_11	C09_Tnaive_TCF7	State1	0.483219
ES1_CGGAGTCTCGCTAGCG-1_5	C09_Tnaive_TCF7	State4	10.1792
OS4_GCACATACACGGTTTA-1_4	C09_Tnaive_TCF7	State4	12.0301
ES1_TCGGGACAGTACATGA-1_5	C09_Tnaive_TCF7	State4	11.922
ES1_TGGCGCATCAGTTGAC-1_5	C09_Tnaive_TCF7	State4	8.9001
OS2_TCCCGATGTGTGACCC-1_2	C09_Tnaive_TCF7	State4	12.0055
OS2_CCTCTGACAGCCTTTC-1_2	C09_Tnaive_TCF7	State4	11.8571
GCTB1_ATGAGTCAGCAGATAT-1_9	C09_Tnaive_TCF7	State1	0.497456
ES2_CGTCCATGTTCCGTCT-1_6	C09_Tnaive_TCF7	State1	3.84475
GCTB2_TTACTGTAGTAATACG-1_10	C09_Tnaive_TCF7	State1	0.328276
ES1_GACTACATCGTTACGA-1_5	C09_Tnaive_TCF7	State4	9.54361
OS2_AGCGTCGAGTTCGCGC-1_2	C09_Tnaive_TCF7	State4	12.1609
GCTB1_CGCATGGTCCATCACC-1_9	C09_Tnaive_TCF7	State1	0.366513
GCTB5_TTTCATGAGCGACTGA-1_14	C09_Tnaive_TCF7	State4	9.49876
ES4_AACACGTTCCAGGGCT-1_8	C09_Tnaive_TCF7	State1	2.23587
ES4_ACGCAGCGTAGAGTGC-1_8	C09_Tnaive_TCF7	State1	2.62709
GCTB3_TCGTAGAGTAGGTCAG-1_12	C09_Tnaive_TCF7	State1	0.576241
GCTB1_GCGATCGAGGTAGGCT-1_9	C09_Tnaive_TCF7	State1	0.341591
OS2_CAGCTAACACCTATCC-1_2	C09_Tnaive_TCF7	State4	11.9844
OS3_CTAAGACGTGCAACTT-1_3	C09_Tnaive_TCF7	State4	11.4803
OS3_CCTCTGAGTGAAAGAG-1_3	C09_Tnaive_TCF7	State4	12.1271
ES3_TCTATTGAGACCTTTG-1_7	C09_Tnaive_TCF7	State5	7.0865
GCTB1_GATGATCCAGGATTCT-1_9	C09_Tnaive_TCF7	State1	0.309423
GCTB2_GCAGCTGGTAAGATCA-1_10	C09_Tnaive_TCF7	State1	0.297231
OS4_GAGTCCGTCGCCTGAG-1_4	C09_Tnaive_TCF7	State4	12.2164
ES4_GTTTCTACAGTCAGAG-1_8	C09_Tnaive_TCF7	State1	3.60927
OS4_ATCACGATCAACTCTT-1_4	C09_Tnaive_TCF7	State4	12.1341
OS2_ATCCGAAAGGAGTAGA-1_2	C09_Tnaive_TCF7	State4	12.1645
GCTB2_GTTCATTCAGGCTATT-1_10	C09_Tnaive_TCF7	State1	0.328173
OS3_AACCATGGTGTGGCTC-1_3	C09_Tnaive_TCF7	State3	9.46559
OS3_TTCTTAGTCTTGCATT-1_3	C09_Tnaive_TCF7	State4	10.166
OS3_CGAACATTCAGTTCGA-1_3	C09_Tnaive_TCF7	State4	11.2441
GCTB3_CCGGTAGTCAGCGCAC-1_12	C09_Tnaive_TCF7	State1	0.466623
GCTB5_AGAGCCCGTGGAGGTT-1_14	C09_Tnaive_TCF7	State4	11.1964
OS3_GACTGCGGTCTAAACC-1_3	C09_Tnaive_TCF7	State3	9.14229
OS3_ACGCCAGTCCACGCAG-1_3	C09_Tnaive_TCF7	State4	10.9274
ES1_TTCTACACAACTGCGC-1_5	C09_Tnaive_TCF7	State3	8.87642
OS3_GCTGCTTCAAGGTGTG-1_3	C09_Tnaive_TCF7	State4	11.8272
OS3_CCATTCGGTGATGATA-1_3	C09_Tnaive_TCF7	State3	9.45938
ES4_TCAGCAACAAATTGCC-1_8	C09_Tnaive_TCF7	State1	2.86665
OS3_GACGTGCAGCGGATCA-1_3	C09_Tnaive_TCF7	State4	11.8068
ES1_CATCAAGTCGGAAATA-1_5	C09_Tnaive_TCF7	State4	10.6729
GCTB3_TATCCTACAAACTAAG-1_12	C09_Tnaive_TCF7	State1	0.488779
OS2_TGCACCTGTGACTACT-1_2	C09_Tnaive_TCF7	State4	11.817
ES1_ACGATACGTATAAACG-1_5	C09_Tnaive_TCF7	State4	10.8708
ES1_GGGCATCTCTGGCGTG-1_5	C09_Tnaive_TCF7	State4	11.7682
ES1_GGCTGGTGTGCTGTAT-1_5	C09_Tnaive_TCF7	State4	11.7647
OS3_TCATTACTCAACGCTA-1_3	C09_Tnaive_TCF7	State3	9.36103
ES1_CTTGGCTCAGCCTTGG-1_5	C09_Tnaive_TCF7	State4	11.8145
OS4_CTCAGAATCGTGACAT-1_4	C09_Tnaive_TCF7	State4	12.1319
ES2_CACACAACAGCATACT-1_6	C09_Tnaive_TCF7	State1	4.33757
OS3_CTCATTATCTCCGGTT-1_3	C09_Tnaive_TCF7	State4	10.694
ES4_ACACCGGGTCATATGC-1_8	C09_Tnaive_TCF7	State1	3.73987
GCTB1_CTTTCAATCCGATGTA-1_9	C09_Tnaive_TCF7	State1	0.294601
OS1_CCTACCAAGCCCAGCT-1_1	C09_Tnaive_TCF7	State4	11.9531
ES1_CCGGGATGTGTTGAGG-1_5	C09_Tnaive_TCF7	State4	9.44869
GCTB3_GTGTTCCCAACACACT-1_12	C09_Tnaive_TCF7	State1	0.48962
GCTB1_ATCCACCGTGGCATCC-1_9	C09_Tnaive_TCF7	State1	0.241943
OS2_TCTGAGATCCTTAATC-1_2	C09_Tnaive_TCF7	State4	12.1741
ES4_GGATTACAGTCGAGTG-1_8	C09_Tnaive_TCF7	State1	2.66698
ES1_AGATTGCAGGAATTAC-1_5	C09_Tnaive_TCF7	State4	11.0843
ES1_ACTTGTTTCAAACCAC-1_5	C09_Tnaive_TCF7	State4	9.00621
OS3_ACTTTCACACAACGCC-1_3	C09_Tnaive_TCF7	State4	10.2486
OS3_AGCGTATAGTCATGCT-1_3	C09_Tnaive_TCF7	State4	11.8967
OS4_TTCTCCTCAAGCCGCT-1_4	C09_Tnaive_TCF7	State4	12.172
GCTB2_ACTGATGGTTTCGCTC-1_10	C09_Tnaive_TCF7	State1	0.450166
GCTB3_TGTGGCGTCATGCATG-1_12	C09_Tnaive_TCF7	State1	0.487354
OS3_GAAACTCGTTTGTTTC-1_3	C09_Tnaive_TCF7	State4	10.3789
ES4_GGGACCTGTCGCGAAA-1_8	C09_Tnaive_TCF7	State1	2.38599
GCTB1_TCCATCGCAAGTATAG-1_9	C09_Tnaive_TCF7	State1	0.474918
OS3_GACTACAAGAGTGAGA-1_3	C09_Tnaive_TCF7	State4	10.1706
GCTB1_TACCCGTCATACTGAC-1_9	C09_Tnaive_TCF7	State1	0.574095
OS3_GTCACGGAGATATGCA-1_3	C09_Tnaive_TCF7	State4	10.4281
ES2_AGATCTGGTAGCGCTC-1_6	C09_Tnaive_TCF7	State5	6.81789
ES1_GATCTAGCACATTCGA-1_5	C09_Tnaive_TCF7	State4	11.8176
OS4_CTAATGGGTCGGGTCT-1_4	C09_Tnaive_TCF7	State4	12.1272
ES4_AGATTGCTCTGTACGA-1_8	C09_Tnaive_TCF7	State1	3.49521
GCTB2_AACCTTTCACCGAATT-1_10	C09_Tnaive_TCF7	State1	0.291585
GCTB3_ATATCCTAGATGCTGG-1_12	C09_Tnaive_TCF7	State1	0.528681
ES1_CTAGTGATCCACGCAG-1_5	C09_Tnaive_TCF7	State4	10.5783
GCTB2_GACATCAGTGAGAGGG-1_11	C09_Tnaive_TCF7	State1	0.232278
GCTB1_TTCGATTTCAAGAGTA-1_9	C09_Tnaive_TCF7	State1	0.380224
OS2_GGGCACTCAGTCTTCC-1_2	C09_Tnaive_TCF7	State4	11.9439
OS2_AGGGTGAGTTACGGAG-1_2	C09_Tnaive_TCF7	State4	12.293
GCTB1_CTACCCAGTCCTACAA-1_9	C09_Tnaive_TCF7	State1	0.237473
ES4_CAGCTGGTCCAGATCA-1_8	C09_Tnaive_TCF7	State1	3.26901
ES1_GTATTCTTCAACGGGA-1_5	C09_Tnaive_TCF7	State4	12.0349
OS3_GCCTCTATCTTTAGGG-1_3	C09_Tnaive_TCF7	State4	10.8422
OS4_ACGGAGATCCCACTTG-1_4	C09_Tnaive_TCF7	State4	11.8669
GCTB2_AGCATCAGTACAGTCT-1_10	C09_Tnaive_TCF7	State1	0.414032
ES1_GAGTCCGAGCTAGTTC-1_5	C09_Tnaive_TCF7	State4	8.77553
ES1_TAGACCAGTTAAGTAG-1_5	C09_Tnaive_TCF7	State4	9.44021
OS1_TGACTTTAGAATCTCC-1_1	C09_Tnaive_TCF7	State4	11.1743
OS3_GTCTCGTGTTAAGGGC-1_3	C09_Tnaive_TCF7	State4	12.0358
OS3_GAGGTGATCGGTTCGG-1_3	C09_Tnaive_TCF7	State4	12.1333
OS3_TGCCCTACAGGCTCAC-1_3	C09_Tnaive_TCF7	State4	11.8044
OS3_CAGCCGAGTTGCTCCT-1_3	C09_Tnaive_TCF7	State4	9.96192
ES1_CCGTTCACATTGAGCT-1_5	C09_Tnaive_TCF7	State4	8.93143
OS1_AAGGCAGAGTCTCCTC-1_1	C09_Tnaive_TCF7	State4	12.0088
OS3_GATCTAGGTGCAACGA-1_3	C09_Tnaive_TCF7	State4	11.9676
OS3_CAGATCATCACAATGC-1_3	C09_Tnaive_TCF7	State2	7.38754
GCTB2_CATGCGGCACTCTAGA-1_11	C09_Tnaive_TCF7	State1	0.301363
ES1_CTGCTGTGTCTTCAAG-1_5	C09_Tnaive_TCF7	State4	11.8854
GCTB1_TGCGGCAAGGCCTGCT-1_9	C09_Tnaive_TCF7	State1	0.354974
OS2_GTACTTTCACGGATAG-1_2	C09_Tnaive_TCF7	State4	12.1629
OS3_CCCAGTTAGTGCTGCC-1_3	C09_Tnaive_TCF7	State4	12.0409
ES4_AGCTTGATCCCGGATG-1_8	C09_Tnaive_TCF7	State1	3.48892
OS2_CATTCGCAGGGAACGG-1_2	C09_Tnaive_TCF7	State4	12.2195
OS4_CGGAGCTCAGCGAACA-1_4	C09_Tnaive_TCF7	State4	12.1684
GCTB2_CTATCTATCGATAACC-1_11	C09_Tnaive_TCF7	State1	0.142075
GCTB2_AACAACCCACCAAATC-1_10	C09_Tnaive_TCF7	State1	0.297987
OS3_AAGGTTCGTGTGGCTC-1_3	C09_Tnaive_TCF7	State4	11.8443
OS4_GATCAGTGTCCAGTTA-1_4	C09_Tnaive_TCF7	State4	12.1343
ES3_TCAGATGCAAGTACCT-1_7	C09_Tnaive_TCF7	State5	6.8859
OS3_GACCTGGAGGGATACC-1_3	C09_Tnaive_TCF7	State4	10.8863
ES1_CATCCACAGATCTGAA-1_5	C09_Tnaive_TCF7	State4	11.7851
OS2_ATTGGACTCATTATCC-1_2	C09_Tnaive_TCF7	State4	12.161
ES2_CTGGTCTAGAAACCTA-1_6	C09_Tnaive_TCF7	State1	3.72233
ES2_TTAACTCTCATGCTCC-1_6	C09_Tnaive_TCF7	State1	2.77964
ES1_AGGGAGTAGATAGCAT-1_5	C09_Tnaive_TCF7	State4	11.8508
OS3_TTGACTTCATGTTCCC-1_3	C09_Tnaive_TCF7	State4	11.7908
OS2_ACTTACTCAATGGTCT-1_2	C09_Tnaive_TCF7	State4	12.1819
GCTB3_CGAAGGAAGTTGCGCC-1_12	C09_Tnaive_TCF7	State1	0.730374
GCTB5_GGAAGTGGTCCGAAGA-1_14	C09_Tnaive_TCF7	State2	6.95301
OS2_TGTTCCGCAGCGTTCG-1_2	C09_Tnaive_TCF7	State4	9.64466
OS4_CCTACACGTATGAATG-1_4	C09_Tnaive_TCF7	State4	11.9472
OS4_CGATCGGCAAGAGTCG-1_4	C09_Tnaive_TCF7	State4	12.1899
OS2_CAGCAGCAGTGCGTGA-1_2	C09_Tnaive_TCF7	State4	11.9013
GCTB3_TTTACCAGTGACAGGT-1_12	C09_Tnaive_TCF7	State1	0.474738
GCTB3_AAGGAATAGAGAAGGT-1_12	C09_Tnaive_TCF7	State1	0.55242
ES2_CATGACATCCTCCTAG-1_6	C09_Tnaive_TCF7	State1	2.28893
ES1_TAGGCATTCTGTCTCG-1_5	C09_Tnaive_TCF7	State4	12.011
OS3_ACGAGCCGTGACCAAG-1_3	C09_Tnaive_TCF7	State4	10.9776
ES2_CGGCTAGAGCGCTTAT-1_6	C09_Tnaive_TCF7	State1	4.36157
OS2_GTTCTCGCAGGAATGC-1_2	C09_Tnaive_TCF7	State4	12.1277
GCTB1_GCGAGAACAAACCGGA-1_9	C09_Tnaive_TCF7	State1	0.318247
OS3_AGAGCTTCAGTATCTG-1_3	C09_Tnaive_TCF7	State4	10.6322
GCTB5_ATCTTCAAGAGCATCG-1_14	C09_Tnaive_TCF7	State3	8.58393
OS4_CCGTGGACAATTGCTG-1_4	C09_Tnaive_TCF7	State4	11.9121
GCTB3_TAACCAGGTGCTCTCT-1_12	C09_Tnaive_TCF7	State1	0.477065
GCTB5_ACTGATGCAGATACCT-1_14	C09_Tnaive_TCF7	State1	4.37149
OS3_ACGAGCCCAGTGGAGT-1_3	C09_Tnaive_TCF7	State4	11.5154
ES4_CCTTCCCGTCGGCATC-1_8	C09_Tnaive_TCF7	State1	3.02429
OS3_GACTGCGTCTGCAAGT-1_3	C09_Tnaive_TCF7	State4	10.5407
ES4_TTAGTTCGTACTCAAC-1_8	C09_Tnaive_TCF7	State1	2.43397
OS3_GCTGCGAAGCTACCGC-1_3	C09_Tnaive_TCF7	State4	10.6617
OS3_GTCAAGTCAGTTTACG-1_3	C09_Tnaive_TCF7	State4	10.578
OS4_GAATGAACAAAGGCGT-1_4	C09_Tnaive_TCF7	State4	12.3107
OS3_ATTCTACAGCCAGTAG-1_3	C09_Tnaive_TCF7	State4	11.9184
ES1_CATGCCTTCCTTTCTC-1_5	C09_Tnaive_TCF7	State4	8.39187
OS2_TCTTCGGCATCCCACT-1_2	C09_Tnaive_TCF7	State4	11.8706
GCTB3_GGGACTCTCTTCCAGC-1_12	C09_Tnaive_TCF7	State1	0.709586
GCTB1_TCTGGCTCAGTTCTAG-1_9	C09_Tnaive_TCF7	State1	0.245593
ES1_CTCGAGGAGGGCTTCC-1_5	C09_Tnaive_TCF7	State4	10.6048
OS1_CACACCTTCCTATTCA-1_1	C09_Tnaive_TCF7	State4	8.36341
ES2_CCTCAGTCAAAGTGCG-1_6	C09_Tnaive_TCF7	State1	5.29904
OS4_ACTGAGTCAAGTACCT-1_4	C09_Tnaive_TCF7	State4	12.2182
ES4_ACTGAGTCATATACGC-1_8	C09_Tnaive_TCF7	State1	5.5386
ES4_CACTCCAGTAAGAGGA-1_8	C09_Tnaive_TCF7	State1	2.77349
OS3_ATCATGGTCTTACCGC-1_3	C09_Tnaive_TCF7	State3	8.60529
ES4_TGGCTGGTCCTTTCTC-1_8	C09_Tnaive_TCF7	State1	1.78016
OS4_CCCATACTCTCCAACC-1_4	C09_Tnaive_TCF7	State4	12.1818
GCTB1_AGTCAACCACTTGACA-1_9	C09_Tnaive_TCF7	State1	0.442979
OS4_TCTCATACAAGCCGCT-1_4	C09_Tnaive_TCF7	State4	12.1052
ES4_GCATGTATCTTAACCT-1_8	C09_Tnaive_TCF7	State1	3.84947
OS3_TGCCAAACAGGGAGAG-1_3	C09_Tnaive_TCF7	State3	9.40851
OS3_TTGCCGTCATTTCAGG-1_3	C09_Tnaive_TCF7	State4	11.7899
GCTB2_TCCCATGGTCATGGCC-1_10	C09_Tnaive_TCF7	State1	0.476266
ES2_CTGCGGAAGGCCCTCA-1_6	C09_Tnaive_TCF7	State1	3.34636
ES2_CATGGCGTCTGCCAGG-1_6	C09_Tnaive_TCF7	State1	3.85243
OS3_CAGCTGGGTATCTGCA-1_3	C09_Tnaive_TCF7	State4	11.7846
OS3_TCCCGATCATTGCGGC-1_3	C09_Tnaive_TCF7	State4	11.82
OS2_GAGGTGACACGGCGTT-1_2	C09_Tnaive_TCF7	State4	12.1301
OS3_CAGCAGCCATATGCTG-1_3	C09_Tnaive_TCF7	State4	10.5812
ES2_AACCGCGCAATGGAAT-1_6	C09_Tnaive_TCF7	State1	3.43551
GCTB3_CGTGAATTCGTGGTAT-1_12	C09_Tnaive_TCF7	State1	1.12147
OS4_CCGTGGACAGCCTTGG-1_4	C09_Tnaive_TCF7	State4	11.2772
ES1_TGCGTGGGTTGAGGTG-1_5	C09_Tnaive_TCF7	State4	8.68377
OS3_GAACATCAGTCGATAA-1_3	C09_Tnaive_TCF7	State4	12.0037
ES1_CGAGAAGGTCCGAAGA-1_5	C09_Tnaive_TCF7	State4	10.6796
ES2_ATAACGCAGCGATTCT-1_6	C09_Tnaive_TCF7	State1	4.45148
ES4_CACAGTACAATAAGCA-1_8	C09_Tnaive_TCF7	State1	1.38845
OS2_CTCGAGGCATGTTGAC-1_2	C09_Tnaive_TCF7	State4	12.1018
OS3_TACCTTAAGTTCGATC-1_3	C09_Tnaive_TCF7	State5	7.1785
GCTB3_AGAAGCGAGAGTATAC-1_12	C09_Tnaive_TCF7	State1	0.433004
ES1_TCAGGATTCTTACCGC-1_5	C09_Tnaive_TCF7	State4	9.03649
OS3_CATGACACAGCTCGCA-1_3	C09_Tnaive_TCF7	State4	11.6795
OS3_GGGAGATAGAGGTAGA-1_3	C09_Tnaive_TCF7	State3	9.49646
GCTB1_GCTGGGTAGAGGATGA-1_9	C09_Tnaive_TCF7	State1	0.205093
GCTB1_ATATCCTAGGTACAGC-1_9	C09_Tnaive_TCF7	State1	0.331748
ES2_ACGATGTTCAACTCTT-1_6	C09_Tnaive_TCF7	State1	3.37162
OS3_CGTCACTTCCCATTAT-1_3	C09_Tnaive_TCF7	State4	9.97078
ES1_CCTAAAGGTAAGTAGT-1_5	C09_Tnaive_TCF7	State4	8.79915
ES1_TGTATTCGTGACGCCT-1_5	C09_Tnaive_TCF7	State4	10.3752
GCTB3_CGTGCTTAGGTCTGGA-1_12	C09_Tnaive_TCF7	State1	0.414712
GCTB3_AGACACTAGACCACGA-1_12	C09_Tnaive_TCF7	State1	0.525433
OS4_CTGATCCAGTGTGAAT-1_4	C09_Tnaive_TCF7	State4	12.1327
OS4_CGACTTCCACGTCTCT-1_4	C09_Tnaive_TCF7	State4	11.7849
ES1_GTGGGTCTCTCGTTTA-1_5	C09_Tnaive_TCF7	State2	7.19868
ES4_CCTTCGAGTTAAGATG-1_8	C09_Tnaive_TCF7	State1	2.67306
ES1_AACTCAGGTTACGTCA-1_5	C09_Tnaive_TCF7	State4	11.8545
OS4_GCTGGGTAGGTAGCCA-1_4	C09_Tnaive_TCF7	State4	12.1412
OS3_CATGACAGTCAGAGGT-1_3	C09_Tnaive_TCF7	State4	11.8527
ES4_AGTGTCAGTCTAACGT-1_8	C09_Tnaive_TCF7	State1	4.3317
GCTB2_TTTGACTAGAATCGAT-1_10	C09_Tnaive_TCF7	State1	0.0930923
OS2_GCATGATAGTGTACCT-1_2	C09_Tnaive_TCF7	State4	11.7684
OS3_ACCCACTGTGACCAAG-1_3	C09_Tnaive_TCF7	State4	11.4341
OS3_TAAACCGCATTCTCAT-1_3	C09_Tnaive_TCF7	State3	9.50754
GCTB2_CTAACCCAGACGAGCT-1_10	C09_Tnaive_TCF7	State1	0.4208
GCTB1_TGGTTAGCATGAGGGT-1_9	C09_Tnaive_TCF7	State1	0.337147
OS4_ATCGAGTAGCTAAGAT-1_4	C09_Tnaive_TCF7	State4	12.1715
OS4_ACTGTCCGTGTGACGA-1_4	C09_Tnaive_TCF7	State4	12.2484
OS3_AACCGCGTCTTGTCAT-1_3	C09_Tnaive_TCF7	State4	11.8021
ES4_CGAGAAGTCAGTCAGT-1_8	C09_Tnaive_TCF7	State1	2.89267
ES2_GTGCTTCAGCTAAACA-1_6	C09_Tnaive_TCF7	State1	4.34157
OS2_CAGCGACGTTTGTTGG-1_2	C09_Tnaive_TCF7	State4	12.2206
GCTB1_GTAATCGCAACCGATT-1_9	C09_Tnaive_TCF7	State1	0.34841
GCTB1_CCCGGAAGTCGTCTCT-1_9	C09_Tnaive_TCF7	State1	0.376022
OS3_CGGGTCATCGTTTATC-1_3	C09_Tnaive_TCF7	State4	10.5951
ES1_TTGCGTCCATACGCCG-1_5	C09_Tnaive_TCF7	State4	12.1341
ES1_CTCATTAGTCTTCTCG-1_5	C09_Tnaive_TCF7	State3	8.90421
OS3_ATGCGATGTAGCTGCC-1_3	C09_Tnaive_TCF7	State3	9.39095
OS3_GTTAAGCAGGCATGTG-1_3	C09_Tnaive_TCF7	State4	11.2855
GCTB3_GGAACCCTCAGCCTTC-1_12	C09_Tnaive_TCF7	State1	0.563454
OS3_CAACCAACAAGCCTAT-1_3	C09_Tnaive_TCF7	State4	11.3916
GCTB2_GGGTTTACACGACAAG-1_10	C09_Tnaive_TCF7	State1	0.434814
OS2_ATTGGACGTAGGCTGA-1_2	C09_Tnaive_TCF7	State4	12.1781
ES4_TTGAACGCAAGCGATG-1_8	C09_Tnaive_TCF7	State1	3.36559
OS1_TACTTGTCACATGACT-1_1	C09_Tnaive_TCF7	State3	9.46002
ES4_TCGAGGCAGAACAATC-1_8	C09_Tnaive_TCF7	State1	2.43871
ES2_CTAGAGTCAGGCAGTA-1_6	C09_Tnaive_TCF7	State1	3.01444
ES4_CATATGGTCTGCGTAA-1_8	C09_Tnaive_TCF7	State1	3.23575
GCTB3_CACTAAGTCCACGGGT-1_12	C09_Tnaive_TCF7	State1	0.291494
OS3_CAGCGACTCATGCAAC-1_3	C09_Tnaive_TCF7	State4	11.9978
ES1_TGCCCATGTCAAACTC-1_5	C09_Tnaive_TCF7	State4	11.7528
GCTB1_GTAATGCTCCAGTGTA-1_9	C09_Tnaive_TCF7	State1	0.499438
OS2_CATGACAGTTCCAACA-1_2	C09_Tnaive_TCF7	State4	11.9087
ES1_TTCTCCTGTTAGAACA-1_5	C09_Tnaive_TCF7	State4	10.6789
ES1_CAGCCGAAGACTAGGC-1_5	C09_Tnaive_TCF7	State4	9.32331
GCTB1_TATTGGGAGCGTTCAT-1_9	C09_Tnaive_TCF7	State1	0.230956
GCTB1_ATCGGCGAGGTACAAT-1_9	C09_Tnaive_TCF7	State1	0.363297
ES4_GACCAATTCCTAAGTG-1_8	C09_Tnaive_TCF7	State1	2.32298
ES2_TAGGCATGTGAGGGAG-1_6	C09_Tnaive_TCF7	State1	4.34544
ES1_CTGCGGAAGGAGTTTA-1_5	C09_Tnaive_TCF7	State4	10.2686
ES1_ATAACGCGTGGGTATG-1_5	C09_Tnaive_TCF7	State4	11.7778
ES3_GGAATAAAGAAGAAGC-1_7	C09_Tnaive_TCF7	State1	4.86257
ES4_TGACTTTGTCAGAAGC-1_8	C09_Tnaive_TCF7	State1	4.7333
OS4_ACATGGTCAGACTCGC-1_4	C09_Tnaive_TCF7	State4	12.0717
GCTB1_CGAGAAGAGATTAGCA-1_9	C09_Tnaive_TCF7	State1	0.198821
GCTB1_AGGACGATCAAGAGTA-1_9	C09_Tnaive_TCF7	State1	0.343478
OS2_GGACGTCCACACTGCG-1_2	C09_Tnaive_TCF7	State4	12.1068
GCTB1_GAGTCTAAGAGAGGGC-1_9	C09_Tnaive_TCF7	State1	0.464595
ES4_CATTCGCAGTGCGTGA-1_8	C09_Tnaive_TCF7	State1	1.95888
OS3_AGCGTCGTCCACGTGG-1_3	C09_Tnaive_TCF7	State4	11.3757
ES2_GTTACAGTCGGAGCAA-1_6	C09_Tnaive_TCF7	State1	4.24678
OS1_CAACTAGGTGCACTTA-1_1	C09_Tnaive_TCF7	State4	11.7792
ES4_TGCCCTACAAGCTGAG-1_8	C09_Tnaive_TCF7	State1	3.12987
GCTB3_ATTACCTCATCGCTGG-1_12	C09_Tnaive_TCF7	State1	0.425253
OS4_TGGGCGTTCGTATCAG-1_4	C09_Tnaive_TCF7	State4	12.29
OS4_TTTGGTTGTCGGCACT-1_4	C09_Tnaive_TCF7	State4	11.8281
ES4_CCAGCGACACAACGCC-1_8	C09_Tnaive_TCF7	State1	2.43887
GCTB1_TGCTCGTAGGCACCAA-1_9	C09_Tnaive_TCF7	State1	0.443119
ES1_TTAGTTCCATTATCTC-1_5	C09_Tnaive_TCF7	State4	11.2763
GCTB1_GACTCAAGTAAGGCCA-1_9	C09_Tnaive_TCF7	State1	1.3837
ES1_CGTGTAAAGAATGTTG-1_5	C09_Tnaive_TCF7	State4	11.4666
ES4_CCGGGATTCTACTTAC-1_8	C09_Tnaive_TCF7	State5	7.19476
GCTB1_TGCAGATCAACCGGAA-1_9	C09_Tnaive_TCF7	State1	0.393135
OS3_TAAGAGAAGACAAGCC-1_3	C09_Tnaive_TCF7	State4	12.0622
OS1_CTGATAGTCAGTGCAT-1_1	C09_Tnaive_TCF7	State4	12.176
OS3_AACTTTCGTACCGCTG-1_3	C09_Tnaive_TCF7	State4	11.7809
GCTB2_TCAGGTAAGAAGGTAG-1_10	C09_Tnaive_TCF7	State1	0.27199
OS3_GACCAATGTCTAAACC-1_3	C09_Tnaive_TCF7	State3	9.14517
OS3_CCACTACAGATCCCAT-1_3	C09_Tnaive_TCF7	State4	11.2279
OS3_CATCAGATCAATACCG-1_3	C09_Tnaive_TCF7	State3	8.972
OS3_TTCGAAGTCGTAGATC-1_3	C09_Tnaive_TCF7	State3	9.4761
OS3_ACAGCCGAGCGCCTTG-1_3	C09_Tnaive_TCF7	State4	12.0983
OS4_CACACTCAGATAGGAG-1_4	C09_Tnaive_TCF7	State4	12.1479
ES4_TGTATTCAGCAGGTCA-1_8	C09_Tnaive_TCF7	State1	4.57298
ES4_TGTATTCCATCTGGTA-1_8	C09_Tnaive_TCF7	State1	2.90084
OS3_TACTCATCAGACGCAA-1_3	C09_Tnaive_TCF7	State4	10.591
OS4_GTACGTATCTCTGAGA-1_4	C09_Tnaive_TCF7	State4	12.0525
ES1_CAACTAGCACTTAAGC-1_5	C09_Tnaive_TCF7	State4	12.0724
OS1_CGATGTAAGCTGCAAG-1_1	C09_Tnaive_TCF7	State4	11.9031
GCTB1_CATGCGGTCCGGACGT-1_9	C09_Tnaive_TCF7	State1	0.268485
OS3_CATATTCTCCTACAGA-1_3	C09_Tnaive_TCF7	State4	10.2504
GCTB1_TCCTCGAGTCGAGTGA-1_9	C09_Tnaive_TCF7	State1	0.283483
ES4_TCTCTAAGTTCAGTAC-1_8	C09_Tnaive_TCF7	State1	4.07382
OS4_CGAACATTCAAACCAC-1_4	C09_Tnaive_TCF7	State4	12.4024
OS2_ACATCAGGTGTGTGCC-1_2	C09_Tnaive_TCF7	State4	11.9955
OS2_GCTTCCAAGGGTCTCC-1_2	C09_Tnaive_TCF7	State4	11.8475
ES1_CGGAGTCGTTACCAGT-1_5	C09_Tnaive_TCF7	State4	11.9836
GCTB1_GCTCAAAAGGGCGAAG-1_9	C09_Tnaive_TCF7	State1	0.235292
OS2_TGCCCATGTTCTCATT-1_2	C09_Tnaive_TCF7	State4	11.8423
OS2_GCATGTAGTATAGGGC-1_2	C09_Tnaive_TCF7	State4	12.205
ES1_CCGTGGAGTTTGCATG-1_5	C09_Tnaive_TCF7	State4	12.1133
OS3_CGGACACGTAGCCTAT-1_3	C09_Tnaive_TCF7	State3	9.4944
OS4_TCGTACCCAAGGACTG-1_4	C09_Tnaive_TCF7	State4	12.1207
OS3_TACGGATCAATCTACG-1_3	C09_Tnaive_TCF7	State4	10.9848
OS3_GCGCGATTCGAGAACG-1_3	C09_Tnaive_TCF7	State3	9.44885
ES2_ACTATCTCAGTATGCT-1_6	C09_Tnaive_TCF7	State5	7.21682
GCTB1_ATGGAGGTCTACTATC-1_9	C09_Tnaive_TCF7	State1	0.548556
GCTB3_AGTGCCGCAGATGCGA-1_12	C09_Tnaive_TCF7	State1	0.601614
OS3_GACCAATTCTTAGCCC-1_3	C09_Tnaive_TCF7	State4	10.288
ES2_CAGTAACCAGATGGGT-1_6	C09_Tnaive_TCF7	State1	3.37744
ES1_CTCGGGATCGTTTATC-1_5	C09_Tnaive_TCF7	State4	11.7799
ES1_CTTGGCTCACAAGCCC-1_5	C09_Tnaive_TCF7	State4	9.75649
GCTB1_CCTCCTCTCTATACTC-1_9	C09_Tnaive_TCF7	State1	0.369147
ES1_TACCTATGTGATGTCT-1_5	C09_Tnaive_TCF7	State4	8.28506
ES2_AGGCCACTCGGAATCT-1_6	C09_Tnaive_TCF7	State2	6.95307
OS4_CAAGAAAGTCTTCTCG-1_4	C09_Tnaive_TCF7	State4	12.0218
OS4_AACTTTCGTGCCTTGG-1_4	C09_Tnaive_TCF7	State4	11.9142
ES4_ACACCGGAGAAAGTGG-1_8	C09_Tnaive_TCF7	State1	3.48033
OS2_GCAGTTACAGCATACT-1_2	C09_Tnaive_TCF7	State4	12.0549
ES1_TAAGCGTCAGTATGCT-1_5	C09_Tnaive_TCF7	State4	9.21625
ES1_TGAGGGAGTTGCGTTA-1_5	C09_Tnaive_TCF7	State4	10.6834
GCTB4_ATGATCGAGAGTGTGC-1_13	C09_Tnaive_TCF7	State1	4.21172
OS4_CCTTCGACATGCTGGC-1_4	C09_Tnaive_TCF7	State4	12.0981
OS3_CTGATAGTCTGAAAGA-1_3	C09_Tnaive_TCF7	State4	11.3708
OS4_TCGCGAGTCAAAGACA-1_4	C09_Tnaive_TCF7	State4	12.2029
OS1_CATCAAGTCCTGCCAT-1_1	C09_Tnaive_TCF7	State3	9.48793
OS2_CAGCATAAGGAGTACC-1_2	C09_Tnaive_TCF7	State4	12.0146
GCTB1_GGTGTCGCATCACAGT-1_9	C09_Tnaive_TCF7	State1	0.302012
OS3_CACAGTAAGCGTGAGT-1_3	C09_Tnaive_TCF7	State4	9.89213
OS3_TAAGTGCCAGAGTGTG-1_3	C09_Tnaive_TCF7	State4	11.7682
ES1_TTTGGTTCAGGTCCAC-1_5	C09_Tnaive_TCF7	State4	12.0473
GCTB2_AGCTCAACACATGTTG-1_11	C09_Tnaive_TCF7	State1	0.406223
GCTB3_CCGATCTCACCCTCTA-1_12	C09_Tnaive_TCF7	State1	0.318792
GCTB2_TTTACCAGTCATGCAT-1_10	C09_Tnaive_TCF7	State1	0.142324
OS1_CACCTTGAGCAACGGT-1_1	C09_Tnaive_TCF7	State3	9.41523
OS1_CAGCAGCGTCGCTTTC-1_1	C09_Tnaive_TCF7	State4	12.1131
OS3_GGCCGATTCTGGAGCC-1_3	C09_Tnaive_TCF7	State4	10.5398
OS1_TGAGGGAAGACCTTTG-1_1	C09_Tnaive_TCF7	State4	11.7715
OS4_ATGTGTGTCCTCAACC-1_4	C09_Tnaive_TCF7	State4	12.0633
OS1_GTACTCCTCACGATGT-1_1	C09_Tnaive_TCF7	State4	11.897
OS3_AACCGCGCACAGACTT-1_3	C09_Tnaive_TCF7	State4	10.522
ES4_TCAGGATCAAGCCATT-1_8	C09_Tnaive_TCF7	State1	2.79004
ES1_TCAGATGTCAGATAAG-1_5	C09_Tnaive_TCF7	State4	11.7826
ES1_CATCCACTCGGTGTCG-1_5	C09_Tnaive_TCF7	State4	8.47354
ES4_ACCGTAAGTCTTGCGG-1_8	C09_Tnaive_TCF7	State1	2.90314
ES1_AGTGTCATCCGAAGAG-1_5	C09_Tnaive_TCF7	State4	9.86382
GCTB2_TCTACATCAGAGTCTT-1_10	C09_Tnaive_TCF7	State1	0.503343
ES1_TGAAAGACAGGATTGG-1_5	C09_Tnaive_TCF7	State4	9.22665
OS1_GTCTTCGGTCTTGTCC-1_1	C09_Tnaive_TCF7	State3	9.49235
ES2_CCTACCAGTTCCACTC-1_6	C09_Tnaive_TCF7	State1	4.56228
GCTB5_CTGCGAGCATGATAGA-1_14	C09_Tnaive_TCF7	State4	9.77574
GCTB2_TCGGGTGCATAGAATG-1_10	C09_Tnaive_TCF7	State1	0.137435
OS2_GTAGGCCCAGGGAGAG-1_2	C09_Tnaive_TCF7	State4	12.2352
OS3_CAGAATCGTAAACACA-1_3	C09_Tnaive_TCF7	State4	12.0516
OS4_TCAGGATGTACCGTAT-1_4	C09_Tnaive_TCF7	State4	12.2087
GCTB2_CTGAGGCGTCTTGAGT-1_10	C09_Tnaive_TCF7	State1	0.312477
GCTB3_GCTTGGGAGTGCACAG-1_12	C09_Tnaive_TCF7	State1	0.48838
OS3_GTTTCTATCACGCATA-1_3	C09_Tnaive_TCF7	State4	11.9778
GCTB3_AAGCATCTCCCTTGGT-1_12	C09_Tnaive_TCF7	State1	0.222203
OS2_TTAACTCGTTTGTTGG-1_2	C09_Tnaive_TCF7	State4	12.1633
GCTB1_TCCTAATGTGGGTATG-1_9	C09_Tnaive_TCF7	State1	0.421383
GCTB3_GACGCTGAGCAACTCT-1_12	C09_Tnaive_TCF7	State1	0.476898
ES4_ACGAGGACAATGACCT-1_8	C09_Tnaive_TCF7	State1	3.49093
ES1_ACGGAGAGTACTTAGC-1_5	C09_Tnaive_TCF7	State4	9.43964
ES1_TGCCAAATCAGCTCGG-1_5	C09_Tnaive_TCF7	State4	9.43312
ES1_CTACACCAGTATCTCG-1_5	C09_Tnaive_TCF7	State4	10.1848
OS4_GCATACAGTCGGCATC-1_4	C09_Tnaive_TCF7	State4	11.9142
OS3_TCACAAGCAGTAGAGC-1_3	C09_Tnaive_TCF7	State4	11.8865
ES2_CACACTCGTAGTAGTA-1_6	C09_Tnaive_TCF7	State1	4.35876
OS4_AGGCCGTTCAGTTTGG-1_4	C09_Tnaive_TCF7	State4	12.1487
OS4_GGAGCAACACTGTCGG-1_4	C09_Tnaive_TCF7	State4	12.2394
OS3_CGAGCACTCGATCCCT-1_3	C09_Tnaive_TCF7	State4	11.8309
GCTB1_ACCACAACAATCTGCA-1_9	C09_Tnaive_TCF7	State1	0.398223
OS3_AGCGTATTCCAAACAC-1_3	C09_Tnaive_TCF7	State4	11.78
ES1_GTGCATAAGTGGGTTG-1_5	C09_Tnaive_TCF7	State3	8.4022
OS3_AGAGTGGCAGGGTTAG-1_3	C09_Tnaive_TCF7	State4	11.9768
ES2_ACGGCCACAACTTGAC-1_6	C09_Tnaive_TCF7	State5	7.23376
OS3_ATAGACCAGCAGGCTA-1_3	C09_Tnaive_TCF7	State4	11.9258
OS2_TGTTCCGTCTACTATC-1_2	C09_Tnaive_TCF7	State4	11.9624
OS3_CAGATCAGTGGACGAT-1_3	C09_Tnaive_TCF7	State4	11.4288
ES1_GCTTGAATCAGGCCCA-1_5	C09_Tnaive_TCF7	State4	11.9663
OS3_GCTGGGTGTCTAGGTT-1_3	C09_Tnaive_TCF7	State3	9.42785
OS4_CTGCGGATCTGCCAGG-1_4	C09_Tnaive_TCF7	State4	12.3218
ES2_CATGCCTTCTGCGGCA-1_6	C09_Tnaive_TCF7	State2	6.27067
OS4_GGTATTGTCACCGGGT-1_4	C09_Tnaive_TCF7	State4	11.9203
GCTB1_AGATCGTCAGTGGTGA-1_9	C09_Tnaive_TCF7	State1	0.371755
OS3_ATTACTCGTTTCGCTC-1_3	C09_Tnaive_TCF7	State4	11.9521
ES1_GGACATTGTGTGTGCC-1_5	C09_Tnaive_TCF7	State4	9.88161
ES1_TGGGCGTAGTATCTCG-1_5	C09_Tnaive_TCF7	State4	11.9433
OS4_ATAAGAGAGTACGTAA-1_4	C09_Tnaive_TCF7	State4	12.1833
OS4_TGTCCCAAGACTAGAT-1_4	C09_Tnaive_TCF7	State4	12.057
OS2_AGGGTGACACCAACCG-1_2	C09_Tnaive_TCF7	State4	12.1743
GCTB1_AAGAACACATGGCTAT-1_9	C09_Tnaive_TCF7	State1	0.394162
GCTB1_TCGTAGAGTACCGTGC-1_9	C09_Tnaive_TCF7	State1	0.221392
ES4_AGGCCGTAGGCTAGGT-1_8	C09_Tnaive_TCF7	State1	3.49227
ES1_TTCCCAGAGGTAAACT-1_5	C09_Tnaive_TCF7	State4	10.0613
GCTB3_ATATCCTCATGCAGCC-1_12	C09_Tnaive_TCF7	State1	0.511018
GCTB3_CCGTTCACAGGTCCGT-1_12	C09_Tnaive_TCF7	State1	0.536114
GCTB2_TTCGATTCATCATTTC-1_10	C09_Tnaive_TCF7	State1	0.165255
OS3_CAAGAAAGTGTGGCTC-1_3	C09_Tnaive_TCF7	State4	9.39188
OS4_AGAATAGCAGTCAGCC-1_4	C09_Tnaive_TCF7	State4	12.0121
ES1_ACTTGTTGTAAAGTCA-1_5	C09_Tnaive_TCF7	State4	11.6824
ES1_AGGGTGATCCTGTAGA-1_5	C09_Tnaive_TCF7	State4	11.9896
GCTB3_AGAGAATTCAATCTCT-1_12	C09_Tnaive_TCF7	State1	1.247
OS3_CCTTACGCACGAAAGC-1_3	C09_Tnaive_TCF7	State4	11.9316
OS3_GTCTCGTCAGTATAAG-1_3	C09_Tnaive_TCF7	State3	9.49614
GCTB3_GTAATGCAGATCGGTG-1_12	C09_Tnaive_TCF7	State1	0.457237
OS1_ACATGGTAGGAGTTGC-1_1	C09_Tnaive_TCF7	State4	9.75634
ES1_AGCTCTCGTCAGGACA-1_5	C09_Tnaive_TCF7	State4	8.03546
OS4_GAAGCAGTCTTGACGA-1_4	C09_Tnaive_TCF7	State4	12.0651
ES4_GACGTTATCCGGCACA-1_8	C09_Tnaive_TCF7	State1	2.89346
ES1_CACCAGGCAAGGTTTC-1_5	C09_Tnaive_TCF7	State3	9.47139
ES1_TACTCGCCAGCCTATA-1_5	C09_Tnaive_TCF7	State4	10.3728
OS3_AGGTCATTCAACACAC-1_3	C09_Tnaive_TCF7	State4	11.8022
OS2_CTGAAGTTCGTTACGA-1_2	C09_Tnaive_TCF7	State4	12.0628
GCTB1_TGGTGATCAATCGCCG-1_9	C09_Tnaive_TCF7	State1	0.184426
GCTB3_TTGCATTGTTCATCGA-1_12	C09_Tnaive_TCF7	State1	0.534612
GCTB3_TCATATCTCGGTAACT-1_12	C09_Tnaive_TCF7	State1	0.603168
OS3_CGAACATGTGTTAAGA-1_3	C09_Tnaive_TCF7	State4	11.5688
GCTB5_CCTCATGGTTCGCGTG-1_14	C09_Tnaive_TCF7	State4	10.1423
ES3_AGAGCGACAGGGATTG-1_7	C09_Tnaive_TCF7	State5	7.22636
ES1_GTATCTTAGCGCTTAT-1_5	C09_Tnaive_TCF7	State4	11.8476
ES1_CCGTGGAGTCCCTACT-1_5	C09_Tnaive_TCF7	State4	11.3734
OS4_ACTGATGAGTAGCCGA-1_4	C09_Tnaive_TCF7	State4	12.2827
GCTB2_CACGTGGTCGGTAGGA-1_10	C09_Tnaive_TCF7	State1	0.40567
ES1_CAGAATCAGTCAAGCG-1_5	C09_Tnaive_TCF7	State3	9.20271
OS4_CGAGCCAAGCAGGCTA-1_4	C09_Tnaive_TCF7	State4	11.8723
OS3_TCCACACTCGCTGATA-1_3	C09_Tnaive_TCF7	State4	10.9853
GCTB2_CATACCCCACCACTGG-1_10	C09_Tnaive_TCF7	State1	0.341631
ES1_GTCAAGTCATCGGTTA-1_5	C09_Tnaive_TCF7	State4	11.7976
OS3_CCACTACGTCGCGGTT-1_3	C09_Tnaive_TCF7	State3	9.26254
OS3_GATCGCGAGAGTTGGC-1_3	C09_Tnaive_TCF7	State4	11.0308
ES4_CCAGCGACACAGGTTT-1_8	C09_Tnaive_TCF7	State1	2.50506
ES4_TTCCCAGAGCCCGAAA-1_8	C09_Tnaive_TCF7	State1	2.32459
GCTB5_TTCCGGTCAGCGATTT-1_14	C09_Tnaive_TCF7	State2	6.98231
OS4_TTTCCTCAGATCACGG-1_4	C09_Tnaive_TCF7	State4	11.9401
ES3_TGGGCGTCATAAGACA-1_7	C09_Tnaive_TCF7	State1	4.64516
GCTB1_ACACGCGCATATAGCC-1_9	C09_Tnaive_TCF7	State1	0.386065
ES1_GGGCACTGTGGTAACG-1_5	C09_Tnaive_TCF7	State4	8.63721
ES4_GAGGTGAAGGGCACTA-1_8	C09_Tnaive_TCF7	State5	7.10905
ES4_GCTGCGACATGCATGT-1_8	C09_Tnaive_TCF7	State1	4.35313
ES4_GCGCGATCACGACTCG-1_8	C09_Tnaive_TCF7	State1	2.07848
GCTB2_GTGATGTTCTCCGCAT-1_11	C09_Tnaive_TCF7	State1	0.265008
OS3_CTGAAGTCACAGGCCT-1_3	C09_Tnaive_TCF7	State4	11.9463
OS3_GTAGTCATCTCAAACG-1_3	C09_Tnaive_TCF7	State4	11.8601
OS4_CACACTCTCACCTCGT-1_4	C09_Tnaive_TCF7	State4	12.0979
ES1_CAGCAGCGTCCAGTGC-1_5	C09_Tnaive_TCF7	State3	8.48577
OS4_TATTACCGTTCGTTGA-1_4	C09_Tnaive_TCF7	State4	12.2078
GCTB3_TGGTACAGTCTTGAAC-1_12	C09_Tnaive_TCF7	State1	0.42759
OS4_CTCTAATGTACTTCTT-1_4	C09_Tnaive_TCF7	State4	12.0944
ES1_GGGCACTTCACCTTAT-1_5	C09_Tnaive_TCF7	State4	11.9034
GCTB5_GGGAGATAGGATGTTA-1_14	C09_Tnaive_TCF7	State4	11.5216
ES1_ACCAGTAAGGACACCA-1_5	C09_Tnaive_TCF7	State4	11.9123
OS3_ACGATACAGATCCGAG-1_3	C09_Tnaive_TCF7	State4	10.8656
OS3_GATCGATAGGCATGTG-1_3	C09_Tnaive_TCF7	State4	12.0856
ES4_GCACATACAACTGCGC-1_8	C09_Tnaive_TCF7	State1	2.42134
ES1_ATCCACCCACGGTGTC-1_5	C09_Tnaive_TCF7	State4	11.9126
OS4_CACTCCACACTTAACG-1_4	C09_Tnaive_TCF7	State4	12.2011
OS3_GTAGTCACACACCGCA-1_3	C09_Tnaive_TCF7	State3	9.37381
ES1_CCGGGATAGATATGCA-1_5	C09_Tnaive_TCF7	State4	12.0073
ES1_ATCGAGTCAGATGGGT-1_5	C09_Tnaive_TCF7	State4	11.2115
OS3_TACTCATCATACCATG-1_3	C09_Tnaive_TCF7	State4	11.7629
GCTB1_GGAGATGTCTCGTCGT-1_9	C09_Tnaive_TCF7	State1	0.356422
OS2_AAAGATGCAGCATACT-1_2	C09_Tnaive_TCF7	State4	12.2301
GCTB5_AGCTACACACACCTGG-1_14	C09_Tnaive_TCF7	State1	4.65067
ES1_TCCACACCAAGGACTG-1_5	C09_Tnaive_TCF7	State4	10.4793
GCTB3_GGTGGCTGTCACTAGT-1_12	C09_Tnaive_TCF7	State1	0.406199
ES1_CGTCAGGGTTGGGACA-1_5	C09_Tnaive_TCF7	State4	11.5762
OS3_CCGTTCAAGTGATCGG-1_3	C09_Tnaive_TCF7	State3	9.09443
ES1_TCCCGATGTCGGCTCA-1_5	C09_Tnaive_TCF7	State4	11.6677
GCTB3_GAATCGTAGGTACTGG-1_12	C09_Tnaive_TCF7	State1	0.475468
GCTB3_GACCCTTGTGCAACAG-1_12	C09_Tnaive_TCF7	State1	0.503388
OS3_GTTCTCGCATCCCATC-1_3	C09_Tnaive_TCF7	State4	9.75894
OS3_GGGCACTAGTCATGCT-1_3	C09_Tnaive_TCF7	State4	9.31311
ES2_CAGTAACAGTGGTAAT-1_6	C09_Tnaive_TCF7	State1	3.46167
GCTB2_GCCATGGTCTCCCAAC-1_11	C09_Tnaive_TCF7	State1	0.270892
ES1_AGATCTGTCGCAGGCT-1_5	C09_Tnaive_TCF7	State4	11.9716
ES1_GGACATTGTATAGGTA-1_5	C09_Tnaive_TCF7	State4	10.4946
OS4_ACCCACTCAGGTGGAT-1_4	C09_Tnaive_TCF7	State4	12.2175
OS1_CCTAAAGCACAGGCCT-1_1	C09_Tnaive_TCF7	State4	12.022
ES1_GGATTACCATCCGTGG-1_5	C09_Tnaive_TCF7	State4	9.10792
ES4_TGGCCAGAGCGGCTTC-1_8	C09_Tnaive_TCF7	State1	2.66708
OS4_TCTCTAATCCAGAGGA-1_4	C09_Tnaive_TCF7	State4	12.1669
OS4_AGGCCACAGAGATGAG-1_4	C09_Tnaive_TCF7	State4	12.1955
OS2_GTACTCCTCGGCCGAT-1_2	C09_Tnaive_TCF7	State4	12.0997
ES4_TACTTGTGTAAGCACG-1_8	C09_Tnaive_TCF7	State1	2.78757
OS4_GCACTCTTCACCTCGT-1_4	C09_Tnaive_TCF7	State4	12.0955
OS2_CGCTTCAAGCCCAACC-1_2	C09_Tnaive_TCF7	State4	12.0157
GCTB2_GTTGCGGAGCTGGCCT-1_10	C09_Tnaive_TCF7	State1	0.2849
OS3_ACGAGGAAGTACGTAA-1_3	C09_Tnaive_TCF7	State4	12.0522
OS3_GTCTTCGGTAAATGTG-1_3	C09_Tnaive_TCF7	State4	11.8239
OS3_GAGGTGAGTATTAGCC-1_3	C09_Tnaive_TCF7	State4	11.3714
OS3_TGACTTTCACGACGAA-1_3	C09_Tnaive_TCF7	State4	10.4754
OS4_TCTCTAAGTGTTCTTT-1_4	C09_Tnaive_TCF7	State4	12.1932
ES1_CAAGGCCGTACTTGAC-1_5	C09_Tnaive_TCF7	State4	12.0205
OS1_AGCGTCGTCCAGAAGG-1_1	C09_Tnaive_TCF7	State4	11.8428
ES4_CTTCTCTGTTCCACTC-1_8	C09_Tnaive_TCF7	State1	2.77386
OS3_AAATGCCCAGTTAACC-1_3	C09_Tnaive_TCF7	State3	9.44862
OS4_CAGTAACTCTTAGCCC-1_4	C09_Tnaive_TCF7	State4	12.0425
GCTB2_AACCCAAGTTGCATCA-1_11	C09_Tnaive_TCF7	State1	0.461074
OS3_CAAGAAAAGGCAATTA-1_3	C09_Tnaive_TCF7	State4	11.8731
ES4_GTGAAGGGTAGGAGTC-1_8	C09_Tnaive_TCF7	State1	2.81286
GCTB2_CACCAAATCCATTCAT-1_10	C09_Tnaive_TCF7	State1	0.373141
OS4_GATCGATAGACTAGGC-1_4	C09_Tnaive_TCF7	State4	11.8712
OS3_CATATTCTCTTAGAGC-1_3	C09_Tnaive_TCF7	State3	9.61821
OS4_CTGTTTAGTACAGTTC-1_4	C09_Tnaive_TCF7	State4	12.2403
GCTB1_GACCGTGGTAAGCTCT-1_9	C09_Tnaive_TCF7	State1	0.323682
OS3_GCTGCGATCGGCCGAT-1_3	C09_Tnaive_TCF7	State4	11.9687
OS3_GCTGGGTAGGAATGGA-1_3	C09_Tnaive_TCF7	State4	11.8283
ES2_CAGATCAAGGAGTAGA-1_6	C09_Tnaive_TCF7	State1	4.88586
GCTB3_GATGAGGGTGGGTCAA-1_12	C09_Tnaive_TCF7	State1	0.462719
OS2_ACTATCTTCAGTCAGT-1_2	C09_Tnaive_TCF7	State4	12.0199
GCTB2_CACAGGCTCTGCGGCA-1_10	C09_Tnaive_TCF7	State1	0.37956
OS4_GTCATTTGTATGGTTC-1_4	C09_Tnaive_TCF7	State4	12.2247
ES1_ATAACGCCATACGCCG-1_5	C09_Tnaive_TCF7	State4	11.8466
OS2_GTTCTCGGTACCTACA-1_2	C09_Tnaive_TCF7	State4	12.1511
OS2_CAGAATCAGGCTAGAC-1_2	C09_Tnaive_TCF7	State4	12.0042
OS4_CAACCTCCAAAGGAAG-1_4	C09_Tnaive_TCF7	State4	12.1027
OS2_CGACCTTGTAAATGAC-1_2	C09_Tnaive_TCF7	State4	12.0352
ES4_GATGAGGAGAGCCCAA-1_8	C09_Tnaive_TCF7	State1	4.32825
OS3_AGCAGCCTCTGCGGCA-1_3	C09_Tnaive_TCF7	State4	11.9007
ES2_CAAGTTGAGGCATGTG-1_6	C09_Tnaive_TCF7	State1	3.58619
ES1_ACTGTCCAGGACACCA-1_5	C09_Tnaive_TCF7	State4	8.8956
GCTB5_CCGGTAGAGCAACTTC-1_14	C09_Tnaive_TCF7	State2	7.11344
GCTB3_CACAACACAAATCAGA-1_12	C09_Tnaive_TCF7	State1	1.03993
OS1_CGTTCTGTCTGTCTAT-1_1	C09_Tnaive_TCF7	State4	11.961
ES2_AGCAGCCCACATCTTT-1_6	C09_Tnaive_TCF7	State1	4.18314
OS3_TAGGCATCAGGATTGG-1_3	C09_Tnaive_TCF7	State4	11.9482
OS4_TGCCAAACATGTAAGA-1_4	C09_Tnaive_TCF7	State4	11.985
GCTB1_ACTATTCAGGTCATTC-1_9	C09_Tnaive_TCF7	State1	0.214649
GCTB1_AGGGAGTAGACGATAT-1_9	C09_Tnaive_TCF7	State1	0.368101
OS4_TTGGAACCAGGAATCG-1_4	C09_Tnaive_TCF7	State4	12.0475
GCTB3_GAGGGATTCAAGTTGC-1_12	C09_Tnaive_TCF7	State1	0.522187
ES1_TAAGTGCAGGGAACGG-1_5	C09_Tnaive_TCF7	State4	11.2242
OS2_GGCTGGTTCCCACTTG-1_2	C09_Tnaive_TCF7	State4	12.0601
GCTB2_GAATCACCAGCGTATT-1_11	C09_Tnaive_TCF7	State1	0.408292
OS3_GTTTCTAGTACATCCA-1_3	C09_Tnaive_TCF7	State3	9.42377
ES4_TGCTGCTAGCTGAAAT-1_8	C09_Tnaive_TCF7	State1	2.59226
OS3_GGAAAGCTCAACCATG-1_3	C09_Tnaive_TCF7	State4	11.8979
OS4_CCTTACGCATGGGAAC-1_4	C09_Tnaive_TCF7	State4	12.1316
OS1_CCTACACCACCTCGGA-1_1	C09_Tnaive_TCF7	State4	11.8614
GCTB3_GTCATGATCACATTGG-1_12	C09_Tnaive_TCF7	State1	0.467691
GCTB5_GACAGCCAGATGACCG-1_14	C09_Tnaive_TCF7	State2	6.68174
OS3_CACATAGCACCCATGG-1_3	C09_Tnaive_TCF7	State4	10.7283
OS3_AAAGATGCATGCAATC-1_3	C09_Tnaive_TCF7	State4	11.1797
ES1_CCACGGACAGTATGCT-1_5	C09_Tnaive_TCF7	State4	10.0197
GCTB3_TCCATCGTCGATGGAG-1_12	C09_Tnaive_TCF7	State1	0.333501
ES1_CAGGTGCGTAGGCTGA-1_5	C09_Tnaive_TCF7	State4	9.43033
ES4_CTACATTAGTCGCCGT-1_8	C09_Tnaive_TCF7	State1	2.52117
GCTB3_CGTGATAAGCACAAAT-1_12	C09_Tnaive_TCF7	State1	0.61789
ES4_GGTGCGTGTGTGCCTG-1_8	C09_Tnaive_TCF7	State1	3.56638
OS3_GCTCTGTAGGAGTACC-1_3	C09_Tnaive_TCF7	State4	10.981
ES4_GACGGCTTCAGCTTAG-1_8	C09_Tnaive_TCF7	State1	2.43411
GCTB2_AGTCATGTCCGTCACT-1_10	C09_Tnaive_TCF7	State1	0.2835
ES1_GTTCTCGTCCGCAGTG-1_5	C09_Tnaive_TCF7	State4	11.9508
OS3_GGGCACTTCCGAATGT-1_3	C09_Tnaive_TCF7	State4	10.5787
ES4_CGTCAGGGTAACGCGA-1_8	C09_Tnaive_TCF7	State1	2.19899
GCTB2_CCACAAAAGGTCACTT-1_10	C09_Tnaive_TCF7	State1	0.457798
OS3_AACTGGTTCTGCTTGC-1_3	C09_Tnaive_TCF7	State3	9.36003
ES1_TAAGTGCTCCAGTAGT-1_5	C09_Tnaive_TCF7	State4	12.1637
ES1_ATTGGTGGTACAGTGG-1_5	C09_Tnaive_TCF7	State4	11.8659
GCTB3_TCGATTTAGTGGTTGG-1_12	C09_Tnaive_TCF7	State1	0.329692
OS4_TGCCCATTCTCGTTTA-1_4	C09_Tnaive_TCF7	State4	12.0486
ES4_GTTTCTACACGGCTAC-1_8	C09_Tnaive_TCF7	State1	2.3161
ES1_AGTGGGAAGAAAGTGG-1_5	C09_Tnaive_TCF7	State4	11.932
ES1_CACATTTGTACTTGAC-1_5	C09_Tnaive_TCF7	State2	7.19238
OS1_CGATCGGCAGGTCCAC-1_1	C09_Tnaive_TCF7	State3	9.59561
ES2_ACTTGTTTCTTACCTA-1_6	C09_Tnaive_TCF7	State1	2.78851
OS1_GAGCAGACACCTCGTT-1_1	C09_Tnaive_TCF7	State4	11.2763
ES4_GTGCTTCAGGCCATAG-1_8	C09_Tnaive_TCF7	State1	5.87223
OS2_CAACCAAAGTGAACGC-1_2	C09_Tnaive_TCF7	State4	12.1309
OS3_GGGTTGCAGACTACAA-1_3	C09_Tnaive_TCF7	State4	10.5131
ES2_CGTAGCGCAAGCCGTC-1_6	C09_Tnaive_TCF7	State1	4.56371
GCTB1_CAACCTCAGCGAGTCA-1_9	C09_Tnaive_TCF7	State1	0.428164
ES1_AACCGCGGTAACGACG-1_5	C09_Tnaive_TCF7	State4	11.3172
OS1_CCGTACTCAATGGTCT-1_1	C09_Tnaive_TCF7	State4	9.76382
GCTB1_TTCTAGTGTAGTGGCA-1_9	C09_Tnaive_TCF7	State1	0.230147
ES1_CGGGTCACAGATGGCA-1_5	C09_Tnaive_TCF7	State2	6.6493
OS3_TTGCGTCGTTCGAATC-1_3	C09_Tnaive_TCF7	State3	9.16924
ES1_GTATTCTCAAAGTGCG-1_5	C09_Tnaive_TCF7	State4	11.6101
ES1_CCTCAGTCACGTTGGC-1_5	C09_Tnaive_TCF7	State4	9.80145
ES2_TTCGAAGAGGACAGAA-1_6	C09_Tnaive_TCF7	State1	4.3663
OS4_GGGAATGGTCCTAGCG-1_4	C09_Tnaive_TCF7	State4	12.0309
OS4_CTAACTTTCGTATCAG-1_4	C09_Tnaive_TCF7	State4	12.0829
OS3_TCAGCAACACCGATAT-1_3	C09_Tnaive_TCF7	State4	9.43094
ES1_ATGGGAGTCCTCATTA-1_5	C09_Tnaive_TCF7	State2	7.51188
GCTB1_TATATCCCAACTACGT-1_9	C09_Tnaive_TCF7	State1	0.336556
OS3_CCCAGTTGTCCAACTA-1_3	C09_Tnaive_TCF7	State3	9.55572
OS3_GGTGAAGTCTGTTTGT-1_3	C09_Tnaive_TCF7	State4	11.2327
ES1_CTCGTACAGACTCGGA-1_5	C09_Tnaive_TCF7	State4	11.9731
OS3_CCTCTGAAGCGATTCT-1_3	C09_Tnaive_TCF7	State4	9.55893
GCTB1_CACGTGGGTATCAGCT-1_9	C09_Tnaive_TCF7	State1	0.305798
OS4_TCATTACTCGCAGGCT-1_4	C09_Tnaive_TCF7	State4	12.3251
ES1_AGAGCGATCCAGTAGT-1_5	C09_Tnaive_TCF7	State4	10.5866
ES1_CGATTGAGTCCAGTAT-1_5	C09_Tnaive_TCF7	State4	9.00103
GCTB1_CATCGTCCATATGAAG-1_9	C09_Tnaive_TCF7	State1	0.144608
ES1_TTGAACGGTTGAGGTG-1_5	C09_Tnaive_TCF7	State4	11.9637
OS2_CAGATCACATCTGGTA-1_2	C09_Tnaive_TCF7	State4	12.0993
ES1_CGTTCTGTCTATCCTA-1_5	C09_Tnaive_TCF7	State4	11.1474
OS4_TGGGAAGGTTGGTGGA-1_4	C09_Tnaive_TCF7	State4	12.2871
ES1_CTCAGAACAGACACTT-1_5	C09_Tnaive_TCF7	State4	9.23218
OS2_GATTCAGAGTGTACCT-1_2	C09_Tnaive_TCF7	State4	12.0433
OS2_TACTTACGTTCCACTC-1_2	C09_Tnaive_TCF7	State4	11.894
GCTB1_TCAATCTTCGATGCAT-1_9	C09_Tnaive_TCF7	State1	0.400506
OS4_TGGTTAGAGGAATTAC-1_4	C09_Tnaive_TCF7	State4	11.9175
GCTB1_TGAGGGACAGGATTCT-1_9	C09_Tnaive_TCF7	State1	0.25186
OS4_TTGCGTCAGCAGGCTA-1_4	C09_Tnaive_TCF7	State4	12.1195
OS2_CTCTAATCACCAGGTC-1_2	C09_Tnaive_TCF7	State4	12.1867
OS4_CGAATGTGTCAAACTC-1_4	C09_Tnaive_TCF7	State4	12.1178
OS3_ACTGAACAGCGATTCT-1_3	C09_Tnaive_TCF7	State3	9.41585
OS4_TAAGAGAGTGGGTCAA-1_4	C09_Tnaive_TCF7	State4	12.1727
GCTB1_GACTCTCAGCGCTTCG-1_9	C09_Tnaive_TCF7	State1	0.368085
OS3_GATGAAATCGTGGACC-1_3	C09_Tnaive_TCF7	State4	11.8888
OS4_CTCATTAGTTAAAGTG-1_4	C09_Tnaive_TCF7	State4	11.9383
ES3_CCTAGCTTCTAGAGTC-1_7	C09_Tnaive_TCF7	State5	7.24771
ES2_TGGGAAGAGATGAGAG-1_6	C09_Tnaive_TCF7	State1	4.28745
GCTB2_TTTCATGGTGTCCGGT-1_11	C09_Tnaive_TCF7	State1	0.321584
OS3_CTTAACTGTTACCAGT-1_3	C09_Tnaive_TCF7	State4	10.1771
OS1_CAGTCCTGTTTGGGCC-1_1	C09_Tnaive_TCF7	State4	11.4797
ES1_GGCAATTAGGCATGTG-1_5	C09_Tnaive_TCF7	State4	11.573
ES1_ATCATCTTCTCATTCA-1_5	C09_Tnaive_TCF7	State4	10.1826
GCTB3_AGAACAAAGACGACTG-1_12	C09_Tnaive_TCF7	State5	7.38961
OS4_TATCAGGTCCTACAGA-1_4	C09_Tnaive_TCF7	State4	12.0943
ES4_AGATCTGAGTTTGCGT-1_8	C09_Tnaive_TCF7	State1	3.00686
GCTB1_TCCAGAATCGTAACCA-1_9	C09_Tnaive_TCF7	State1	0.377361
ES1_GATCGTACATACTCTT-1_5	C09_Tnaive_TCF7	State4	10.1686
GCTB2_TGCAGATAGGCCACTC-1_10	C09_Tnaive_TCF7	State1	0.464033
OS3_ACATGGTCAGTATGCT-1_3	C09_Tnaive_TCF7	State4	12.0644
ES1_TGACTTTGTGTAAGTA-1_5	C09_Tnaive_TCF7	State4	10.3976
OS4_TTTCCTCCATTTCACT-1_4	C09_Tnaive_TCF7	State4	11.9016
OS3_TGAGGGAGTGTTGGGA-1_3	C09_Tnaive_TCF7	State4	11.887
GCTB3_TTCTTGACAGATACCT-1_12	C09_Tnaive_TCF7	State1	0.266522
OS3_AGTGAGGAGAACAATC-1_3	C09_Tnaive_TCF7	State4	11.1863
GCTB3_GGCTTGGGTAGAGGAA-1_12	C09_Tnaive_TCF7	State1	0.579893
GCTB5_GGGACTCAGACGAGCT-1_14	C09_Tnaive_TCF7	State1	5.54235
ES2_GTGAAGGCACCTGGTG-1_6	C09_Tnaive_TCF7	State1	3.97075
ES1_GCTGCTTAGGCAGTCA-1_5	C09_Tnaive_TCF7	State4	10.3849
OS2_TACACGACAAAGTGCG-1_2	C09_Tnaive_TCF7	State4	12.0574
OS2_TAGTTGGCAGCTGTGC-1_2	C09_Tnaive_TCF7	State4	12.182
OS3_GAAATGAGTGCAACGA-1_3	C09_Tnaive_TCF7	State4	11.353
GCTB1_GTCTACCGTATCACCA-1_9	C09_Tnaive_TCF7	State1	0.313261
OS2_CTCGGGATCTTTCCTC-1_2	C09_Tnaive_TCF7	State4	12.1978
OS4_TATCAGGTCGGACAAG-1_4	C09_Tnaive_TCF7	State4	12.2633
ES1_AAACGGGTCTGGTGTA-1_5	C09_Tnaive_TCF7	State4	11.7914
ES4_TTATGCTGTCCAACTA-1_8	C09_Tnaive_TCF7	State1	4.24814
ES4_AGTAGTCTCCTAGTGA-1_8	C09_Tnaive_TCF7	State1	2.78766
ES2_CTACCCATCACTTCAT-1_6	C09_Tnaive_TCF7	State5	6.98124
GCTB3_GTGCAGCAGTTTGCTG-1_12	C09_Tnaive_TCF7	State1	0.500924
ES1_CCGTGGACATGGATGG-1_5	C09_Tnaive_TCF7	State4	11.7903
GCTB3_CTCATCGTCGATCCAA-1_12	C09_Tnaive_TCF7	State1	0.49498
OS3_TGCTACCGTCAATACC-1_3	C09_Tnaive_TCF7	State4	11.9613
ES2_ATCATGGTCTTCGAGA-1_6	C09_Tnaive_TCF7	State1	4.34398
OS4_GACACGCTCCAAACAC-1_4	C09_Tnaive_TCF7	State4	12.1868
ES4_CACACCTGTGTATGGG-1_8	C09_Tnaive_TCF7	State1	4.30873
GCTB3_GGATCTATCTCGCTCA-1_12	C09_Tnaive_TCF7	State1	0.463909
GCTB2_AGTCATGAGCGTGCCT-1_10	C09_Tnaive_TCF7	State1	0.111774
GCTB2_CGATGCGCACATAGCT-1_11	C09_Tnaive_TCF7	State1	0.208156
ES4_TGGCTGGCACTTAACG-1_8	C09_Tnaive_TCF7	State1	3.3382
OS4_GGCAATTCAAGTTCTG-1_4	C09_Tnaive_TCF7	State4	11.834
OS3_CTGCCTAGTGCCTGTG-1_3	C09_Tnaive_TCF7	State4	12.0348
OS3_CCTAGCTAGGCCCTTG-1_3	C09_Tnaive_TCF7	State4	11.773
OS3_CCACGGAAGGACGAAA-1_3	C09_Tnaive_TCF7	State4	10.2716
ES1_CGGCTAGTCAGTTGAC-1_5	C09_Tnaive_TCF7	State4	11.916
ES4_GCGCAACGTAAGAGGA-1_8	C09_Tnaive_TCF7	State1	3.00615
OS2_CATATGGCACACTGCG-1_2	C09_Tnaive_TCF7	State4	11.8695
ES3_CTAATGGAGTCCTCCT-1_7	C09_Tnaive_TCF7	State5	7.2532
OS4_CCGTACTAGATTACCC-1_4	C09_Tnaive_TCF7	State4	11.9754
ES4_GGGATGATCCTTAATC-1_8	C09_Tnaive_TCF7	State1	2.45156
OS3_AGTGGGATCGCTTAGA-1_3	C09_Tnaive_TCF7	State4	12.0475
OS4_CGATCGGCACGACGAA-1_4	C09_Tnaive_TCF7	State4	12.2726
OS3_AGGGTGACACTAAGTC-1_3	C09_Tnaive_TCF7	State4	11.3523
ES4_TCAGGTAGTAGAGTGC-1_8	C09_Tnaive_TCF7	State1	3.84826
GCTB3_CCTCTAGCATGAGTAA-1_12	C09_Tnaive_TCF7	State1	0.525614
GCTB1_GTCCCATCATTCTCTA-1_9	C09_Tnaive_TCF7	State1	0.339543
ES1_AAGGAGCCAGCTGTAT-1_5	C09_Tnaive_TCF7	State4	10.9905
ES2_AGGGTGATCGTTACGA-1_6	C09_Tnaive_TCF7	State5	6.44399
GCTB3_TGAATGCTCGAATCCA-1_12	C09_Tnaive_TCF7	State1	0.568475
OS4_CTACGTCTCCTGCTTG-1_4	C09_Tnaive_TCF7	State4	12.2309
ES4_TACCTATAGATGCCAG-1_8	C09_Tnaive_TCF7	State1	2.68255
OS3_AGGCCGTGTTTCGCTC-1_3	C09_Tnaive_TCF7	State3	9.46982
GCTB3_TTTGGAGCAACTCATG-1_12	C09_Tnaive_TCF7	State1	0.503473
ES2_CAGCAGCCAGATGGCA-1_6	C09_Tnaive_TCF7	State1	3.93393
ES4_TCGTAGAGTCCTGCTT-1_8	C09_Tnaive_TCF7	State1	3.9378
GCTB3_TCCCACATCATTGTGG-1_12	C09_Tnaive_TCF7	State1	0.489892
GCTB2_ACCTGTCAGCTGACTT-1_11	C09_Tnaive_TCF7	State1	0.0652858
OS3_CTTCTCTCAGGTGCCT-1_3	C09_Tnaive_TCF7	State4	8.57235
OS3_GCATGCGGTCACACGC-1_3	C09_Tnaive_TCF7	State4	11.4759
ES2_CATGACATCAGGTTCA-1_6	C09_Tnaive_TCF7	State1	2.43907
OS4_GTCCTCAAGATCTGAA-1_4	C09_Tnaive_TCF7	State4	12.3406
OS3_CGGACGTTCATTGCGA-1_3	C09_Tnaive_TCF7	State3	9.57498
OS3_CTCTGGTGTACCGGCT-1_3	C09_Tnaive_TCF7	State4	9.55211
ES4_CTGGTCTTCCGTCAAA-1_8	C09_Tnaive_TCF7	State1	2.93843
OS3_TGGGAAGAGAGGTTGC-1_3	C09_Tnaive_TCF7	State4	10.3745
OS3_TGTCCCATCCTGTAGA-1_3	C09_Tnaive_TCF7	State4	11.8435
OS3_CGACCTTTCTGTTTGT-1_3	C09_Tnaive_TCF7	State4	12.1529
OS4_ATCACGAAGTTGTAGA-1_4	C09_Tnaive_TCF7	State4	11.8013
OS3_AGCTCCTGTGGTACAG-1_3	C09_Tnaive_TCF7	State4	11.8599
OS4_TGGACGCAGTTGTCGT-1_4	C09_Tnaive_TCF7	State4	12.3058
ES2_GTGTGCGTCTACCAGA-1_6	C09_Tnaive_TCF7	State1	4.74914
ES2_AACTCTTCAAACCCAT-1_6	C09_Tnaive_TCF7	State5	7.1815
OS4_AACTCAGCAAGTCATC-1_4	C09_Tnaive_TCF7	State4	11.9046
GCTB3_TCGGTCTAGTCTCTGA-1_12	C09_Tnaive_TCF7	State1	2.04661
ES4_GGGTCTGAGGTTCCTA-1_8	C09_Tnaive_TCF7	State1	2.35481
ES1_TCGAGGCCAAGCTGTT-1_5	C09_Tnaive_TCF7	State4	10.6819
OS3_CGATTGAGTTCGGGCT-1_3	C09_Tnaive_TCF7	State4	10.6161
OS2_ATGGGAGCATCGGACC-1_2	C09_Tnaive_TCF7	State4	12.0164
OS4_CTACATTCACTCAGGC-1_4	C09_Tnaive_TCF7	State4	12.0548
ES1_TGCCAAATCTCCTATA-1_5	C09_Tnaive_TCF7	State4	11.0731
GCTB1_TTAGTCTGTAATTGGA-1_9	C09_Tnaive_TCF7	State1	0.322411
GCTB1_TCACAAGCATGCAGCC-1_9	C09_Tnaive_TCF7	State1	0.239261
ES1_ATTTCTGAGCATCATC-1_5	C09_Tnaive_TCF7	State4	9.97901
GCTB2_AGCGTCGAGACTACCT-1_11	C09_Tnaive_TCF7	State1	0.506478
OS3_AACGTTGAGTATCTCG-1_3	C09_Tnaive_TCF7	State4	12.1803
ES4_ACGCCGATCCCTTGTG-1_8	C09_Tnaive_TCF7	State1	2.31858
ES2_TCAGGATTCCTGCAGG-1_6	C09_Tnaive_TCF7	State5	7.3383
OS3_CGTAGCGAGACAGACC-1_3	C09_Tnaive_TCF7	State4	11.7816
OS3_TTTACTGTCCTCATTA-1_3	C09_Tnaive_TCF7	State4	8.91081
GCTB5_AGATCCAGTGAGCGAT-1_14	C09_Tnaive_TCF7	State2	6.25315
ES4_CAGCAGCAGCTAGTCT-1_8	C09_Tnaive_TCF7	State1	3.35519
ES4_GGAGCAACAGTAAGAT-1_8	C09_Tnaive_TCF7	State1	2.9026
OS4_CGCTATCAGAGCTTCT-1_4	C09_Tnaive_TCF7	State4	11.4691
OS4_GACGTGCAGTGCAAGC-1_4	C09_Tnaive_TCF7	State4	12.2253
GCTB1_CAAGACTAGTGCCTCG-1_9	C09_Tnaive_TCF7	State1	0.40906
ES1_GAACCTAGTTGACGTT-1_5	C09_Tnaive_TCF7	State4	11.7839
GCTB3_TACCCACGTGAATGTA-1_12	C09_Tnaive_TCF7	State1	3.13884
OS4_GCTGGGTCAGAGCCAA-1_4	C09_Tnaive_TCF7	State4	11.9095
OS4_TTTATGCTCAACGAAA-1_4	C09_Tnaive_TCF7	State4	12.0306
ES1_TGCTACCCAGACGTAG-1_5	C09_Tnaive_TCF7	State4	9.43044
OS4_TGTCCCAAGCTAGTTC-1_4	C09_Tnaive_TCF7	State4	12.0777
OS1_GGCTCGACATCTGGTA-1_1	C09_Tnaive_TCF7	State4	10.2822
ES1_CGTGAGCGTGGGTATG-1_5	C09_Tnaive_TCF7	State4	11.7675
OS4_AGGGATGAGAAACCGC-1_4	C09_Tnaive_TCF7	State4	8.99595
GCTB3_GCTTCACCATCGGATT-1_12	C09_Tnaive_TCF7	State1	0.473109
GCTB5_ACTTAGGCATCCTAAG-1_14	C09_Tnaive_TCF7	State4	9.63577
ES2_CGAACATTCAGTGCAT-1_6	C09_Tnaive_TCF7	State1	2.8013
OS3_AGTTGGTCAGACGTAG-1_3	C09_Tnaive_TCF7	State4	9.97628
ES1_CTTTGCGCATCTATGG-1_5	C09_Tnaive_TCF7	State4	11.8209
ES1_TGCGCAGGTACAAGTA-1_5	C09_Tnaive_TCF7	State4	11.9693
GCTB3_TACCTGCTCTGGGCAC-1_12	C09_Tnaive_TCF7	State1	0.6219
OS3_GGGCACTGTACGCTGC-1_3	C09_Tnaive_TCF7	State4	12.0567
OS2_CGAGCCACATAGAAAC-1_2	C09_Tnaive_TCF7	State4	12.1396
ES2_CTGATCCCAGTATGCT-1_6	C09_Tnaive_TCF7	State1	3.34367
OS4_GCTTCCAGTGTTCGAT-1_4	C09_Tnaive_TCF7	State4	12.2391
ES1_TCGCGTTAGCAGATCG-1_5	C09_Tnaive_TCF7	State4	9.85568
OS3_GAAGCAGTCTGTACGA-1_3	C09_Tnaive_TCF7	State4	10.8849
OS2_TACGGTAAGCCGATTT-1_2	C09_Tnaive_TCF7	State4	11.0467
GCTB1_GAGTGTTCAGGTGACA-1_9	C09_Tnaive_TCF7	State1	0.205153
OS3_TAGCCGGGTCGGCACT-1_3	C09_Tnaive_TCF7	State4	11.3066
OS3_TTCCCAGCACCGCTAG-1_3	C09_Tnaive_TCF7	State4	9.96789
GCTB2_TCGGTCTTCGGACAAG-1_11	C09_Tnaive_TCF7	State1	0.338024
ES1_GTCACAATCTGATACG-1_5	C09_Tnaive_TCF7	State4	11.8209
ES4_GATGAGGTCAGTTCGA-1_8	C09_Tnaive_TCF7	State1	2.31707
OS3_TGGTTAGAGCTGCCCA-1_3	C09_Tnaive_TCF7	State4	11.8525
GCTB3_CTGTCGTCAAGGTCAG-1_12	C09_Tnaive_TCF7	State1	0.435686
ES4_TGTATTCAGCGCTTAT-1_8	C09_Tnaive_TCF7	State1	2.78244
ES3_CCACTACAGGGCACTA-1_7	C09_Tnaive_TCF7	State5	7.18184
OS3_AAAGATGCATGCTGGC-1_3	C09_Tnaive_TCF7	State4	11.0792
GCTB3_GACCCAGGTAGTACGG-1_12	C09_Tnaive_TCF7	State1	0.39517
OS3_ACGCCAGAGGAGCGAG-1_3	C09_Tnaive_TCF7	State4	11.7799
OS4_ATTATCCAGCTCCTTC-1_4	C09_Tnaive_TCF7	State4	12.0134
OS4_GAACCTAGTCCTGCTT-1_4	C09_Tnaive_TCF7	State4	11.9884
OS3_GTAACTGCACAAGACG-1_3	C09_Tnaive_TCF7	State4	11.081
OS2_TACTTACCAACGATGG-1_2	C09_Tnaive_TCF7	State4	12.0731
OS3_AACTCCCTCAGAGCTT-1_3	C09_Tnaive_TCF7	State3	9.07281
OS3_GGAATAAAGGACGAAA-1_3	C09_Tnaive_TCF7	State3	9.44823
ES4_GTGAAGGGTAAACGCG-1_8	C09_Tnaive_TCF7	State1	1.62785
GCTB2_CACAGATTCTCTTGCG-1_11	C09_Tnaive_TCF7	State1	0.149336
ES1_ACGATGTCACTGCCAG-1_5	C09_Tnaive_TCF7	State4	8.89348
ES1_TTGCCGTGTGTGCCTG-1_5	C09_Tnaive_TCF7	State4	12.0445
OS3_TGCTACCAGAGCTATA-1_3	C09_Tnaive_TCF7	State4	11.999
GCTB5_GAGACTTAGCCGCACT-1_14	C09_Tnaive_TCF7	State4	9.96301
OS3_ACCAGTACAAATTGCC-1_3	C09_Tnaive_TCF7	State4	12.075
ES2_AACGTTGAGACTGTAA-1_6	C09_Tnaive_TCF7	State2	6.82091
ES4_CCATTCGTCACTTACT-1_8	C09_Tnaive_TCF7	State1	3.24367
GCTB1_TCACAAGTCGCGATCG-1_9	C09_Tnaive_TCF7	State1	0.367536
OS2_CTCCTAGTCAGCGACC-1_2	C09_Tnaive_TCF7	State4	12.1833
ES4_GCAAACTAGTGCGATG-1_8	C09_Tnaive_TCF7	State1	2.53775
OS2_CATCGGGGTACTCGCG-1_2	C09_Tnaive_TCF7	State4	12.0186
OS3_TCGGGACAGCTAAACA-1_3	C09_Tnaive_TCF7	State4	11.1118
GCTB5_TTCGGTCGTTGCACGC-1_14	C09_Tnaive_TCF7	State4	10.1377
ES2_TATGCCCTCCTCAATT-1_6	C09_Tnaive_TCF7	State1	4.0753
ES1_CTAAGACGTGTAATGA-1_5	C09_Tnaive_TCF7	State4	10.1103
OS2_CTCACACAGAATGTGT-1_2	C09_Tnaive_TCF7	State4	12.0464
OS4_CTAGAGTGTGTGCGTC-1_4	C09_Tnaive_TCF7	State4	11.9829
OS3_GTTAAGCAGTTGTAGA-1_3	C09_Tnaive_TCF7	State4	11.8762
OS4_GGAATAAGTATAAACG-1_4	C09_Tnaive_TCF7	State4	11.8889
ES4_TTATGCTCATCACAAC-1_8	C09_Tnaive_TCF7	State1	2.20209
ES2_TGACTTTAGGTAGCCA-1_6	C09_Tnaive_TCF7	State5	6.6067
ES1_ATCTGCCCACCCATTC-1_5	C09_Tnaive_TCF7	State4	11.7838
GCTB1_TACTGCCCACCTCAGG-1_9	C09_Tnaive_TCF7	State1	0.45728
OS2_AGTCTTTTCGGAGCAA-1_2	C09_Tnaive_TCF7	State4	11.2246
OS2_TAGTGGTTCAGCATGT-1_2	C09_Tnaive_TCF7	State4	11.0764
OS1_ACCGTAACAGCGTAAG-1_1	C09_Tnaive_TCF7	State4	11.2043
OS1_CAAGGCCCAGCTCGCA-1_1	C09_Tnaive_TCF7	State4	11.7793
ES1_TCTTTCCAGCCGCCTA-1_5	C09_Tnaive_TCF7	State4	9.58469
ES4_GGGTTGCGTCGGATCC-1_8	C09_Tnaive_TCF7	State1	1.76043
ES4_CTAATGGCAGTAACGG-1_8	C09_Tnaive_TCF7	State1	3.37412
GCTB1_TCCGAAACAACGTAAA-1_9	C09_Tnaive_TCF7	State1	0.210377
OS4_TCTCATAGTGCCTTGG-1_4	C09_Tnaive_TCF7	State4	12.2063
OS4_TGCCCATTCTGTCCGT-1_4	C09_Tnaive_TCF7	State4	12.2863
OS1_TCAGCAAAGGTAAACT-1_1	C09_Tnaive_TCF7	State4	9.86606
OS3_AACGTTGTCATGCTCC-1_3	C09_Tnaive_TCF7	State4	11.355
OS4_GGCTCGACAACTGCTA-1_4	C09_Tnaive_TCF7	State4	12.1294
OS4_TTGCCGTTCCAACCAA-1_4	C09_Tnaive_TCF7	State4	12.1599
OS4_ACTGTCCCATAAAGGT-1_4	C09_Tnaive_TCF7	State4	12.2656
OS4_GCAGTTACACAGAGGT-1_4	C09_Tnaive_TCF7	State4	12.1449
ES2_ATGTGTGTCACCAGGC-1_6	C09_Tnaive_TCF7	State1	3.8478
OS4_AGCATACTCCAAGTAC-1_4	C09_Tnaive_TCF7	State4	12.0567
OS4_CTACACCGTTAGAACA-1_4	C09_Tnaive_TCF7	State4	11.7819
OS2_ATCGAGTAGATAGCAT-1_2	C09_Tnaive_TCF7	State4	12.1744
ES4_ACTGAACGTCTAGTGT-1_8	C09_Tnaive_TCF7	State1	2.52307
OS3_GACTAACGTATTAGCC-1_3	C09_Tnaive_TCF7	State4	11.9278
ES1_CTGAAGTAGCTTATCG-1_5	C09_Tnaive_TCF7	State4	11.9145
ES1_TCACGAACATCGATTG-1_5	C09_Tnaive_TCF7	State4	10.1687
ES4_TGCTGCTGTCTCGTTC-1_8	C09_Tnaive_TCF7	State1	3.36157
GCTB5_TATCAGGTCGGAGATG-1_14	C09_Tnaive_TCF7	State4	11.8286
ES4_GCGCAACTCGGCGGTT-1_8	C09_Tnaive_TCF7	State1	3.94449
ES1_CCTTACGCAAGTTAAG-1_5	C09_Tnaive_TCF7	State4	11.7726
GCTB1_TGACAGTGTATTTCGG-1_9	C09_Tnaive_TCF7	State1	0.390117
ES1_CACAGGCAGATTACCC-1_5	C09_Tnaive_TCF7	State4	9.76989
ES4_AGGCCACTCGAATCCA-1_8	C09_Tnaive_TCF7	State1	3.25047
OS3_CTCTAATTCTGCTGCT-1_3	C09_Tnaive_TCF7	State4	9.90532
GCTB2_GTCTCACTCCACTGGG-1_10	C09_Tnaive_TCF7	State1	0.519485
ES4_AAGTCTGTCCAGATCA-1_8	C09_Tnaive_TCF7	State1	4.08015
GCTB5_GATCAGTAGCGGCTCT-1_14	C09_Tnaive_TCF7	State2	7.13224
OS1_CTGCGGAAGTCATGCT-1_1	C09_Tnaive_TCF7	State3	9.44833
GCTB1_GGGACAAGTGAGTAGC-1_9	C09_Tnaive_TCF7	State1	0.311396
OS3_TACGGATAGTCCCACG-1_3	C09_Tnaive_TCF7	State4	11.9613
ES4_TTAACTCTCCACGTTC-1_8	C09_Tnaive_TCF7	State1	4.2093
OS3_GGTGCGTGTTAAGTAG-1_3	C09_Tnaive_TCF7	State4	11.7942
OS2_ATGAGGGCATCACGAT-1_2	C09_Tnaive_TCF7	State4	12.1397
ES1_GTCTCGTAGAAGGGTA-1_5	C09_Tnaive_TCF7	State4	11.846
ES4_CACATAGAGCCAGGAT-1_8	C09_Tnaive_TCF7	State1	3.24785
ES2_GCTGCAGTCCTACAGA-1_6	C09_Tnaive_TCF7	State5	6.82664
OS3_AGGTCATTCTGAGGGA-1_3	C09_Tnaive_TCF7	State4	12.058
GCTB3_CGTCAAAGTTGTGGCC-1_12	C09_Tnaive_TCF7	State1	0.463316
OS3_CAAGGCCGTTCATGGT-1_3	C09_Tnaive_TCF7	State3	9.50162
OS2_GGGATGAGTGACGCCT-1_2	C09_Tnaive_TCF7	State4	12.333
OS3_GACGTTATCGTGACAT-1_3	C09_Tnaive_TCF7	State4	11.9851
OS3_ACTATCTGTAGGCTGA-1_3	C09_Tnaive_TCF7	State4	9.74944
ES4_TTGACTTAGGATATAC-1_8	C09_Tnaive_TCF7	State1	3.62231
OS3_GGATGTTAGCTAAGAT-1_3	C09_Tnaive_TCF7	State4	12.0222
OS3_ACAGCTAAGATCACGG-1_3	C09_Tnaive_TCF7	State4	9.7636
ES2_AGCGGTCTCATATCGG-1_6	C09_Tnaive_TCF7	State1	3.84055
ES4_CGGAGTCTCTTTAGGG-1_8	C09_Tnaive_TCF7	State1	3.71213
OS3_GATGAGGCAGCTGCAC-1_3	C09_Tnaive_TCF7	State4	9.8578
ES4_CCACGGAGTATAAACG-1_8	C09_Tnaive_TCF7	State1	2.65153
ES2_TCACGAACAGTAAGAT-1_6	C09_Tnaive_TCF7	State1	4.44867
OS2_AATCCAGAGTTATCGC-1_2	C09_Tnaive_TCF7	State4	12.0596
OS4_GCGCGATAGATGCCTT-1_4	C09_Tnaive_TCF7	State4	10.9749
ES4_GTCACGGTCCACTGGG-1_8	C09_Tnaive_TCF7	State1	3.97008
OS2_CACAGGCCACTAGTAC-1_2	C09_Tnaive_TCF7	State4	12.1253
ES4_GTCCTCAAGCTAAACA-1_8	C09_Tnaive_TCF7	State1	3.97222
OS4_CGTGAGCAGCTGATAA-1_4	C09_Tnaive_TCF7	State4	12.1462
ES4_GGTGCGTGTTGGTTTG-1_8	C09_Tnaive_TCF7	State1	2.5585
OS3_TGCGGGTGTGCCTGTG-1_3	C09_Tnaive_TCF7	State4	12.0662
OS3_TCAGGTAGTTCGCGAC-1_3	C09_Tnaive_TCF7	State4	10.6864
OS2_TGTGGTAGTGTCGCTG-1_2	C09_Tnaive_TCF7	State4	12.0052
OS2_GTCACAAAGTGAACAT-1_2	C09_Tnaive_TCF7	State4	12.0054
GCTB2_ACGTAACGTCTAACGT-1_10	C09_Tnaive_TCF7	State1	0.257534
ES1_GTCTCGTTCATTCACT-1_5	C09_Tnaive_TCF7	State4	11.0635
OS3_CTAATGGTCCAACCAA-1_3	C09_Tnaive_TCF7	State4	8.67761
OS3_GACTGCGAGGGCATGT-1_3	C09_Tnaive_TCF7	State4	10.4811
ES4_CCTTCCCTCGGATGTT-1_8	C09_Tnaive_TCF7	State1	2.06613
ES2_GGTGCGTAGCTCCTCT-1_6	C09_Tnaive_TCF7	State1	3.93362
OS3_CCTACCATCTCGCTTG-1_3	C09_Tnaive_TCF7	State4	11.9582
OS2_TGGGCGTGTGTCAATC-1_2	C09_Tnaive_TCF7	State4	11.9623
GCTB3_AATGGCTCAGCAGAAC-1_12	C09_Tnaive_TCF7	State1	0.440757
OS4_CCGTTCACAAGCGAGT-1_4	C09_Tnaive_TCF7	State4	12.0818
OS3_GACCTGGAGATAGCAT-1_3	C09_Tnaive_TCF7	State4	11.7525
GCTB2_CATTGTTAGCGTACAG-1_11	C09_Tnaive_TCF7	State1	0.339108
ES2_AGCATACTCAGCTTAG-1_6	C09_Tnaive_TCF7	State1	4.08644
OS3_GTTCATTTCAACGAAA-1_3	C09_Tnaive_TCF7	State4	10.0624
ES1_CGCCAAGCAGACTCGC-1_5	C09_Tnaive_TCF7	State4	10.5115
OS3_GATGAGGGTATAAACG-1_3	C09_Tnaive_TCF7	State4	12.0524
OS4_CTGTTTAAGGGCTTCC-1_4	C09_Tnaive_TCF7	State4	12.0775
ES1_CGATGTACACACTGCG-1_5	C09_Tnaive_TCF7	State4	11.2218
GCTB2_TCACTATCATCAGTCA-1_11	C09_Tnaive_TCF7	State1	0.266926
GCTB2_ATCCCTGAGATTGGGC-1_11	C09_Tnaive_TCF7	State1	0.33862
ES2_GACTGCGGTATCGCAT-1_6	C09_Tnaive_TCF7	State2	6.38312
OS3_TATCTCAAGATCCCAT-1_3	C09_Tnaive_TCF7	State4	11.8456
OS3_GAACATCGTCATACTG-1_3	C09_Tnaive_TCF7	State4	9.8563
GCTB1_AAGCATCAGAGCCATG-1_9	C09_Tnaive_TCF7	State1	0.267915
OS4_GCGCGATCAGATCCAT-1_4	C09_Tnaive_TCF7	State4	12.3444
ES1_TAAGCGTTCCTCAACC-1_5	C09_Tnaive_TCF7	State4	10.5531
OS3_TACCTTATCTGTTGAG-1_3	C09_Tnaive_TCF7	State4	11.1819
ES1_CCTTTCTAGGACTGGT-1_5	C09_Tnaive_TCF7	State4	9.64217
GCTB3_GCATCTCTCTGGTGGC-1_12	C09_Tnaive_TCF7	State1	1.4028
ES2_TACGGGCAGCTGCCCA-1_6	C09_Tnaive_TCF7	State1	4.45366
GCTB3_ATGGAGGCACTCAAGT-1_12	C09_Tnaive_TCF7	State1	0.566168
OS3_CCCATACTCGCAAGCC-1_3	C09_Tnaive_TCF7	State4	11.4436
OS1_AACTCTTCACCAGTTA-1_1	C09_Tnaive_TCF7	State4	11.9422
ES1_TTGTAGGCAGTATGCT-1_5	C09_Tnaive_TCF7	State4	10.4971
ES4_GAGGTGATCTCGGACG-1_8	C09_Tnaive_TCF7	State1	2.78887
OS3_GGCTGGTGTAGGGTAC-1_3	C09_Tnaive_TCF7	State4	11.9124
GCTB2_TCGGGCAAGAAGAGCA-1_11	C09_Tnaive_TCF7	State1	0.387104
ES4_GTATCTTGTTAGAACA-1_8	C09_Tnaive_TCF7	State1	2.80034
OS3_GCGCGATGTTCAGTAC-1_3	C09_Tnaive_TCF7	State4	10.8344
OS3_TCGGTAATCGGAATCT-1_3	C09_Tnaive_TCF7	State4	11.8378
ES4_CGCTTCACACGAAGCA-1_8	C09_Tnaive_TCF7	State1	2.79709
GCTB1_AGGAAATAGTAATACG-1_9	C09_Tnaive_TCF7	State1	0.0728985
ES1_CAGTAACTCGTAGGTT-1_5	C09_Tnaive_TCF7	State4	10.2699
ES4_GGGTTGCGTATTCTCT-1_8	C09_Tnaive_TCF7	State1	3.27003
GCTB3_ACCATTTCATCGGCCA-1_12	C09_Tnaive_TCF7	State1	0.474093
OS3_CTTAACTAGTGAAGTT-1_3	C09_Tnaive_TCF7	State4	12.0115
OS3_CCTTCCCTCGGCCGAT-1_3	C09_Tnaive_TCF7	State4	11.846
ES4_TCTCTAACATCTATGG-1_8	C09_Tnaive_TCF7	State1	1.9503
GCTB3_CAACGGCAGTTGGCTT-1_12	C09_Tnaive_TCF7	State1	0.5205
GCTB3_TGGAGGACATAACAGA-1_12	C09_Tnaive_TCF7	State1	0.925768
ES1_CTCGTACAGGGCTTCC-1_5	C09_Tnaive_TCF7	State4	10.833
ES1_CAAGATCTCAGGCAAG-1_5	C09_Tnaive_TCF7	State4	10.5012
ES1_ACGATGTGTAGAGGAA-1_5	C09_Tnaive_TCF7	State4	11.757
ES4_CCATTCGGTGTCAATC-1_8	C09_Tnaive_TCF7	State1	2.63254
OS3_CAGAATCCACCACCAG-1_3	C09_Tnaive_TCF7	State4	9.63987
OS4_TAAGCGTGTCAACTGT-1_4	C09_Tnaive_TCF7	State4	11.9283
OS4_AACTTTCGTCTTCTCG-1_4	C09_Tnaive_TCF7	State4	11.7663
ES4_TTTACTGTCTCTTGAT-1_8	C09_Tnaive_TCF7	State1	2.90878
ES1_GTTAAGCGTGCACGAA-1_5	C09_Tnaive_TCF7	State3	9.44567
ES3_GATTCAGAGTACATGA-1_7	C09_Tnaive_TCF7	State1	4.5924
ES1_AGCTCTCAGCCAGTAG-1_5	C09_Tnaive_TCF7	State4	11.8023
OS1_TGAGAGGCAGTCCTTC-1_1	C09_Tnaive_TCF7	State4	11.812
GCTB1_CCACACTCAAATCCCA-1_9	C09_Tnaive_TCF7	State1	0.195013
ES1_GTTAAGCGTTGATTGC-1_5	C09_Tnaive_TCF7	State4	9.32958
GCTB3_CTCAGAAAGGGCGAGA-1_12	C09_Tnaive_TCF7	State1	0.572448
ES4_GTCGGGTCACAAGTAA-1_8	C09_Tnaive_TCF7	State1	4.17724
ES1_TTAGGACCAAGGCTCC-1_5	C09_Tnaive_TCF7	State4	10.2689
OS4_GTGAAGGGTACCATCA-1_4	C09_Tnaive_TCF7	State4	12.0401
OS3_TCGCGAGCATGCCCGA-1_3	C09_Tnaive_TCF7	State4	11.465
GCTB1_AGTAGCTAGACATAGT-1_9	C09_Tnaive_TCF7	State1	0.264816
ES1_CTTACCGCATTGTGCA-1_5	C09_Tnaive_TCF7	State4	11.1824
ES1_CTTAGGAAGCCAGTAG-1_5	C09_Tnaive_TCF7	State4	11.8403
ES1_CTACCCAAGGGTTTCT-1_5	C09_Tnaive_TCF7	State4	10.6094
OS4_GTAACGTGTTCCATGA-1_4	C09_Tnaive_TCF7	State4	12.1004
OS3_ACTGAGTTCTTCGGTC-1_3	C09_Tnaive_TCF7	State4	11.8273
ES1_CACTCCACACTGTCGG-1_5	C09_Tnaive_TCF7	State4	11.6431
OS4_ATAACGCTCCTCAATT-1_4	C09_Tnaive_TCF7	State4	12.1725
GCTB3_GAGGCAAGTGTCTTGA-1_12	C09_Tnaive_TCF7	State1	0.417384
ES4_CAGCTGGAGGCCCGTT-1_8	C09_Tnaive_TCF7	State1	3.18688
GCTB2_CACACAAGTTGATCGT-1_10	C09_Tnaive_TCF7	State1	0.434317
OS3_GTGCTTCGTGAGTGAC-1_3	C09_Tnaive_TCF7	State4	12.0612
OS3_CCGTTCATCCGTTGTC-1_3	C09_Tnaive_TCF7	State4	11.0162
GCTB2_GATAGAACAGTATTCG-1_11	C09_Tnaive_TCF7	State1	0.239783
ES2_CGTCACTAGCGCCTTG-1_6	C09_Tnaive_TCF7	State1	4.20664
GCTB2_TCACTATTCTGAACGT-1_10	C09_Tnaive_TCF7	State1	0.242528
ES1_TACTTACGTGTCCTCT-1_5	C09_Tnaive_TCF7	State4	10.7811
ES1_CACCACTTCGATGAGG-1_5	C09_Tnaive_TCF7	State4	10.0763
ES1_AGCGTATAGTGTACCT-1_5	C09_Tnaive_TCF7	State4	11.9225
ES1_ACTATCTCATCAGTCA-1_5	C09_Tnaive_TCF7	State4	11.8018
ES1_CATGACACAGACGCCT-1_5	C09_Tnaive_TCF7	State4	11.0825
OS3_GTGAAGGAGATATGCA-1_3	C09_Tnaive_TCF7	State4	10.1699
[truncated: 3,357 more rows]
