# Supplementary material for: Single-cell transcriptomics reveals metabolic remodeling and functional specialization in the immune microenvironment of bone tumors
Source: J Transl Med. 2025 May 16;23:554. doi: 10.1186/s12967-025-06346-0 (PMC12084933; doi:10.1186/s12967-025-06346-0)
Supplement: Supplementary file 6 — Supplementary Material 6 [file 12967_2025_6346_MOESM6_ESM.xlsx]

## Sheet: T.markers
Cluster	pct.1	pct.2	avg_log2FC	p_val_adj	Gene
C09_Tnaive_TCF7	0.997	0.99	1.14319	4.13063e-113	EEF1A1
C09_Tnaive_TCF7	0.639	0.157	2.12033	1.45708e-112	IL7R
C09_Tnaive_TCF7	0.792	0.342	1.59851	1.71087e-108	LTB
C09_Tnaive_TCF7	0.992	0.948	1.16147	2.94517e-92	TPT1
C09_Tnaive_TCF7	0.851	0.652	1.15553	3.05646e-68	EEF1B2
C09_Tnaive_TCF7	0.984	0.949	0.601131	5.96912e-61	FAU
C09_Tnaive_TCF7	0.959	0.897	0.747961	3.73487e-56	UBA52
C09_Tnaive_TCF7	0.83	0.636	1.06084	5.83915e-55	PABPC1
C09_Tnaive_TCF7	0.641	0.376	1.23126	1.76034e-43	LDHB
C09_Tnaive_TCF7	0.666	0.443	1.05184	5.97139e-39	EIF3E
C09_Tnaive_TCF7	0.923	0.827	0.708189	9.95008e-35	NACA
C09_Tnaive_TCF7	0.865	0.751	0.880945	3.34632e-31	JUNB
C09_Tnaive_TCF7	0.395	0.173	1.30189	3.41317e-30	NOSIP
C09_Tnaive_TCF7	0.372	0.157	1.0894	6.13368e-29	TMEM123
C09_Tnaive_TCF7	0.305	0.098	1.14097	3.47323e-27	TCF7
C09_Tnaive_TCF7	0.72	0.502	0.820936	6.40368e-27	FXYD5
C09_Tnaive_TCF7	0.82	0.708	0.593027	1.45908e-26	BTF3
C09_Tnaive_TCF7	0.496	0.31	1.43062	9.98866e-25	NBEAL1
C09_Tnaive_TCF7	0.516	0.334	1.13397	1.23817e-24	GLTSCR2
C09_Tnaive_TCF7	0.886	0.776	0.615144	2.14294e-24	PFDN5
C09_Tnaive_TCF7	0.539	0.392	1.34139	2.63303e-24	AC090498.1
C09_Tnaive_TCF7	0.732	0.573	0.711026	1.37652e-23	SARAF
C09_Tnaive_TCF7	0.958	0.917	0.538128	6.72658e-23	FTH1
C09_Tnaive_TCF7	0.541	0.338	0.718166	2.98866e-22	ZFAS1
C09_Tnaive_TCF7	0.938	0.766	0.521177	6.66955e-22	CD52
C09_Tnaive_TCF7	0.793	0.638	0.696022	3.13194e-21	NPM1
C09_Tnaive_TCF7	0.819	0.679	0.661242	9.89896e-20	TOMM7
C09_Tnaive_TCF7	0.831	0.66	0.669898	1.7143e-19	VIM
C09_Tnaive_TCF7	0.271	0.101	1.0878	5.45442e-19	SOCS3
C09_Tnaive_TCF7	0.546	0.366	0.709533	6.40446e-19	NAP1L1
C09_Tnaive_TCF7	0.759	0.632	0.663815	9.00334e-19	ZFP36L2
C09_Tnaive_TCF7	0.756	0.612	0.759352	1.06513e-18	EEF2
C09_Tnaive_TCF7	0.902	0.806	0.572008	1.7761e-18	EEF1D
C09_Tnaive_TCF7	0.761	0.6	0.583535	2.22071e-18	HINT1
C09_Tnaive_TCF7	0.728	0.512	0.331947	4.3125e-18	TRAC
C09_Tnaive_TCF7	0.382	0.207	0.859598	5.29927e-18	C6orf48
C09_Tnaive_TCF7	0.382	0.192	0.9728	5.81965e-18	GPR183
C09_Tnaive_TCF7	0.594	0.483	1.03585	1.59157e-17	GNB2L1
C09_Tnaive_TCF7	0.773	0.648	0.829372	1.90353e-17	FOS
C09_Tnaive_TCF7	0.821	0.704	0.560349	2.05913e-17	COX7C
C09_Tnaive_TCF7	0.268	0.111	0.993926	1.21227e-15	SNHG25
C09_Tnaive_TCF7	0.305	0.162	0.891227	1.42218e-15	SELL
C09_Tnaive_TCF7	0.407	0.23	0.809202	1.99314e-15	SNHG8
C09_Tnaive_TCF7	0.394	0.233	0.622294	4.11189e-15	RGS10
C09_Tnaive_TCF7	0.829	0.708	0.490936	5.48871e-14	COX4I1
C09_Tnaive_TCF7	0.983	0.97	0.368824	7.60583e-14	TMSB10
C09_Tnaive_TCF7	0.594	0.463	0.461108	1.09083e-13	CCNI
C09_Tnaive_TCF7	0.265	0.127	0.911283	2.3995e-13	EEF1G
C09_Tnaive_TCF7	0.26	0.089	0.990033	4.69274e-13	FLT3LG
C09_Tnaive_TCF7	0.822	0.738	0.482713	1.68544e-12	HNRNPA1
C09_Tnaive_TCF7	0.488	0.355	0.606653	1.13536e-11	EIF3H
C09_Tnaive_TCF7	0.35	0.225	0.592825	1.73651e-11	EIF4B
C09_Tnaive_TCF7	0.306	0.176	0.622912	7.93663e-11	PPA1
C09_Tnaive_TCF7	0.314	0.146	1.08944	1.56353e-10	ZNF90
C09_Tnaive_TCF7	0.42	0.293	0.50456	3.34089e-10	UXT
C09_Tnaive_TCF7	0.725	0.593	0.519225	6.08339e-10	SLC25A6
C09_Tnaive_TCF7	0.721	0.581	0.504747	7.98418e-09	COMMD6
C09_Tnaive_TCF7	0.448	0.305	0.681238	8.19061e-09	EIF3L
C09_Tnaive_TCF7	0.318	0.179	0.59121	1.91312e-08	PIK3IP1
C09_Tnaive_TCF7	0.313	0.195	0.537654	3.04225e-08	NSA2
C09_Tnaive_TCF7	0.456	0.343	0.382205	7.66083e-08	MZT2B
C09_Tnaive_TCF7	0.449	0.349	0.369463	3.23794e-07	YPEL5
C09_Tnaive_TCF7	0.704	0.524	0.392945	3.8846e-07	CD3E
C09_Tnaive_TCF7	0.473	0.331	0.446159	7.27867e-07	RGCC
C09_Tnaive_TCF7	0.528	0.407	0.587578	9.69597e-07	ATP5L
C09_Tnaive_TCF7	0.384	0.252	0.645371	1.37668e-06	SMDT1
C09_Tnaive_TCF7	0.297	0.224	0.31223	1.89349e-06	EIF3M
C09_Tnaive_TCF7	0.593	0.462	0.48822	2.03712e-06	CD48
C09_Tnaive_TCF7	0.262	0.154	0.608388	3.43122e-06	FOXP1
C09_Tnaive_TCF7	0.372	0.257	0.488688	3.65131e-06	ANP32B
C09_Tnaive_TCF7	0.472	0.343	0.469838	3.81881e-06	LEPROTL1
C09_Tnaive_TCF7	0.373	0.225	0.73311	1.75055e-05	SLC2A3
C09_Tnaive_TCF7	0.513	0.424	0.257684	1.98963e-05	NDUFS5
C09_Tnaive_TCF7	0.923	0.876	0.298065	2.45135e-05	BTG1
C09_Tnaive_TCF7	0.353	0.245	0.369435	2.47348e-05	SPOCK2
C09_Tnaive_TCF7	0.371	0.255	0.46734	8.11695e-05	PEBP1
C09_Tnaive_TCF7	0.687	0.578	0.391579	8.42668e-05	YBX1
C09_Tnaive_TCF7	0.277	0.178	0.474498	9.1442e-05	CNN2
C09_Tnaive_TCF7	0.298	0.202	0.503466	0.000104644	RNASET2
C09_Tnaive_TCF7	0.69	0.576	0.460691	0.000116965	UQCRB
C09_Tnaive_TCF7	0.692	0.593	0.546832	0.000119383	CD69
C09_Tnaive_TCF7	0.291	0.17	0.621681	0.000134953	ARHGAP15
C09_Tnaive_TCF7	0.375	0.245	0.541674	0.000198572	OCIAD2
C09_Tnaive_TCF7	0.277	0.175	0.511207	0.000221511	RSL1D1
C09_Tnaive_TCF7	0.341	0.256	0.412459	0.000235305	ST13
C09_Tnaive_TCF7	0.537	0.418	0.421716	0.000460275	GPSM3
C09_Tnaive_TCF7	0.571	0.441	0.43236	0.000472106	MIF
C09_Tnaive_TCF7	0.51	0.359	0.281627	0.000596852	CD3G
C09_Tnaive_TCF7	0.262	0.159	0.537392	0.00106882	FBL
C09_Tnaive_TCF7	0.547	0.435	0.409696	0.00153163	EIF3F
C09_Tnaive_TCF7	0.462	0.352	0.422624	0.00156286	GSTK1
C09_Tnaive_TCF7	0.5	0.388	0.412134	0.00292271	SERP1
C09_Tnaive_TCF7	0.277	0.179	0.457311	0.00593713	C1QBP
C09_Tnaive_TCF7	0.298	0.202	0.481355	0.00658566	FYB
C09_Tnaive_TCF7	0.42	0.309	0.436608	0.00658608	ERP29
C09_Tnaive_TCF7	0.438	0.358	0.379512	0.00705508	TNFAIP3
C09_Tnaive_TCF7	0.604	0.484	0.528079	0.00767634	ANXA1
C09_Tnaive_TCF7	0.261	0.175	0.63761	0.0109514	LMNA
C09_Tnaive_TCF7	0.3	0.219	0.360312	0.0123079	CMPK1
C09_Tnaive_TCF7	0.626	0.519	0.367843	0.0148008	S100A10
C09_Tnaive_TCF7	0.265	0.181	0.431725	0.0151682	POLR2J3
C09_Tnaive_TCF7	0.387	0.29	0.345424	0.0167072	GTF3A
C09_Tnaive_TCF7	0.298	0.223	0.350152	0.0187303	TOMM20
C09_Tnaive_TCF7	0.257	0.182	0.2985	0.0213653	EIF1AX
C09_Tnaive_TCF7	0.37	0.253	0.450594	0.0224735	PLP2
C09_Tnaive_TCF7	0.54	0.441	0.296124	0.0263379	APRT
C09_Tnaive_TCF7	0.302	0.218	0.350019	0.0322815	NDFIP1
C09_Tnaive_TCF7	0.731	0.628	0.283275	0.0358985	OST4
C09_Tnaive_TCF7	0.583	0.482	0.355161	0.0369906	ATP5E
C10_CD8 Tem_GZMK	0.965	0.518	1.5302	2.98574e-137	CCL5
C10_CD8 Tem_GZMK	0.595	0.152	2.38287	2.48691e-92	GZMK
C10_CD8 Tem_GZMK	0.818	0.403	1.19443	2.88292e-70	GZMA
C10_CD8 Tem_GZMK	0.742	0.34	1.47908	9.56407e-70	CCL4
C10_CD8 Tem_GZMK	0.52	0.169	1.79036	1.01108e-66	CD8A
C10_CD8 Tem_GZMK	0.601	0.238	1.76952	5.44973e-65	HLA-DRB1
C10_CD8 Tem_GZMK	0.595	0.294	1.38015	1.55951e-53	HLA-DPB1
C10_CD8 Tem_GZMK	0.527	0.25	1.44739	4.90858e-48	HLA-DPA1
C10_CD8 Tem_GZMK	0.851	0.446	0.517406	1.12215e-47	NKG7
C10_CD8 Tem_GZMK	0.757	0.412	0.978187	1.88297e-47	CST7
C10_CD8 Tem_GZMK	0.497	0.19	1.33004	6.71607e-44	GZMH
C10_CD8 Tem_GZMK	0.402	0.154	1.26416	1.15718e-36	CD8B
C10_CD8 Tem_GZMK	0.777	0.632	1.05571	1.18146e-34	CD74
C10_CD8 Tem_GZMK	0.305	0.078	1.88511	5.1298e-34	IFNG
C10_CD8 Tem_GZMK	0.5	0.289	1.01628	7.02056e-33	APOBEC3G
C10_CD8 Tem_GZMK	0.303	0.094	2.39339	8.80944e-29	CCL4L2
C10_CD8 Tem_GZMK	0.622	0.451	0.844994	1.49137e-25	DUSP2
C10_CD8 Tem_GZMK	0.819	0.637	0.622531	3.10095e-22	CD3D
C10_CD8 Tem_GZMK	0.322	0.119	1.39502	5.41578e-22	DUSP4
C10_CD8 Tem_GZMK	0.506	0.298	1.31179	9.72151e-22	HLA-DRA
C10_CD8 Tem_GZMK	0.254	0.126	1.02045	4.735e-21	ITM2C
C10_CD8 Tem_GZMK	0.773	0.635	0.606672	1.78425e-20	CXCR4
C10_CD8 Tem_GZMK	0.555	0.393	0.851922	8.484e-18	RGS1
C10_CD8 Tem_GZMK	0.467	0.327	0.821441	2.08758e-16	ITM2A
C10_CD8 Tem_GZMK	0.362	0.206	0.892711	3.75255e-16	CMC1
C10_CD8 Tem_GZMK	0.281	0.111	1.12977	1.44955e-13	HLA-DQB1
C10_CD8 Tem_GZMK	0.885	0.842	0.435884	3.70654e-12	UBC
C10_CD8 Tem_GZMK	0.398	0.287	0.721039	1.22198e-09	TUBA4A
C10_CD8 Tem_GZMK	0.284	0.188	0.695062	1.05361e-08	APOBEC3C
C10_CD8 Tem_GZMK	0.344	0.237	0.65505	1.76162e-08	HSPA1A
C10_CD8 Tem_GZMK	0.992	0.988	0.260062	3.62781e-08	HLA-B
C10_CD8 Tem_GZMK	0.279	0.184	0.865477	2.01926e-07	HSPA1B
C10_CD8 Tem_GZMK	0.793	0.754	0.316386	3.33371e-07	OAZ1
C10_CD8 Tem_GZMK	0.305	0.211	0.725936	4.5811e-07	RGS2
C10_CD8 Tem_GZMK	0.679	0.548	0.505718	5.92164e-07	CD2
C10_CD8 Tem_GZMK	0.526	0.427	0.430073	2.71646e-06	LGALS1
C10_CD8 Tem_GZMK	0.459	0.338	0.687552	7.74134e-06	CLEC2B
C10_CD8 Tem_GZMK	0.716	0.631	0.285945	8.22297e-06	JUN
C10_CD8 Tem_GZMK	0.273	0.158	0.51531	2.62073e-05	TIGIT
C10_CD8 Tem_GZMK	0.695	0.643	0.656664	3.92798e-05	HSP90AA1
C10_CD8 Tem_GZMK	0.257	0.151	0.732114	4.02889e-05	SH2D1A
C10_CD8 Tem_GZMK	0.41	0.323	0.683108	4.42593e-05	CD27
C10_CD8 Tem_GZMK	0.273	0.17	0.431793	4.86962e-05	CCL3
C10_CD8 Tem_GZMK	0.425	0.32	0.379125	0.000101286	ATP5F1E
C10_CD8 Tem_GZMK	0.435	0.368	0.55307	0.000284456	DNAJA1
C10_CD8 Tem_GZMK	0.585	0.525	0.527446	0.000372481	SRSF7
C10_CD8 Tem_GZMK	0.677	0.577	0.328092	0.000943285	TRAC
C10_CD8 Tem_GZMK	0.832	0.823	0.32842	0.00120932	GAPDH
C10_CD8 Tem_GZMK	0.258	0.169	0.642055	0.00658721	ANXA5
C10_CD8 Tem_GZMK	0.506	0.392	0.514553	0.00704514	CD3G
C10_CD8 Tem_GZMK	0.441	0.368	0.461671	0.0170925	MT2A
C10_CD8 Tem_GZMK	0.623	0.594	0.33378	0.0368233	SUB1
C10_CD8 Tem_GZMK	0.464	0.389	0.547147	0.0383015	COTL1
C11_NK_KLRD1	0.886	0.152	3.17989	1.8915e-250	TYROBP
C11_NK_KLRD1	0.969	0.472	2.38469	1.81771e-236	NKG7
C11_NK_KLRD1	0.876	0.22	3.26072	1.07324e-222	GNLY
C11_NK_KLRD1	0.763	0.096	3.21742	4.5554e-202	FCER1G
C11_NK_KLRD1	0.851	0.175	2.53915	4.748e-202	KLRD1
C11_NK_KLRD1	0.67	0.033	3.25968	3.96179e-186	KLRF1
C11_NK_KLRD1	0.767	0.148	2.97063	2.35904e-179	GZMB
C11_NK_KLRD1	0.796	0.205	2.72847	5.56491e-173	PRF1
C11_NK_KLRD1	0.649	0.072	3.2677	3.14238e-153	FGFBP2
C11_NK_KLRD1	0.57	0.056	3.12764	3.0763e-136	SPON2
C11_NK_KLRD1	0.567	0.054	2.75419	1.39277e-129	FCGR3A
C11_NK_KLRD1	0.865	0.432	1.45636	4.52978e-114	CST7
C11_NK_KLRD1	0.64	0.085	2.08457	2.35181e-112	TRDC
C11_NK_KLRD1	0.661	0.194	2.04395	5.64552e-104	PLAC8
C11_NK_KLRD1	0.556	0.106	2.41422	7.09422e-104	CLIC3
C11_NK_KLRD1	0.834	0.377	1.6289	8.68057e-102	CTSW
C11_NK_KLRD1	0.725	0.334	1.62184	2.23391e-100	CD247
C11_NK_KLRD1	0.827	0.324	1.42234	1.22659e-98	KLRB1
C11_NK_KLRD1	0.632	0.204	1.739	1.78009e-81	HOPX
C11_NK_KLRD1	0.853	0.449	1.10242	1.72074e-77	GZMA
C11_NK_KLRD1	0.755	0.39	1.4378	2.78668e-71	CCL4
C11_NK_KLRD1	0.832	0.538	1.20218	2.76171e-69	IFITM2
C11_NK_KLRD1	0.308	0.028	1.69066	2.75684e-61	FGR
C11_NK_KLRD1	0.582	0.212	1.36701	3.0839e-57	GZMH
C11_NK_KLRD1	0.692	0.415	1.10422	2.25143e-56	ITGB2
C11_NK_KLRD1	0.471	0.134	1.48596	1.11109e-54	MATK
C11_NK_KLRD1	0.259	0.02	1.62163	5.21786e-54	CX3CR1
C11_NK_KLRD1	0.3	0.028	1.82376	5.79814e-53	IGFBP7
C11_NK_KLRD1	0.469	0.158	1.41562	2.38194e-52	EFHD2
C11_NK_KLRD1	0.374	0.086	1.46262	7.95625e-52	PLEK
C11_NK_KLRD1	0.271	0.02	1.62438	2.18704e-50	S1PR5
C11_NK_KLRD1	0.341	0.056	1.98277	2.87747e-49	KLRC1
C11_NK_KLRD1	0.767	0.487	0.884636	5.85918e-49	CD7
C11_NK_KLRD1	0.414	0.121	1.66093	6.82338e-46	XCL2
C11_NK_KLRD1	0.263	0.031	1.49895	4.29647e-45	TTC38
C11_NK_KLRD1	0.27	0.038	1.5233	8.39868e-42	ADGRG1
C11_NK_KLRD1	0.267	0.048	1.27401	1.17624e-41	PTGDR
C11_NK_KLRD1	0.464	0.175	1.3178	2.01765e-41	IL2RB
C11_NK_KLRD1	0.3	0.061	1.39366	2.50859e-41	CD300A
C11_NK_KLRD1	0.91	0.79	0.745107	1.21066e-39	CYBA
C11_NK_KLRD1	0.415	0.133	1.27839	5.20223e-39	APMAP
C11_NK_KLRD1	0.409	0.152	2.24819	1.49879e-38	CCL3
C11_NK_KLRD1	0.873	0.711	0.636478	1.04245e-37	HCST
C11_NK_KLRD1	0.482	0.199	1.3681	2.6294e-37	CMC1
C11_NK_KLRD1	0.43	0.177	1.05158	2.1327e-36	CHST12
C11_NK_KLRD1	0.291	0.078	1.11059	2.77641e-35	TXK
C11_NK_KLRD1	0.319	0.091	1.16149	2.20542e-34	NCR3
C11_NK_KLRD1	0.257	0.025	1.63977	4.26519e-34	CD160
C11_NK_KLRD1	0.56	0.315	0.920136	2.12748e-31	GZMM
C11_NK_KLRD1	0.319	0.111	1.12612	7.09286e-31	ABI3
C11_NK_KLRD1	0.963	0.909	0.623964	1.19396e-30	PFN1
C11_NK_KLRD1	0.473	0.214	1.08383	3.0699e-30	MYO1F
C11_NK_KLRD1	0.253	0.051	1.28248	5.58021e-30	FCRL6
C11_NK_KLRD1	0.545	0.311	0.980285	9.68383e-30	GSTP1
C11_NK_KLRD1	0.414	0.175	1.121	3.33209e-28	RHOC
C11_NK_KLRD1	0.341	0.114	1.07987	5.56993e-28	C1orf162
C11_NK_KLRD1	0.53	0.31	0.910512	1.55917e-27	CCND3
C11_NK_KLRD1	0.704	0.465	0.850695	2.57687e-27	ID2
C11_NK_KLRD1	0.313	0.137	0.915009	3.23353e-25	TPST2
C11_NK_KLRD1	0.511	0.297	0.781656	8.29937e-24	CTSD
C11_NK_KLRD1	0.33	0.142	0.870138	9.68953e-24	PYHIN1
C11_NK_KLRD1	0.531	0.312	0.826198	3.44919e-23	LITAF
C11_NK_KLRD1	0.591	0.375	0.825519	8.70821e-23	CD63
C11_NK_KLRD1	0.503	0.299	0.778699	2.64511e-22	FAM49B
C11_NK_KLRD1	0.46	0.233	0.945549	1.50311e-21	XBP1
C11_NK_KLRD1	0.899	0.818	0.479507	3.11668e-21	MYL12A
C11_NK_KLRD1	0.265	0.091	0.872579	7.56127e-21	ZEB2
C11_NK_KLRD1	0.488	0.29	0.830775	1.80124e-19	BIN2
C11_NK_KLRD1	0.52	0.322	0.804273	5.95403e-19	RAP1B
C11_NK_KLRD1	0.98	0.962	0.295773	6.27067e-19	HLA-C
C11_NK_KLRD1	0.287	0.108	1.03732	4.56941e-18	IFITM3
C11_NK_KLRD1	0.364	0.187	0.857912	1.69997e-17	ABHD17A
C11_NK_KLRD1	0.285	0.14	0.63927	7.75702e-17	SAMD3
C11_NK_KLRD1	0.792	0.683	0.488657	7.55466e-16	ARPC2
C11_NK_KLRD1	0.568	0.397	0.619256	1.14349e-15	RARRES3
C11_NK_KLRD1	0.896	0.779	0.329159	4.35625e-15	SRGN
C11_NK_KLRD1	0.876	0.781	0.381369	7.76995e-14	UBB
C11_NK_KLRD1	0.929	0.867	0.425333	1.07559e-13	CFL1
C11_NK_KLRD1	0.592	0.397	0.401556	3.31586e-13	IFITM1
C11_NK_KLRD1	0.981	0.973	0.409608	1.02799e-12	ACTB
C11_NK_KLRD1	0.895	0.843	0.359961	1.6367e-12	HLA-E
C11_NK_KLRD1	0.258	0.119	0.680609	1.73367e-12	STOM
C11_NK_KLRD1	0.382	0.231	0.608275	1.02974e-11	DHRS7
C11_NK_KLRD1	0.753	0.61	0.402667	1.48288e-11	CLIC1
C11_NK_KLRD1	0.403	0.238	0.68054	2.21616e-11	SUN2
C11_NK_KLRD1	0.674	0.496	0.555485	4.73859e-11	TXNIP
C11_NK_KLRD1	0.411	0.245	0.66548	6.07063e-11	OSTF1
C11_NK_KLRD1	0.386	0.245	0.576667	2.43456e-10	PRMT2
C11_NK_KLRD1	0.265	0.159	0.558012	5.06545e-10	GPR65
C11_NK_KLRD1	0.713	0.575	0.413894	5.63374e-10	RAC2
C11_NK_KLRD1	0.379	0.232	0.520262	1.08109e-09	ARPC5L
C11_NK_KLRD1	0.297	0.179	0.556337	1.48178e-09	ZAP70
C11_NK_KLRD1	0.389	0.258	0.557213	2.34752e-09	BSG
C11_NK_KLRD1	0.276	0.147	0.604181	3.4337e-09	SYTL1
C11_NK_KLRD1	0.499	0.372	0.519502	4.27151e-09	DBI
C11_NK_KLRD1	0.283	0.153	0.622307	8.28408e-09	GLIPR2
C11_NK_KLRD1	0.47	0.31	0.579641	8.39842e-09	JAK1
C11_NK_KLRD1	0.537	0.394	0.503584	1.25457e-08	PPP1CA
C11_NK_KLRD1	0.415	0.272	0.60964	1.53521e-08	PPP1R18
C11_NK_KLRD1	0.58	0.431	0.544682	1.81268e-08	CD53
C11_NK_KLRD1	0.775	0.62	0.275478	2.34209e-08	CCL5
C11_NK_KLRD1	0.298	0.182	0.4823	3.69605e-08	POLR2G
C11_NK_KLRD1	0.351	0.23	0.506019	6.11068e-08	HMGN3
C11_NK_KLRD1	0.285	0.166	0.660359	4.36187e-07	SPN
C11_NK_KLRD1	0.334	0.218	0.485526	1.2735e-06	PSMB10
C11_NK_KLRD1	0.281	0.172	0.747503	1.28433e-06	C1orf56
C11_NK_KLRD1	0.419	0.3	0.567129	1.38137e-06	ARPC4
C11_NK_KLRD1	0.641	0.496	0.423156	1.55649e-06	LSP1
C11_NK_KLRD1	0.432	0.278	0.585348	1.71387e-06	CD164
C11_NK_KLRD1	0.375	0.234	0.69137	2.69094e-06	CDC42SE1
C11_NK_KLRD1	0.389	0.236	0.613482	3.4079e-06	TGFB1
C11_NK_KLRD1	0.448	0.299	0.5527	5.1785e-06	ALOX5AP
C11_NK_KLRD1	0.313	0.186	0.585684	5.31392e-06	SLC9A3R1
C11_NK_KLRD1	0.651	0.537	0.49348	5.35618e-06	IER2
C11_NK_KLRD1	0.396	0.243	0.585435	7.76993e-06	DOK2
C11_NK_KLRD1	0.253	0.152	0.448932	1.88846e-05	PTPN4
C11_NK_KLRD1	0.295	0.184	0.502018	2.12486e-05	LAMP1
C11_NK_KLRD1	0.36	0.244	0.466647	2.42694e-05	P4HB
C11_NK_KLRD1	0.474	0.345	0.572531	3.39877e-05	UCP2
C11_NK_KLRD1	0.329	0.213	0.485423	8.42029e-05	TMED9
C11_NK_KLRD1	0.288	0.183	0.452379	0.000117691	SELT
C11_NK_KLRD1	0.479	0.33	0.536562	0.000147592	PDIA3
C11_NK_KLRD1	0.331	0.231	0.431476	0.000502053	SCP2
C11_NK_KLRD1	0.295	0.219	0.256163	0.000946856	LYAR
C11_NK_KLRD1	0.573	0.452	0.41792	0.00109671	LY6E
C11_NK_KLRD1	0.261	0.182	0.335055	0.00117658	ARHGAP9
C11_NK_KLRD1	0.527	0.416	0.396071	0.0026228	POLR2L
C11_NK_KLRD1	0.363	0.26	0.440321	0.00270824	PSAP
C11_NK_KLRD1	0.51	0.391	0.427553	0.00311521	NDUFB2
C11_NK_KLRD1	0.292	0.179	0.569503	0.00319633	MBP
C11_NK_KLRD1	0.272	0.185	0.376457	0.00326009	PIM1
C11_NK_KLRD1	0.426	0.332	0.353884	0.0037738	PRELID1
C11_NK_KLRD1	0.312	0.245	0.27627	0.00554947	GADD45B
C11_NK_KLRD1	0.348	0.24	0.492794	0.0068583	C12orf75
C11_NK_KLRD1	0.484	0.378	0.440698	0.00692048	CAP1
C11_NK_KLRD1	0.291	0.2	0.461017	0.00866219	FLNA
C11_NK_KLRD1	0.308	0.196	0.519909	0.0121347	GNG2
C11_NK_KLRD1	0.276	0.2	0.354941	0.0247228	BTN3A2
C11_NK_KLRD1	0.268	0.169	0.474366	0.0296851	MYDGF
C12_Treg_FOXP3	0.579	0.067	3.24434	1.84459e-127	TNFRSF4
C12_Treg_FOXP3	0.521	0.049	2.46816	5.0497e-120	CTLA4
C12_Treg_FOXP3	0.952	0.798	1.46507	4.55107e-115	IL32
C12_Treg_FOXP3	0.549	0.09	2.58038	1.17e-99	TNFRSF18
C12_Treg_FOXP3	0.61	0.155	2.07673	5.1458e-92	TIGIT
C12_Treg_FOXP3	0.546	0.12	2.28407	8.10978e-85	BATF
C12_Treg_FOXP3	0.332	0.003	2.18629	2.24889e-80	FOXP3
C12_Treg_FOXP3	0.576	0.205	1.55555	6.6131e-65	CORO1B
C12_Treg_FOXP3	0.299	0.019	1.97424	1.46792e-62	IL2RA
C12_Treg_FOXP3	0.358	0.045	1.81652	4.45445e-59	TBC1D4
C12_Treg_FOXP3	0.473	0.118	1.65126	8.7632e-59	ICOS
C12_Treg_FOXP3	0.635	0.311	1.69041	3.43326e-55	CTSC
C12_Treg_FOXP3	0.557	0.229	1.47896	5.95681e-48	CARD16
C12_Treg_FOXP3	0.491	0.15	1.25063	1.30839e-47	DUSP4
C12_Treg_FOXP3	0.34	0.071	1.39149	1.36e-45	MIR4435-2HG
C12_Treg_FOXP3	0.81	0.514	1.10649	2.9668e-45	LTB
C12_Treg_FOXP3	0.418	0.12	1.46425	1.89305e-44	DNPH1
C12_Treg_FOXP3	0.932	0.837	0.76243	2.86097e-42	S100A4
C12_Treg_FOXP3	0.4	0.105	1.37128	2.91283e-42	PHLDA1
C12_Treg_FOXP3	0.431	0.158	1.36064	2.40852e-39	TYMP
C12_Treg_FOXP3	0.573	0.267	1.1351	1.02695e-38	SPOCK2
C12_Treg_FOXP3	0.444	0.159	1.36594	8.04418e-37	ARID5B
C12_Treg_FOXP3	0.449	0.165	1.27786	2.0782e-35	TNFRSF1B
C12_Treg_FOXP3	0.353	0.1	1.31394	1.38452e-34	NAMPT
C12_Treg_FOXP3	0.501	0.211	1.1156	3.82996e-34	SAMSN1
C12_Treg_FOXP3	0.264	0.056	1.0111	7.11535e-31	CD4
C12_Treg_FOXP3	0.986	0.978	0.526476	9.12083e-31	HLA-A
C12_Treg_FOXP3	0.281	0.07	1.47421	2.09605e-30	GADD45A
C12_Treg_FOXP3	0.677	0.444	1.13594	5.08633e-30	SAT1
C12_Treg_FOXP3	0.28	0.056	1.13717	7.25747e-30	PHTF2
C12_Treg_FOXP3	0.901	0.818	0.659647	1.50935e-29	GAPDH
C12_Treg_FOXP3	0.257	0.069	0.932286	6.93364e-29	CD79B
C12_Treg_FOXP3	0.609	0.325	1.0342	8.03236e-29	CD27
C12_Treg_FOXP3	0.454	0.187	1.13984	9.16807e-28	BIRC3
C12_Treg_FOXP3	0.423	0.173	1.10412	9.1893e-28	UGP2
C12_Treg_FOXP3	0.253	0.057	1.05177	9.47371e-27	CXCR6
C12_Treg_FOXP3	0.429	0.185	1.11821	1.15221e-26	GBP2
C12_Treg_FOXP3	0.678	0.452	0.850892	1.60529e-26	SOD1
C12_Treg_FOXP3	0.669	0.421	0.901525	2.94941e-26	RGS1
C12_Treg_FOXP3	0.297	0.083	1.06916	4.21655e-26	PTTG1
C12_Treg_FOXP3	0.255	0.06	0.989953	1.7883e-25	TNFRSF9
C12_Treg_FOXP3	0.4	0.165	1.07112	2.07971e-25	PMAIP1
C12_Treg_FOXP3	0.906	0.85	0.587946	7.45411e-25	UBC
C12_Treg_FOXP3	0.295	0.096	0.956506	1.69533e-23	MAF
C12_Treg_FOXP3	0.527	0.311	1.07252	6.64602e-23	PKM
C12_Treg_FOXP3	0.263	0.093	0.87609	1.37071e-21	SIRPG
C12_Treg_FOXP3	0.406	0.179	0.983245	6.86584e-21	PBXIP1
C12_Treg_FOXP3	0.28	0.091	1.04913	7.99511e-21	GBP5
C12_Treg_FOXP3	0.339	0.141	1.11003	1.44045e-20	PIM2
C12_Treg_FOXP3	0.73	0.595	0.790462	5.32673e-20	TRAC
C12_Treg_FOXP3	0.431	0.192	1.02412	5.6884e-20	GLRX
C12_Treg_FOXP3	0.276	0.096	0.967809	2.7691e-17	BTG3
C12_Treg_FOXP3	0.286	0.13	0.697568	4.28193e-16	CASP1
C12_Treg_FOXP3	0.762	0.571	0.642412	5.54081e-16	CD2
C12_Treg_FOXP3	0.557	0.326	0.755174	1.1454e-15	HLA-DRB1
C12_Treg_FOXP3	0.43	0.235	0.650933	2.29738e-15	NDUFV2
C12_Treg_FOXP3	0.305	0.153	0.737814	7.73365e-15	CCND2
C12_Treg_FOXP3	0.284	0.106	0.868192	3.99186e-14	ACP5
C12_Treg_FOXP3	0.404	0.22	0.870902	8.8694e-14	CACYBP
C12_Treg_FOXP3	0.484	0.292	0.667587	8.93878e-14	PRDX1
C12_Treg_FOXP3	0.279	0.105	0.815502	1.67664e-13	PRDM1
C12_Treg_FOXP3	0.262	0.107	0.743739	2.20248e-13	EPSTI1
C12_Treg_FOXP3	0.894	0.793	0.566638	2.53277e-13	SRGN
C12_Treg_FOXP3	0.354	0.173	0.624977	3.79012e-13	SIT1
C12_Treg_FOXP3	0.513	0.323	0.69252	4.60379e-13	CALM3
C12_Treg_FOXP3	0.438	0.252	0.689481	4.89643e-13	RAP1A
C12_Treg_FOXP3	0.63	0.449	0.621068	9.91091e-13	YWHAB
C12_Treg_FOXP3	0.266	0.104	0.853343	1.70249e-12	RAB11FIP1
C12_Treg_FOXP3	0.363	0.176	0.706407	2.19573e-12	PPM1G
C12_Treg_FOXP3	0.621	0.461	0.663105	3.84485e-12	ENO1
C12_Treg_FOXP3	0.768	0.666	0.593595	5.12533e-12	CD74
C12_Treg_FOXP3	0.344	0.171	0.632111	8.56381e-12	TANK
C12_Treg_FOXP3	0.254	0.098	0.815695	1.22479e-11	AKIRIN2
C12_Treg_FOXP3	0.278	0.121	0.742316	3.62912e-11	PIM3
C12_Treg_FOXP3	0.878	0.843	0.348109	7.26265e-11	MYL6
C12_Treg_FOXP3	0.256	0.108	0.84179	1.82196e-10	LGALS3
C12_Treg_FOXP3	0.623	0.458	0.5415	5.21298e-10	ARL6IP5
C12_Treg_FOXP3	0.255	0.108	0.624313	6.24744e-10	HLA-DMA
C12_Treg_FOXP3	0.479	0.274	0.869299	8.24055e-10	CREM
C12_Treg_FOXP3	0.254	0.117	0.554027	1.33652e-09	PRNP
C12_Treg_FOXP3	0.502	0.337	0.580364	8.97684e-09	ATP5F1E
C12_Treg_FOXP3	0.777	0.673	0.403505	1.14541e-08	PTPRC
C12_Treg_FOXP3	0.527	0.355	0.435009	2.77204e-08	RACK1
C12_Treg_FOXP3	0.377	0.217	0.595738	2.94741e-08	STAT3
C12_Treg_FOXP3	0.381	0.226	0.696312	3.23073e-08	ATP5MC2
C12_Treg_FOXP3	0.445	0.304	0.54897	9.13926e-08	FKBP1A
C12_Treg_FOXP3	0.263	0.138	0.663081	1.00398e-07	ATP5IF1
C12_Treg_FOXP3	0.305	0.164	0.484654	1.60983e-07	C4orf48
C12_Treg_FOXP3	0.288	0.151	0.545024	1.6227e-07	CDV3
C12_Treg_FOXP3	0.275	0.159	0.441393	3.37517e-07	NDUFC1
C12_Treg_FOXP3	0.282	0.164	0.595147	4.95858e-07	CXCR3
C12_Treg_FOXP3	0.394	0.264	0.497079	5.0352e-07	PGAM1
C12_Treg_FOXP3	0.495	0.358	0.441555	9.44637e-07	UCP2
C12_Treg_FOXP3	0.443	0.298	0.430075	1.65727e-06	TXN
C12_Treg_FOXP3	0.28	0.139	0.584521	2.50836e-06	TMEM173
C12_Treg_FOXP3	0.328	0.168	0.569283	3.41937e-06	SEC11C
C12_Treg_FOXP3	0.272	0.144	0.479402	3.89185e-06	GTF3C6
C12_Treg_FOXP3	0.295	0.149	0.754779	4.82209e-06	NR3C1
C12_Treg_FOXP3	0.261	0.151	0.422327	4.88413e-06	SDF4
C12_Treg_FOXP3	0.419	0.268	0.600592	5.62479e-06	COX5A
C12_Treg_FOXP3	0.389	0.233	0.651427	5.65607e-06	UBE2B
C12_Treg_FOXP3	0.408	0.257	0.552753	7.41644e-06	RHOH
C12_Treg_FOXP3	0.341	0.216	0.484765	9.00573e-06	COX17
C12_Treg_FOXP3	0.306	0.192	0.43824	1.00978e-05	VAMP5
C12_Treg_FOXP3	0.419	0.255	0.699752	1.50857e-05	HSPA1A
C12_Treg_FOXP3	0.264	0.147	0.449041	2.32031e-05	NOP58
C12_Treg_FOXP3	0.314	0.204	0.731398	2.35946e-05	MTRNR2L12
C12_Treg_FOXP3	0.286	0.156	0.602296	7.51595e-05	ZFAND5
C12_Treg_FOXP3	0.575	0.408	0.490559	8.37377e-05	STK17B
C12_Treg_FOXP3	0.27	0.153	0.654329	9.4703e-05	FYB1
C12_Treg_FOXP3	0.259	0.152	0.560655	0.000126584	GATA3
C12_Treg_FOXP3	0.3	0.166	0.574463	0.000133542	VCP
C12_Treg_FOXP3	0.706	0.582	0.423683	0.000154829	SUMO2
C12_Treg_FOXP3	0.27	0.153	0.443989	0.000161701	SMAP2
C12_Treg_FOXP3	0.352	0.198	0.545217	0.000162875	CHMP2A
C12_Treg_FOXP3	0.339	0.206	0.503778	0.000306113	G3BP2
C12_Treg_FOXP3	0.314	0.168	0.610646	0.000323512	VMP1
C12_Treg_FOXP3	0.382	0.248	0.447278	0.000356169	PRDX2
C12_Treg_FOXP3	0.294	0.181	0.295734	0.000703695	EML4
C12_Treg_FOXP3	0.29	0.17	0.373217	0.000773442	GSTO1
C12_Treg_FOXP3	0.301	0.184	0.435202	0.00100328	PHPT1
C12_Treg_FOXP3	0.389	0.257	0.435393	0.00101173	ATP5MG
C12_Treg_FOXP3	0.274	0.155	0.833828	0.00126776	IFI6
C12_Treg_FOXP3	0.284	0.177	0.459402	0.00143803	ELOB
C12_Treg_FOXP3	0.287	0.159	0.492539	0.00143992	PAK2
C12_Treg_FOXP3	0.506	0.389	0.363046	0.00191976	C9orf16
C12_Treg_FOXP3	0.3	0.188	0.414436	0.00262264	VDAC1
C12_Treg_FOXP3	0.327	0.2	0.425199	0.00286405	TPM4
C12_Treg_FOXP3	0.419	0.294	0.333721	0.00315047	BST2
C12_Treg_FOXP3	0.258	0.168	0.345573	0.00338288	ANP32A
C12_Treg_FOXP3	0.63	0.542	0.384199	0.00354805	ARPC1B
C12_Treg_FOXP3	0.465	0.327	0.575066	0.00358977	ZFP36L1
C12_Treg_FOXP3	0.396	0.244	0.510523	0.00416745	HERPUD1
C12_Treg_FOXP3	0.482	0.371	0.329352	0.00426404	HNRNPA3
C12_Treg_FOXP3	0.27	0.161	0.348447	0.00494725	PSIP1
C12_Treg_FOXP3	0.262	0.155	0.45248	0.00577832	CMTM6
C12_Treg_FOXP3	0.312	0.214	0.316547	0.00626772	PDIA6
C12_Treg_FOXP3	0.717	0.63	0.305076	0.00635166	CLIC1
C12_Treg_FOXP3	0.27	0.193	0.273569	0.00667059	EIF1B
C12_Treg_FOXP3	0.515	0.355	0.701024	0.00842269	ITM2A
C12_Treg_FOXP3	0.559	0.439	0.337594	0.0092589	COX8A
C12_Treg_FOXP3	0.321	0.223	0.344541	0.00947426	PSMA5
C12_Treg_FOXP3	0.255	0.15	0.31729	0.0107757	PPP1R7
C12_Treg_FOXP3	0.383	0.257	0.508972	0.0118834	HSPD1
C12_Treg_FOXP3	0.268	0.167	0.321161	0.0151507	SOCS3
C12_Treg_FOXP3	0.564	0.438	0.382352	0.0183885	PARK7
C12_Treg_FOXP3	0.322	0.229	0.305599	0.0207808	TCEA1
C12_Treg_FOXP3	0.445	0.315	0.32394	0.0224313	PSMB3
C12_Treg_FOXP3	0.262	0.172	0.300079	0.0229289	OPTN
C12_Treg_FOXP3	0.28	0.177	0.416152	0.0254922	BCAS2
C12_Treg_FOXP3	0.345	0.239	0.37982	0.027083	SQSTM1
C12_Treg_FOXP3	0.28	0.175	0.397509	0.0400678	NOL7
C12_Treg_FOXP3	0.443	0.318	0.454455	0.0415554	RNF213
C12_Treg_FOXP3	0.257	0.152	0.530915	0.0475073	STAT1
