# Supplementary material for: Single-cell transcriptomics reveals metabolic remodeling and functional specialization in the immune microenvironment of bone tumors
Source: J Transl Med. 2025 May 16;23:554. doi: 10.1186/s12967-025-06346-0 (PMC12084933; doi:10.1186/s12967-025-06346-0)
Supplement: Supplementary file 7 — Supplementary Material 7 [file 12967_2025_6346_MOESM7_ESM.xlsx]

## Sheet: ST.7 Function score
Cell ID	Naive feature	Cytotoxic feature	Exhausted feature	Proliferation feature
OS1_AAAGCAACATAAAGGT-1_1	0.192116	1.51703	-0.0590113	-0.0467805
OS1_AAAGCAATCTACTCAT-1_1	0.0899413	-0.14912	-0.383506	0.484503
OS1_AAATGCCAGAGTAAGG-1_1	1.65021	-0.267781	-0.206425	-0.0986571
OS1_AACGTTGGTTAAGATG-1_1	-0.507352	-0.884334	-0.30141	-0.0779192
OS1_AACTCCCCAAACTGTC-1_1	-0.463326	-0.778499	-0.23875	-0.0539941
OS1_AACTCTTCACCAGTTA-1_1	0.49462	-0.682065	-0.20827	0.473623
OS1_AACTCTTGTACAAGTA-1_1	-0.17354	-0.459926	0.616952	-0.147065
OS1_AACTTTCAGATCACGG-1_1	-0.611104	1.27339	0.161368	-0.0944834
OS1_AACTTTCTCTTGAGAC-1_1	-0.582204	1.43142	-0.301343	-0.0733732
OS1_AAGGAGCGTCCAGTGC-1_1	-0.395949	-1.02522	-0.449094	0.470421
OS1_AAGGAGCGTCGGATCC-1_1	-0.548623	1.34573	0.628797	-0.0781319
OS1_AAGGAGCGTGACGCCT-1_1	-0.185168	-0.0423336	-0.342649	0.356385
OS1_AAGGCAGAGTCTCCTC-1_1	0.698498	-0.620165	-0.228444	0.496443
OS1_AAGGTTCCAACGCACC-1_1	0.176585	0.705367	-0.0155815	-0.061085
OS1_AAGTCTGTCTGGAGCC-1_1	-0.654881	-0.861686	0.656215	-0.0948681
OS1_AATCGGTCAGGCGATA-1_1	-0.603475	1.86841	0.12147	-0.0994248
OS1_AATCGGTTCTCTTGAT-1_1	0.0584943	0.310048	0.649615	0.341033
OS1_ACACCAACAATCCAAC-1_1	-0.521355	-0.196294	0.400881	-0.0442758
OS1_ACAGCTAAGTAATCCC-1_1	0.450517	-0.80637	-0.259405	-0.0609644
OS1_ACATACGTCTCCTATA-1_1	-0.548197	1.17527	-0.286209	-0.0743487
OS1_ACATGGTAGGAGTTGC-1_1	-0.493945	0.0708596	-0.25349	0.909478
OS1_ACATGGTCATCGACGC-1_1	-0.659657	-0.456505	0.0279756	-0.0934821
OS1_ACCAGTAAGAAGGTTT-1_1	1.37265	-0.416035	-0.257725	0.455996
OS1_ACCCACTTCATTTGGG-1_1	-0.666959	0.291158	-0.0797145	-0.0943136
OS1_ACCGTAAAGATGGGTC-1_1	1.41925	-0.727691	-0.242548	0.506779
OS1_ACCGTAACAGCGTAAG-1_1	-0.0776288	-0.167747	-0.300981	-0.0884541
OS1_ACCTTTAAGCCAACAG-1_1	0.272743	-0.832404	0.201517	-0.0756634
OS1_ACGAGCCAGTGGGATC-1_1	0.192844	0.457416	0.133138	0.204409
OS1_ACGAGGATCTACTTAC-1_1	-0.583753	0.95254	-0.334418	0.338826
OS1_ACGCCAGGTGATGTCT-1_1	-0.603315	-0.478036	0.307494	-0.0729996
OS1_ACGCCGAAGACGCAAC-1_1	-0.258351	1.6427	0.138312	-0.106709
OS1_ACGGAGAGTCTACCTC-1_1	-0.19088	1.07965	-0.336044	-0.147315
OS1_ACGGCCACATTGTGCA-1_1	1.69558	-0.729421	-0.250334	-0.0637548
OS1_ACGTCAAAGACAGACC-1_1	-0.0522404	-0.3976	0.609718	0.733869
OS1_ACTATCTCATGCGCAC-1_1	-0.548681	-0.829035	0.943194	-0.0820223
OS1_ACTGAACTCGCGCCAA-1_1	-0.192606	1.53411	-0.0902499	-0.104362
OS1_ACTGATGTCCTTTACA-1_1	-0.110196	1.80783	-0.319667	-0.0598529
OS1_ACTGATGTCGGTGTCG-1_1	-0.606434	0.165823	0.0546041	-0.0784812
OS1_ACTGCTCCACAAGACG-1_1	-0.620663	-0.989767	0.556042	0.318384
OS1_ACTTGTTCAAGAAGAG-1_1	-0.704219	0.62043	-0.0665766	0.372833
OS1_AGAGCGAGTTAGAACA-1_1	-0.448744	-0.253669	-0.267286	0.698274
OS1_AGATTGCGTTCGTGAT-1_1	0.731695	-0.752232	-0.299228	0.454341
OS1_AGCAGCCGTAATTGGA-1_1	0.206252	-0.885478	0.105659	-0.10363
OS1_AGCATACGTCGGCATC-1_1	-0.0976654	-0.770822	-0.255834	-0.0581614
OS1_AGCCTAAAGATAGCAT-1_1	-0.625655	1.82696	0.198743	0.354696
OS1_AGCGTCGCACTATCTT-1_1	-0.0404072	0.676988	0.0426301	-0.0794506
OS1_AGCGTCGTCCAGAAGG-1_1	-0.0999546	-0.886689	-0.337644	0.369149
OS1_AGCTCTCAGAGCTGGT-1_1	-0.600988	-0.893685	0.599295	-0.0479014
OS1_AGCTCTCTCCCGGATG-1_1	-0.637225	-0.987116	0.319593	-0.104594
OS1_AGGGAGTCACGTTGGC-1_1	-0.618967	0.311129	0.347845	-0.0875493
OS1_AGGGAGTGTGTGCCTG-1_1	-0.141367	-0.877845	0.488541	-0.0555761
OS1_AGGGAGTTCTACGAGT-1_1	-0.53795	0.714531	0.27768	0.620438
OS1_AGGGATGAGGCACATG-1_1	0.187463	0.750043	-0.133005	-0.091326
OS1_AGGGATGCAGACGCCT-1_1	0.751641	-0.817439	-0.227334	-0.05167
OS1_AGGGTGAAGGTACTCT-1_1	-0.684048	1.41848	-0.0566351	0.717367
OS1_AGGGTGATCAAGAAGT-1_1	0.599831	-0.364867	-0.273852	-0.0502087
OS1_AGGTCATGTCAGAAGC-1_1	-0.531597	-0.859632	-0.155911	0.423721
OS1_AGTCTTTCAACTGGCC-1_1	-0.417755	0.650153	0.0780932	-0.110022
OS1_AGTGGGATCAACACTG-1_1	0.702021	-0.832179	-0.259205	-0.0507153
OS1_AGTGTCACATGTTGAC-1_1	-0.669428	-0.539406	-0.363565	-0.0997449
OS1_ATAACGCAGTCGATAA-1_1	-0.329883	-0.146025	0.12606	-0.0967225
OS1_ATCATGGAGGAATCGC-1_1	-0.527218	-0.884512	0.988914	-0.0721997
OS1_ATCCACCCAGCTGTTA-1_1	0.311944	1.35521	-0.0469151	0.174474
OS1_ATCCGAAAGCGATTCT-1_1	0.866321	-0.950916	-0.338752	-0.069253
OS1_ATCGAGTTCTGAGTGT-1_1	-0.553387	-0.164394	-0.317025	-0.0721921
OS1_ATCTGCCCACGGTAAG-1_1	-0.568127	0.801281	-0.300011	-0.0722673
OS1_ATGAGGGCACCTCGTT-1_1	0.153323	0.859477	-0.412847	0.413644
OS1_ATGCGATAGCAATATG-1_1	1.82455	-0.84006	-0.27326	0.465715
OS1_ATGCGATCAGTAGAGC-1_1	0.108857	-0.543461	-0.321038	0.300289
OS1_ATGTGTGAGCGTGAAC-1_1	-0.213302	-0.876227	0.17092	-0.125223
OS1_ATTATCCTCGCCATAA-1_1	-0.0403791	0.904685	-0.457386	0.356615
OS1_ATTCTACTCACTCCTG-1_1	1.41689	-0.721427	-0.285297	-0.0628815
OS1_ATTGGACCAACTGCTA-1_1	-0.10262	-0.807416	1.07563	-0.088754
OS1_ATTGGTGAGGTCATCT-1_1	-0.683737	-0.637403	0.0857653	-0.116256
OS1_ATTTCTGTCACCGGGT-1_1	0.132411	-0.483627	-0.0203437	-0.0896188
OS1_CAACTAGGTGCACTTA-1_1	0.293761	-0.247631	-0.275291	0.117237
OS1_CAAGAAAAGTCTCCTC-1_1	-0.671299	-0.250664	0.0433798	0.468541
OS1_CAAGAAAAGTGGCACA-1_1	0.0914785	-0.780712	0.120827	0.379161
OS1_CAAGAAACAGTGGAGT-1_1	-0.125041	0.00663767	0.356203	0.581765
OS1_CAAGGCCCAGCTCGCA-1_1	0.588884	-0.83833	-0.330018	0.276134
OS1_CAAGGCCGTAGAAAGG-1_1	0.133138	1.23982	-0.26962	-0.0679455
OS1_CAAGGCCTCCGTACAA-1_1	0.894812	-0.721876	-0.22514	-0.0852928
OS1_CACACAAAGCCGATTT-1_1	0.977356	1.36869	-0.366836	0.364459
OS1_CACACAAGTAAGGGAA-1_1	0.0190679	-0.638654	1.62889	-0.103491
OS1_CACACAATCTTACCTA-1_1	0.844295	-0.160753	-0.0743338	-0.0834512
OS1_CACACCTTCCTATTCA-1_1	-0.160649	-0.218598	-0.331795	-0.140991
OS1_CACAGGCTCCGGCACA-1_1	-0.645759	0.850579	-0.0438618	-0.115126
OS1_CACAGTAGTGTTTGTG-1_1	-0.694212	1.15654	-0.395952	-0.119692
OS1_CACCACTGTTAAGTAG-1_1	-0.600275	-0.930636	0.284468	-0.0953173
OS1_CACCTTGAGCAACGGT-1_1	-0.264811	-0.786671	-0.202905	0.432487
OS1_CAGATCATCTGGCGAC-1_1	-0.602482	1.03924	-0.300143	-0.0457603
OS1_CAGCAGCGTCGCTTTC-1_1	0.891956	-0.685057	-0.224822	-0.0508259
OS1_CAGCCGATCAACACCA-1_1	1.49561	-0.725635	-0.257649	-0.0600962
OS1_CAGCGACCACAAGTAA-1_1	-0.644588	1.73511	0.152558	0.521573
OS1_CAGCGACGTCCAGTGC-1_1	0.383601	-0.874962	0.678492	-0.079481
OS1_CAGTAACGTACGCTGC-1_1	-0.607467	-0.124724	0.459786	-0.0740017
OS1_CAGTCCTCACCGTTGG-1_1	-0.215699	0.795607	0.218546	-0.0684006
OS1_CAGTCCTGTTTGGGCC-1_1	-0.147021	-0.513478	-0.0325895	-0.069564
OS1_CAGTCCTTCAGCGATT-1_1	0.1247	-0.133491	0.418572	0.646992
OS1_CATATGGCAATGCCAT-1_1	-0.56652	1.72549	-0.0213808	-0.0692441
OS1_CATCAAGTCCTGCCAT-1_1	-0.576948	-0.550305	-0.344239	-0.07344
OS1_CATCCACCAACAACCT-1_1	0.697973	-0.806358	-0.298063	-0.0781223
OS1_CATCGAAGTTCCGTCT-1_1	-0.718802	1.83971	-0.00579273	-0.128665
OS1_CATGACAGTCTGATTG-1_1	-0.647271	1.27855	-0.357705	-0.0971873
OS1_CATGCCTTCCCATTTA-1_1	1.04741	-0.303601	-0.284687	0.34174
OS1_CATGGCGCAAGGTTCT-1_1	-0.708638	1.35081	-0.128957	-0.124242
OS1_CATTCGCCATTAGCCA-1_1	-0.197927	-0.0283621	-0.400814	0.789472
OS1_CCAATCCTCGCCAAAT-1_1	-0.614423	-0.85799	0.397255	-0.0806385
OS1_CCACGGATCGCCCTTA-1_1	0.739596	-0.314254	-0.291675	-0.0702444
OS1_CCCAGTTTCAGTTAGC-1_1	-0.522767	0.473143	-0.303887	-0.0615938
OS1_CCCTCCTAGGAGCGTT-1_1	-0.603076	0.207687	-0.0264666	0.36021
OS1_CCGGTAGCATGCAATC-1_1	-0.699242	0.463631	0.189288	0.622951
OS1_CCGTACTCAATGGTCT-1_1	0.0308694	0.0367782	0.0357549	-0.0604081
OS1_CCGTGGATCTAACGGT-1_1	0.902322	-0.778984	-0.34808	-0.0895039
OS1_CCTAAAGCACAGGCCT-1_1	0.917393	-0.804525	-0.277818	-0.0644548
OS1_CCTACACCACCTCGGA-1_1	0.0206963	-0.0447541	-0.221895	-0.0456812
OS1_CCTACCAAGCCCAGCT-1_1	-0.0260703	-0.857992	-0.250938	-0.0583803
OS1_CCTAGCTGTATATCCG-1_1	-0.112613	-0.215742	-0.0327434	0.509302
OS1_CCTAGCTTCACATAGC-1_1	-0.706643	-0.987603	-0.0362957	-0.104198
OS1_CCTAGCTTCTCCGGTT-1_1	0.271119	-0.94834	-0.325594	-0.0773008
OS1_CCTATTACACCCTATC-1_1	-0.148047	-0.520733	-0.292334	-0.090788
OS1_CCTATTACATCGGTTA-1_1	-0.626872	-0.57316	0.556595	-0.11184
OS1_CCTCAGTAGCGATCCC-1_1	-0.758362	1.56904	0.0588368	0.237774
OS1_CCTCTGAAGTATGACA-1_1	2.08939	-0.710492	-0.24762	-0.0588835
OS1_CCTCTGAAGTCATGCT-1_1	1.25344	-0.780607	0.0245336	0.397427
OS1_CCTCTGACACTGCCAG-1_1	-0.688275	1.68512	-0.38374	0.675438
OS1_CCTTACGGTAACGCGA-1_1	-0.0340249	0.234048	0.0312606	0.376147
OS1_CCTTCCCTCCGGCACA-1_1	-0.109943	-0.218985	-0.267754	-0.0715403
OS1_CCTTCGAAGTCTCCTC-1_1	-0.269168	1.13112	-0.336571	-0.112321
OS1_CGAATGTCAATTCCTT-1_1	-0.598299	0.997084	-0.032261	-0.0714322
OS1_CGAATGTTCCTTTCTC-1_1	-0.154168	-0.144315	-0.340289	-0.0908939
OS1_CGAGAAGAGCGATATA-1_1	-0.0868731	1.28219	-0.310872	-0.0517962
OS1_CGAGAAGCAGCTATTG-1_1	0.235133	1.82214	0.0383852	-0.088227
OS1_CGAGCACAGCATGGCA-1_1	-0.384327	1.24658	0.339913	0.439836
OS1_CGAGCACTCCCTCAGT-1_1	1.32488	-0.834148	-0.295316	-0.0783901
OS1_CGAGCCAAGATACACA-1_1	0.247559	1.48875	-0.261794	-0.0693695
OS1_CGATCGGCAAATTGCC-1_1	0.116156	-0.973938	0.893297	-0.0991593
OS1_CGATCGGCAGGTCCAC-1_1	0.042315	-0.00475877	-0.0658167	-0.12215
OS1_CGATGGCCACCTATCC-1_1	-0.608249	0.625559	-0.0688487	0.465706
OS1_CGATGGCGTTTGACAC-1_1	-0.652372	-0.975868	-0.382499	0.459581
OS1_CGATGTAAGCTGCAAG-1_1	-0.60643	-0.447442	0.239757	-0.0730798
OS1_CGATGTAGTACAAGTA-1_1	-0.229607	0.752686	-0.322969	-0.118064
OS1_CGCGGTAGTCGCATAT-1_1	1.55541	-0.785128	-0.274092	-0.0696202
OS1_CGCGGTATCGCAGGCT-1_1	-0.0644009	0.545459	-0.293403	-0.0599873
OS1_CGCGTTTGTGGCTCCA-1_1	0.447149	-0.625041	0.268612	-0.10039
OS1_CGCGTTTTCTTACCGC-1_1	-0.103278	-0.831326	0.0165594	0.386866
OS1_CGGTTAAAGACTCGGA-1_1	-0.191045	-0.892461	0.419539	-0.104045
OS1_CGGTTAAGTTCTGTTT-1_1	-0.656271	-0.994751	1.55973	-0.0714247
OS1_CGTCACTAGTTCGCAT-1_1	-0.134069	-0.0316814	-0.315481	-0.0969978
OS1_CGTCTACCAGACAAGC-1_1	-0.553298	-0.0654801	0.531856	-0.100551
OS1_CGTGAGCCAGTTCATG-1_1	-0.106081	-0.961192	-0.365525	0.54132
OS1_CGTGAGCTCTATCGCC-1_1	-0.689774	-0.66334	0.785529	-0.0977839
OS1_CGTTCTGTCTGTCTAT-1_1	0.0995227	-0.848739	-0.271703	-0.0507066
OS1_CTAAGACAGGTGTTAA-1_1	-0.292505	0.980009	0.0370382	-0.0908866
OS1_CTAAGACTCAACACTG-1_1	-0.541936	-0.187012	0.0220541	0.422516
OS1_CTAATGGAGATAGCAT-1_1	1.46906	-0.892582	-0.08019	0.739493
OS1_CTACATTGTAGCGATG-1_1	0.287961	-0.580535	-0.398964	-0.116459
OS1_CTACCCAGTGTCCTCT-1_1	0.151899	-0.80506	-0.267435	-0.0560633
OS1_CTAGAGTAGTGTTTGC-1_1	1.80415	-0.633588	-0.214021	-0.0607347
OS1_CTAGAGTTCGCCTGAG-1_1	0.157216	-0.852508	-0.288955	-0.0902092
OS1_CTCAGAAAGGTGCAAC-1_1	0.65411	-0.666995	-0.207484	-0.0699117
OS1_CTCATTAGTATCGCAT-1_1	0.0216873	-0.747658	-0.224759	-0.043273
OS1_CTCATTAGTTGTCTTT-1_1	-0.110219	-0.369875	0.554144	-0.0802447
OS1_CTCGAGGCACAACGCC-1_1	-0.231236	-0.93056	0.895561	-0.100775
OS1_CTCGTACCAAGTTAAG-1_1	-0.238539	0.835419	-0.365003	0.248797
OS1_CTCTAATAGGGTCTCC-1_1	-0.240616	0.918071	-0.358987	-0.0736952
OS1_CTCTAATCAGACGCTC-1_1	0.860366	-0.613743	-0.10999	-0.121824
OS1_CTCTAATTCTGATTCT-1_1	-0.522316	-0.233572	0.171963	0.344304
OS1_CTCTGGTTCTTGCAAG-1_1	-0.116868	0.59712	-0.339686	-0.0666392
OS1_CTGATAGTCACCAGGC-1_1	-0.591055	-0.0599905	0.778881	-0.0512767
OS1_CTGATAGTCAGTGCAT-1_1	1.09969	-0.744051	-0.254514	0.406997
OS1_CTGCCTAGTAGAAGGA-1_1	-0.720216	2.19822	-0.113443	-0.0839438
OS1_CTGCGGAAGTCATGCT-1_1	0.310253	-0.266426	0.00116262	-0.0404122
OS1_CTGCTGTCATTCTTAC-1_1	-0.290841	0.811311	-0.393478	-0.0985842
OS1_CTGTGCTAGATCCTGT-1_1	0.240265	-0.266064	-0.0399395	-0.0611258
OS1_CTGTGCTTCAACGGCC-1_1	-0.761089	1.65268	-0.412771	0.457773
OS1_CTTACCGTCCACTCCA-1_1	-0.274197	-0.949986	0.131463	-0.088784
OS1_CTTCTCTGTCCTCTTG-1_1	-0.0551832	-0.826785	-0.263502	-0.0522041
OS1_CTTTGCGGTAGCTTGT-1_1	-0.247926	-0.560946	-0.379599	-0.101011
OS1_GAAACTCAGAAACGCC-1_1	-0.682895	1.12516	-0.0840882	-0.0917289
OS1_GAAATGAAGTGAAGAG-1_1	-0.588528	2.19896	-0.319197	-0.097243
OS1_GAATAAGAGCTAACAA-1_1	1.10579	-0.759479	-0.227071	-0.0440621
OS1_GACACGCCAAACTGTC-1_1	-0.599503	1.98173	0.00365538	-0.0750372
OS1_GACACGCGTTCAGTAC-1_1	-0.747591	-0.60369	0.180671	-0.150902
OS1_GACACGCTCCGAACGC-1_1	-0.0466235	-0.591199	0.517725	-0.0577769
OS1_GACAGAGCACAACTGT-1_1	-0.541159	0.777701	0.067868	-0.0587951
OS1_GACCAATAGTGGGATC-1_1	-0.131516	0.188418	0.0157735	-0.0896099
OS1_GACCAATTCCTCTAGC-1_1	-0.565023	-0.918303	-0.318325	-0.0918563
OS1_GACGCGTCAGCTGCAC-1_1	-0.685083	1.12028	-0.113636	1.77351
OS1_GACGCGTTCCAAGTAC-1_1	0.365568	0.786336	-0.298446	0.352803
OS1_GACGGCTTCGCACTCT-1_1	-0.20754	-0.438137	-0.0525756	-0.104726
OS1_GACGTTAGTGCTGTAT-1_1	-0.509136	-0.813794	0.0200395	-0.0805861
OS1_GACTACATCTCACATT-1_1	-0.591845	0.491878	-0.00910428	0.348212
OS1_GAGCAGAAGAGGTTAT-1_1	-0.601971	0.236063	-0.33784	-0.0894619
OS1_GAGCAGACACCTCGTT-1_1	0.0805867	0.762248	-0.00739786	-0.0750421
OS1_GATCGCGAGCGATTCT-1_1	1.41457	-0.779575	-0.28208	-0.0774414
OS1_GATCTAGAGATCCCGC-1_1	-0.0109896	-0.428515	0.710921	-0.119617
OS1_GATTCAGAGCAGACTG-1_1	-0.0629209	-0.789153	0.746597	-0.0944752
OS1_GATTCAGCATCCTTGC-1_1	0.0688196	0.753771	-0.301326	-0.0876291
OS1_GATTCAGGTCACTGGC-1_1	-0.0646401	-0.132673	-0.262807	-0.0574218
OS1_GCAATCATCTTGTACT-1_1	-0.308205	0.893715	-0.118862	-0.109816
OS1_GCACATACAGCTATTG-1_1	-0.687227	-0.768989	0.0933343	-0.1155
OS1_GCATACAGTTAAGTAG-1_1	-0.0931918	0.338461	0.2643	0.316641
OS1_GCATACATCCCGGATG-1_1	-0.598316	-0.954588	1.30429	-0.114441
OS1_GCATGATAGAAACCGC-1_1	-0.48366	-0.774874	0.0855029	-0.0581446
OS1_GCATGATGTTAAGGGC-1_1	-0.618552	-0.854234	1.15221	-0.101919
OS1_GCATGTAAGTGCCAGA-1_1	0.549752	1.22839	-0.392654	-0.0816251
OS1_GCGACCATCGTTGACA-1_1	0.294121	-0.663848	-0.250071	-0.0864569
OS1_GCGCAACTCGGACAAG-1_1	0.0711492	-1.00153	0.462302	-0.11706
OS1_GCTTCCAAGGCATGGT-1_1	-0.58221	0.228341	0.302437	0.388186
OS1_GCTTCCACACGTTGGC-1_1	-0.0889733	1.49482	0.100546	0.335375
OS1_GCTTGAAAGCACCGCT-1_1	-0.663911	1.11434	-0.344062	-0.097283
OS1_GCTTGAATCACCGGGT-1_1	-0.05259	-0.296147	-0.269795	-0.0772692
OS1_GGAAAGCCACGAGAGT-1_1	-0.0406549	-0.880948	1.14229	-0.0779711
OS1_GGAACTTAGAGCCTAG-1_1	-0.363065	-0.776598	0.547699	0.209372
OS1_GGAACTTCAGTAGAGC-1_1	0.233589	0.182274	-0.31112	-0.0961576
OS1_GGACGTCCACAAGACG-1_1	1.42088	-0.84484	-0.287906	-0.0959639
OS1_GGACGTCGTCAAAGCG-1_1	-0.16023	-0.857471	-0.378098	-0.0722032
OS1_GGAGCAACACCTATCC-1_1	-0.357556	1.69986	-0.0965467	0.378767
OS1_GGATGTTCATTTCAGG-1_1	-0.584696	-0.931493	-0.0384301	-0.0898135
OS1_GGCCGATAGTTAGGTA-1_1	-0.631763	1.48101	-0.332935	0.576585
OS1_GGCGACTCAAGCTGAG-1_1	-0.586528	0.0764915	-0.341438	0.35393
OS1_GGCTCGACATCTGGTA-1_1	-0.233707	-0.202232	-0.331212	1.24908
OS1_GGCTGGTAGGCATGGT-1_1	-0.531932	-0.741268	-0.234102	-0.0760429
OS1_GGCTGGTTCTCGTTTA-1_1	-0.625614	0.111415	0.70216	-0.0939197
OS1_GGGACCTGTGGCTCCA-1_1	-0.523971	-0.793826	-0.254476	-0.0421474
OS1_GGGTCTGAGTAAGTAC-1_1	-0.619573	0.127767	0.228757	0.777152
OS1_GGGTTGCCATCGGAAG-1_1	0.572737	-0.745999	-0.252736	-0.0743002
OS1_GGGTTGCTCCGCAAGC-1_1	-0.714893	1.27992	0.399308	-0.127348
OS1_GGTATTGCAGCCACCA-1_1	0.53132	-0.758137	-0.26258	-0.0548017
OS1_GGTATTGTCCTTTCTC-1_1	-0.564231	-0.498344	0.824597	-0.0669965
OS1_GGTGAAGAGCGTAATA-1_1	-0.188578	-0.207465	-0.0718918	-0.0833876
OS1_GGTGTTACAATCTGCA-1_1	0.603203	-0.784958	-0.25493	-0.067668
OS1_GTAACGTAGTGAAGTT-1_1	-0.573728	1.58859	-0.325075	-0.109225
OS1_GTAACGTTCTGCTTGC-1_1	2.24762	-0.925443	-0.322335	-0.0985771
OS1_GTACTCCTCACGATGT-1_1	1.19369	-0.469995	-0.274804	-0.0267813
OS1_GTCACAAGTGCAGTAG-1_1	-0.644414	-0.195044	-0.0525193	-0.0748484
OS1_GTCACGGCAGGTCCAC-1_1	-0.729806	1.88224	0.432828	0.415373
OS1_GTCACGGGTGACCAAG-1_1	-0.686739	-0.611172	0.802545	-0.108361
OS1_GTCACGGGTTAGTGGG-1_1	-0.521738	-0.844107	0.164763	-0.0933578
OS1_GTCCTCACACGACGAA-1_1	-0.543795	2.54676	-0.300148	-0.0584196
OS1_GTCTTCGGTCTTGTCC-1_1	-0.224825	2.08337	0.0535983	-0.0879276
OS1_GTCTTCGTCACGACTA-1_1	-0.577262	1.54659	-0.327648	-0.0719643
OS1_GTGCATAAGTGTCTCA-1_1	1.13884	-0.538299	-0.339691	0.375719
OS1_GTGCATAGTTATCACG-1_1	-0.541689	-0.854703	-0.339966	-0.0942446
OS1_GTTAAGCAGGTCATCT-1_1	-0.603716	0.0934447	-0.327432	0.847616
OS1_GTTAAGCCAATGCCAT-1_1	1.62229	-0.757377	-0.249827	-0.0601703
OS1_GTTACAGCATCACGTA-1_1	-0.260006	1.21749	0.253583	0.36066
OS1_GTTCGGGCAGGGATTG-1_1	-0.182733	1.29853	-0.389291	0.457869
OS1_GTTTCTACAAGTTCTG-1_1	0.565787	-0.758775	0.828196	-0.04481
OS1_TAAACCGAGTGACATA-1_1	-0.0929526	-0.0745496	-0.371565	0.535562
OS1_TAAGAGAAGTCACGCC-1_1	-0.658153	-0.907294	0.421869	-0.108225
OS1_TAAGTGCAGGTGATAT-1_1	-0.688564	-0.933897	0.279033	0.32011
OS1_TACAGTGAGCAATCTC-1_1	1.06626	-0.80684	-0.246074	-0.049868
OS1_TACCTATCATCACGAT-1_1	-0.636238	-0.562768	-0.369651	-0.0674225
OS1_TACCTATGTTGATTCG-1_1	-0.026274	-0.814519	-0.28057	-0.0480196
OS1_TACGGTAAGACCCACC-1_1	0.698654	-0.534781	0.123488	-0.0474988
OS1_TACTCGCGTCATTAGC-1_1	-0.616832	1.932	-0.327615	-0.0636888
OS1_TACTTGTCACATGACT-1_1	-0.357541	-0.552886	-0.480213	0.419567
OS1_TAGACCATCTTAGAGC-1_1	0.635546	-0.197114	-0.253566	-0.0987507
OS1_TAGAGCTCAAAGTCAA-1_1	-0.0876641	-0.00967084	-0.369239	0.769158
OS1_TAGAGCTTCGCCCTTA-1_1	0.479721	0.0136738	-0.337807	0.324051
OS1_TAGCCGGAGGGCTTGA-1_1	-0.0992534	-0.996268	1.04364	-0.127813
OS1_TATTACCGTAGCTAAA-1_1	-0.0453529	-0.210717	-0.283514	0.361788
OS1_TCAACGACAGGAATCG-1_1	-0.131464	-0.317859	-0.299549	0.695073
OS1_TCAACGACATTGGCGC-1_1	-0.580999	-0.91716	0.264909	-0.0972963
OS1_TCACGAAAGTTCGCAT-1_1	-0.568738	-0.82305	0.921023	0.362466
OS1_TCACGAACACCGCTAG-1_1	-0.581903	1.60897	0.0500946	-0.0976511
OS1_TCACGAAGTAGCGATG-1_1	-0.580864	2.04405	-0.328514	0.367461
OS1_TCAGATGCATGCCTAA-1_1	0.354586	-0.144798	-0.0557912	-0.0693753
OS1_TCAGATGTCTTCGAGA-1_1	-0.632915	-0.947762	0.586938	-0.0938743
OS1_TCAGCAAAGGTAAACT-1_1	0.00437627	-0.187719	-0.331044	-0.0711589
OS1_TCAGCTCCAAGCGAGT-1_1	-0.00564326	-0.243752	-0.299447	-0.0465517
OS1_TCAGCTCGTTCCACTC-1_1	-0.650027	1.65799	-0.348551	0.316789
OS1_TCATTTGAGCGATCCC-1_1	1.49078	-0.668762	-0.218399	0.543702
OS1_TCCACACTCCTCTAGC-1_1	-0.192229	-0.838647	0.301225	-0.0876339
OS1_TCCCGATTCAACGGCC-1_1	0.951764	-0.798869	-0.296968	-0.0904299
OS1_TCGAGGCGTTCCAACA-1_1	-0.184121	-1.02212	-0.312672	-0.0630287
OS1_TCGGGACCAGTAGAGC-1_1	-0.638494	1.61376	0.189631	0.252352
OS1_TCGGTAAAGTGCCAGA-1_1	-0.568505	1.39008	0.291987	0.376846
OS1_TCGGTAAAGTGGAGTC-1_1	-0.629127	1.46917	0.263402	0.494686
OS1_TCGGTAATCTGAGTGT-1_1	-0.274063	-0.428706	-0.385704	0.273506
OS1_TCGTACCAGAAGGACA-1_1	0.0866002	-0.259269	0.0180689	-0.0487644
OS1_TCGTACCCATGTCCTC-1_1	-0.0277564	-0.960114	0.201487	-0.0772307
OS1_TCGTACCGTCGGCACT-1_1	-0.703252	0.357126	-0.0874359	-0.114009
OS1_TCTATTGTCCACGCAG-1_1	-0.588199	-0.314787	0.0579661	-0.0770165
OS1_TCTCTAACACAACTGT-1_1	-0.586869	-0.47853	-0.0401243	-0.0764424
OS1_TCTGGAAGTTCCCGAG-1_1	-0.665116	-0.945604	0.425386	-0.17299
OS1_TCTTTCCCAGATCCAT-1_1	-0.401608	-0.295551	-0.210409	1.06136
OS1_TGACAACGTACTCTCC-1_1	-0.622546	-0.455058	-0.329836	-0.134942
OS1_TGACAACGTGTAAGTA-1_1	0.2256	0.882796	-0.0650424	0.469065
OS1_TGACGGCCAATGTTGC-1_1	-0.104646	1.64183	-0.305683	0.415898
OS1_TGACTTTAGAATCTCC-1_1	-0.532695	-0.786461	-0.276823	-0.0630751
OS1_TGACTTTGTTATGCGT-1_1	1.61879	-0.753873	-0.202228	-0.0393381
OS1_TGAGAGGCAGTCCTTC-1_1	-0.0369444	-0.849643	0.0581282	-0.0803295
OS1_TGAGCATGTCGAAAGC-1_1	1.41574	-0.879422	-0.331315	0.44796
OS1_TGAGGGAAGACCTTTG-1_1	-0.542452	-0.395633	-0.269397	-0.0541627
OS1_TGATTTCTCTTTACGT-1_1	0.0708928	-0.754452	-0.257387	0.438313
OS1_TGCACCTAGCTGCCCA-1_1	1.33532	-0.663935	-0.217189	-0.0743617
OS1_TGCACCTGTTACGTCA-1_1	0.957735	-0.857792	-0.288499	-0.0708851
OS1_TGCCCATAGAACTCGG-1_1	0.20188	-0.773508	-0.224421	-0.0352315
OS1_TGCCCATAGTACATGA-1_1	1.40635	-0.741602	-0.217195	0.519553
OS1_TGCCCTACAGTGAGTG-1_1	0.0556859	-0.963923	0.488742	0.516479
OS1_TGCCCTATCAGCGACC-1_1	-0.626883	-0.580094	0.628468	-0.110684
OS1_TGCGCAGCAAGTTAAG-1_1	-0.604748	1.8317	0.206529	-0.0835915
OS1_TGCGTGGTCAAGATCC-1_1	-0.269434	0.292744	-0.448404	0.342139
OS1_TGGACGCCATGTCTCC-1_1	1.83184	-0.717821	-0.236365	0.485279
OS1_TGGACGCTCCGTACAA-1_1	0.0138236	0.38069	-0.277888	-0.0596901
OS1_TGGTTCCGTGCCTGCA-1_1	-0.0381896	0.142938	-0.274244	-0.0734752
OS1_TGTGGTAAGCTGCGAA-1_1	1.13475	-0.782489	-0.245078	0.702329
OS1_TGTGTTTTCAAACCGT-1_1	-0.634923	-0.625749	0.289947	-0.080563
OS1_TTAACTCTCTCCCTGA-1_1	0.358976	-0.65628	-0.207737	-0.0569216
OS1_TTAGGCACATGGTTGT-1_1	-0.164232	1.2757	0.0110631	-0.0584263
OS1_TTAGGCATCAACCAAC-1_1	-0.587039	1.29025	-0.0499234	0.309069
OS1_TTCGAAGTCAGTACGT-1_1	1.50692	-0.759109	-0.23043	-0.0478958
OS1_TTCGGTCAGCGTGAGT-1_1	-0.10297	-1.083	-0.000447943	0.194704
OS1_TTCGGTCTCAGTTTGG-1_1	-0.323942	-1.04856	0.381169	0.257705
OS1_TTCGGTCTCATACGGT-1_1	0.557876	-1.10663	0.178028	0.550722
OS1_TTCTTAGTCCAACCAA-1_1	-0.592615	-0.289237	0.449261	-0.0845912
OS1_TTGACTTTCGTGGTCG-1_1	0.837566	-0.161374	-0.274261	-0.0879576
OS1_TTGCCGTTCCTTTACA-1_1	-0.729369	-0.809251	0.139866	0.698337
OS1_TTGCGTCTCCTCCTAG-1_1	-0.245596	-0.427757	-0.373219	-0.095688
OS1_TTGCGTCTCTCGAGTA-1_1	-0.65611	0.631664	-0.329221	1.03954
OS1_TTGGAACTCCCGACTT-1_1	-0.588774	-0.910938	0.493918	-0.0648482
OS1_TTGGAACTCCGTAGGC-1_1	-0.683415	2.72691	0.341797	-0.0855802
OS1_TTGTAGGTCGAATCCA-1_1	-0.0224394	0.14761	0.298954	-0.123958
OS1_TTTATGCTCACAATGC-1_1	-0.646526	0.407565	-0.388453	0.890066
OS1_TTTCCTCGTCTAGTCA-1_1	1.9667	-0.289128	-0.267025	-0.0803056
OS1_TTTGGTTTCTGCTGCT-1_1	-0.0392308	-0.882166	1.02857	-0.0933955
OS1_TTTGTCAAGATGCGAC-1_1	-0.201809	-0.880425	1.33627	-0.100516
OS2_AAACCTGTCTCTGCTG-1_2	1.90013	-0.737357	-0.219429	0.43407
OS2_AAACGGGCACTTGGAT-1_2	-0.636986	0.463354	-0.364386	-0.103054
OS2_AAACGGGTCAGTTCGA-1_2	0.312314	-0.872377	-0.296377	-0.0587665
OS2_AAAGATGCACCCAGTG-1_2	-0.173224	1.72244	-0.302102	-0.0687876
OS2_AAAGATGCAGCATACT-1_2	0.799303	-0.861665	-0.293638	-0.0742743
OS2_AAAGATGGTGATGTGG-1_2	0.887728	-0.810109	-0.287094	-0.0603937
OS2_AACCATGTCCTAGAAC-1_2	-0.115152	1.98992	-0.298335	-0.0689259
OS2_AACCATGTCTCAAACG-1_2	-0.438363	-0.140106	-0.217963	-0.0527457
OS2_AACGTTGTCGTATCAG-1_2	-0.540968	1.41219	-0.283658	-0.0591119
OS2_AACTCAGCACATGTGT-1_2	1.03698	-0.81534	-0.340665	-0.0959268
OS2_AACTGGTGTTCGCGAC-1_2	0.583726	-0.796534	-0.332333	-0.108047
OS2_AAGACCTGTAACGACG-1_2	-0.523898	1.61693	0.0924865	-0.0531656
OS2_AAGCCGCCAACTGCTA-1_2	0.380578	-0.91329	-0.261404	-0.0526191
OS2_AATCCAGAGTTATCGC-1_2	0.120601	-0.480035	-0.278787	-0.0597196
OS2_AATCCAGCACTATCTT-1_2	1.28493	-0.0173391	-0.269723	-0.0548109
OS2_AATCGGTAGTGTACTC-1_2	-0.515969	0.772011	-0.256784	0.485388
OS2_ACACCCTTCTGCAAGT-1_2	1.34268	-0.756888	-0.330002	-0.0958629
OS2_ACACTGAAGTCACGCC-1_2	0.448219	-0.791803	-0.292549	0.408215
OS2_ACACTGACAATACGCT-1_2	-0.493126	1.04468	-0.220764	-0.0352079
OS2_ACAGCCGGTTGGTGGA-1_2	0.163558	1.51126	-0.336979	-0.0947654
OS2_ACAGCTAGTGGCTCCA-1_2	-0.582878	2.34739	-0.290332	-0.0978937
OS2_ACATACGTCTGCTTGC-1_2	1.01718	-0.464954	-0.421589	-0.104231
OS2_ACATACGTCTTGTATC-1_2	1.13186	1.42957	-0.162005	-0.0360614
OS2_ACATCAGGTGTGTGCC-1_2	2.186	0.195449	-0.301763	-0.0849223
OS2_ACCGTAACACAGACAG-1_2	0.828181	-0.82641	-0.240501	-0.0640809
OS2_ACCTTTAGTCAAACTC-1_2	-0.115015	1.29931	-0.304366	-0.0436072
OS2_ACGAGCCAGGATATAC-1_2	2.13858	-0.717158	-0.256724	0.460492
OS2_ACGAGCCTCGGCTACG-1_2	-0.010168	0.594598	0.0727373	-0.0729892
OS2_ACGAGGAAGACAATAC-1_2	0.68955	1.38991	-0.31467	-0.101735
OS2_ACGAGGACAATGACCT-1_2	-0.568179	1.18413	-0.285406	-0.0565897
OS2_ACGAGGAGTACGACCC-1_2	2.33342	-0.74483	-0.27557	0.459501
OS2_ACGATACAGTGGGTTG-1_2	0.0580316	-0.776028	-0.384701	-0.0903811
OS2_ACGCAGCAGAGCAATT-1_2	0.597492	-0.812614	-0.241969	-0.0909891
OS2_ACGCCAGAGCGATTCT-1_2	-0.526256	2.10371	-0.3107	0.442938
OS2_ACGCCAGTCTCTGAGA-1_2	-0.11061	-0.489099	-0.330636	-0.0546176
OS2_ACGGGCTCATCGTCGG-1_2	-0.579859	1.12992	0.11444	-0.0896037
OS2_ACGGGCTTCGTCGTTC-1_2	0.182662	1.62427	-0.0188546	-0.069409
OS2_ACGGGTCTCACGCGGT-1_2	-0.468018	1.36817	-0.202035	-0.0576272
OS2_ACGTCAAGTGGGTCAA-1_2	2.22467	-0.721285	-0.273456	0.65646
OS2_ACTATCTTCAGTCAGT-1_2	0.375617	-0.844838	-0.314453	-0.111394
OS2_ACTGAACAGTGTCTCA-1_2	1.85978	-0.386165	-0.317276	-0.111175
OS2_ACTGAACGTATGAATG-1_2	-0.617492	1.66673	-0.0141211	-0.0822623
OS2_ACTGTCCCAGAGCCAA-1_2	0.812887	-0.624311	-0.233624	-0.08164
OS2_ACTTACTCAATGGTCT-1_2	0.599702	-0.742779	-0.245393	-0.0565517
OS2_ACTTGTTCAGGACGTA-1_2	0.844681	-0.137916	-0.241964	-0.0676737
OS2_AGACGTTAGGCCGAAT-1_2	0.416981	-0.27261	-0.303126	-0.0749704
OS2_AGACGTTAGTCTCAAC-1_2	1.61735	-0.614973	-0.21297	0.52708
OS2_AGACGTTCACCGGAAA-1_2	1.91313	-0.395514	0.00710313	-0.059233
OS2_AGACGTTGTGCTCTTC-1_2	-0.613129	0.907695	-0.292844	-0.0728436
OS2_AGACGTTTCCAAACTG-1_2	1.39247	-0.5781	-0.310401	-0.0483305
OS2_AGACGTTTCTCAAACG-1_2	-0.0525309	1.70422	-0.300738	-0.068366
OS2_AGAGCGAGTGCAACGA-1_2	-0.089304	-0.836761	-0.298536	0.369988
OS2_AGAGCGATCTACGAGT-1_2	0.310158	1.73059	-0.239678	-0.0716318
OS2_AGAGCTTAGCTTTGGT-1_2	0.923476	-0.856679	-0.256778	-0.0596288
OS2_AGAGCTTAGTGCAAGC-1_2	-0.566457	0.851544	-0.300631	-0.0755368
OS2_AGAGTGGTCGATCCCT-1_2	0.27121	1.52687	-0.223157	-0.0467798
OS2_AGATCTGTCATGGTCA-1_2	-0.562243	-0.86889	-0.295013	-0.073103
OS2_AGCCTAAGTCATGCAT-1_2	0.513351	-0.34579	-0.223029	-0.074952
OS2_AGCCTAAGTCGATTGT-1_2	0.840004	-0.564545	-0.0217621	-0.0606728
OS2_AGCGTATTCACCATAG-1_2	0.988532	-0.512581	-0.332795	-0.100714
OS2_AGCGTCGAGTTCGCGC-1_2	0.838411	-0.737212	-0.238103	-0.0497118
OS2_AGCTCCTAGTAGCCGA-1_2	0.634516	-0.718796	-0.256373	0.425305
OS2_AGCTCCTCAGCTATTG-1_2	-0.346165	0.049216	-0.185177	-0.0348102
OS2_AGCTCCTTCTATCCCG-1_2	0.121992	-0.694392	-0.262744	-0.0467356
OS2_AGCTCTCAGTGGCACA-1_2	0.509637	0.719932	-0.420533	-0.0908744
OS2_AGCTCTCGTCCTCTTG-1_2	-0.0428852	-0.795737	0.0977227	-0.0678546
OS2_AGGGATGGTGTAACGG-1_2	2.38988	-0.666633	0.133137	-0.0693713
OS2_AGGGTGAAGATGTAAC-1_2	-0.532797	1.85102	0.0042472	-0.0621796
OS2_AGGGTGACACCAACCG-1_2	0.106911	-0.81167	-0.243593	-0.0368737
OS2_AGGGTGAGTTACGGAG-1_2	2.22026	-0.353967	-0.227709	0.637067
OS2_AGGTCATAGACTCGGA-1_2	0.175764	0.920272	-0.270025	-0.0729314
OS2_AGGTCATAGCCACGTC-1_2	1.30832	-0.778323	-0.247337	-0.073888
OS2_AGGTCATGTCGAAAGC-1_2	1.68863	-0.850403	-0.301108	-0.0577881
OS2_AGTAGTCAGTCAATAG-1_2	0.494799	-0.894385	-0.305495	-0.0967093
OS2_AGTAGTCAGTGTTTGC-1_2	1.27662	-0.798974	-0.299805	-0.0930053
OS2_AGTCTTTTCGGAGCAA-1_2	0.911713	-0.676157	-0.24876	-0.0570546
OS2_AGTGAGGGTCCGAATT-1_2	-0.557273	2.13259	-0.320212	0.421377
OS2_AGTTGGTAGCGTTGCC-1_2	0.566917	-0.669487	-0.238471	-0.0801915
OS2_ATAACGCCAACTGCTA-1_2	1.4055	-0.826473	-0.317436	-0.102776
OS2_ATAACGCGTAGCACGA-1_2	-0.446702	1.09338	-0.246943	-0.0369112
OS2_ATCATCTTCGAATGCT-1_2	0.334673	-0.635408	-0.234128	-0.0526701
OS2_ATCCACCAGGGCTTGA-1_2	1.55175	-0.843297	-0.261311	-0.0527045
OS2_ATCCGAAAGGAGTAGA-1_2	1.4964	-0.816268	-0.318574	-0.0746793
OS2_ATCCGAACACGAAATA-1_2	1.81745	-0.879867	-0.373724	0.354451
OS2_ATCGAGTAGATAGCAT-1_2	1.69964	-0.829949	-0.324219	-0.0447049
OS2_ATCTACTCATTCTCAT-1_2	-0.179017	-0.52972	-0.0550589	-0.0860309
OS2_ATCTGCCGTTCCACAA-1_2	-0.58383	2.04015	-0.316361	-0.0858899
OS2_ATGAGGGCATCACGAT-1_2	1.12509	-0.5776	-0.329575	-0.0501952
OS2_ATGCGATTCAGGCGAA-1_2	0.1411	0.89396	-0.278346	-0.0813292
OS2_ATGGGAGAGTGCCAGA-1_2	2.60272	-0.765167	-0.25134	0.645526
OS2_ATGGGAGCAATCTGCA-1_2	-0.128615	-0.818834	-0.275175	-0.0704391
OS2_ATGGGAGCACCCAGTG-1_2	1.14606	-0.531595	-0.295249	0.359546
OS2_ATGGGAGCAGTAAGAT-1_2	1.3293	0.207279	-0.325299	-0.0853666
OS2_ATGGGAGCATCGGACC-1_2	1.43523	-0.786038	-0.23759	-0.0581243
OS2_ATGTGTGCAAGAAAGG-1_2	-0.603745	0.726222	0.0141499	-0.079798
OS2_ATGTGTGTCCAAGCCG-1_2	-0.538303	1.71071	0.0558356	-0.0693863
OS2_ATTACTCAGTTCGCGC-1_2	1.64394	-0.631593	-0.20022	-0.0872777
OS2_ATTATCCCAGCGTCCA-1_2	-0.564108	1.8287	0.00701553	-0.0687303
OS2_ATTCTACGTGGAAAGA-1_2	0.0562122	0.585274	-0.300918	-0.0729426
OS2_ATTCTACTCAGCTTAG-1_2	2.47034	-0.748635	-0.309568	0.553438
OS2_ATTGGACCACTGTGTA-1_2	-0.508299	1.37811	-0.272185	0.427248
OS2_ATTGGACGTAGGCTGA-1_2	1.10072	-0.778705	-0.300111	0.381001
OS2_ATTGGACTCATTATCC-1_2	0.58383	-0.517683	-0.175168	-0.105617
OS2_ATTGGTGCACTGAAGG-1_2	0.00924814	1.72649	0.0429712	0.400847
OS2_ATTTCTGAGACCGGAT-1_2	0.780054	-0.333971	-0.283801	-0.0734816
OS2_ATTTCTGCAGCGAACA-1_2	0.0114704	-0.291636	-0.327957	-0.0574596
OS2_ATTTCTGTCTGCAGTA-1_2	0.505086	-0.356139	-0.271126	0.380843
OS2_ATTTCTGTCTGCGACG-1_2	-0.616313	1.78952	-0.364397	-0.0583514
OS2_CAACCAAAGTGAACGC-1_2	0.597127	-0.745343	-0.273271	-0.0671561
OS2_CAACCTCGTCGGCATC-1_2	1.60938	-0.761623	-0.0160132	-0.0769167
OS2_CAAGAAAAGATCTGCT-1_2	-0.526113	0.95757	0.0184053	-0.0726949
OS2_CAAGAAAAGGCATTGG-1_2	-0.497503	0.705288	-0.255424	-0.0471554
OS2_CAAGATCCATGCATGT-1_2	0.416617	-0.846448	-0.302163	-0.0749936
OS2_CAAGGCCCACGGACAA-1_2	-0.491834	2.47651	-0.279658	-0.0444825
OS2_CAAGTTGGTCAGAATA-1_2	0.0180549	0.2984	-0.280636	-0.0427646
OS2_CACAAACCATGGGACA-1_2	-0.542485	1.82135	-0.289401	-0.0556481
OS2_CACAAACGTGCCTGTG-1_2	1.24284	-0.775339	-0.341241	-0.128414
OS2_CACAGGCCACTAGTAC-1_2	1.06556	-0.797838	0.168809	-0.0950172
OS2_CACAGGCGTCACTGGC-1_2	0.849954	-0.897265	-0.347349	0.464945
OS2_CACAGGCTCAGCTGGC-1_2	-0.369638	1.48836	0.158896	-0.0359193
OS2_CACAGTAAGCTGAACG-1_2	0.461426	-0.868027	-0.351514	-0.0947024
OS2_CACAGTAGTGCAGGTA-1_2	0.120452	-0.68559	0.172553	-0.0515186
OS2_CACAGTATCCACTGGG-1_2	-0.342934	-0.441726	0.31122	-0.0653539
OS2_CACATTTGTACGCTGC-1_2	1.6637	-0.373808	-0.256997	-0.07387
OS2_CACATTTGTCTGGAGA-1_2	-0.550341	1.51791	-0.315792	-0.0554646
OS2_CACCAGGAGCTTCGCG-1_2	1.99226	-0.615706	-0.231608	-0.0347706
OS2_CACCTTGGTAGAAAGG-1_2	0.823755	-0.839659	-0.32093	-0.0745428
OS2_CAGAATCAGGCTAGAC-1_2	1.93411	-0.58224	-0.232276	-0.090361
OS2_CAGAGAGAGAATGTGT-1_2	1.38009	-0.810763	-0.257077	-0.0594627
OS2_CAGATCAAGACGCTTT-1_2	0.44215	-0.862378	-0.329932	-0.101852
OS2_CAGATCAAGCTAGGCA-1_2	0.92917	-0.831841	-0.299468	-0.0465519
OS2_CAGATCACATCTGGTA-1_2	1.77619	-0.489628	-0.286053	-0.108709
OS2_CAGCAGCAGTGCGTGA-1_2	0.277642	0.487834	-0.254623	-0.122092
OS2_CAGCAGCTCCGCGCAA-1_2	-0.0528238	-0.400287	-0.221717	-0.0634871
OS2_CAGCATAAGCCGGTAA-1_2	1.02726	-0.509734	-0.315275	-0.0924218
OS2_CAGCATAAGGAGTACC-1_2	1.7862	-0.716873	-0.229199	-0.0492765
OS2_CAGCCGATCTTCTGGC-1_2	1.47098	-0.655692	-0.238033	-0.0785314
OS2_CAGCGACGTTTGTTGG-1_2	1.44627	-0.840162	-0.289595	-0.0842865
OS2_CAGCTAACACCTATCC-1_2	0.465036	-0.775737	-0.272626	0.433828
OS2_CAGCTGGCAGATCTGT-1_2	2.13588	-0.835894	-0.313218	-0.0789181
OS2_CAGCTGGCAGATTGCT-1_2	1.83028	-0.674578	-0.211199	-0.0478503
OS2_CAGGTGCAGGAGTCTG-1_2	0.0542204	-0.847741	-0.330277	0.540792
OS2_CAGGTGCCACCCAGTG-1_2	1.32988	-0.757643	-0.246076	0.586713
OS2_CAGTAACTCTGAGGGA-1_2	2.02945	-0.424898	-0.28521	0.584236
OS2_CAGTCCTAGTTCGCGC-1_2	-0.0850041	-0.459952	-0.324973	0.355253
OS2_CAGTCCTTCATGTCTT-1_2	0.135611	1.57248	0.0787449	-0.104887
OS2_CATATGGAGTCCAGGA-1_2	1.08061	-0.716892	-0.19993	-0.0453723
OS2_CATATGGCACACTGCG-1_2	1.31357	0.520477	-0.225622	-0.0660944
OS2_CATATGGCAGTGGGAT-1_2	-0.637314	1.38689	-0.317787	-0.0779971
OS2_CATATGGGTATAGGGC-1_2	1.42238	-0.78615	-0.314727	0.399827
OS2_CATCGGGAGTTTGCGT-1_2	0.691593	-0.734967	-0.281944	-0.0799852
OS2_CATCGGGCAATCACAC-1_2	1.19797	-0.796275	-0.273135	-0.0865431
OS2_CATCGGGGTACTCGCG-1_2	1.57821	-0.835817	-0.279911	-0.0826193
OS2_CATGACAGTTCCAACA-1_2	0.731556	-0.65913	-0.233165	-0.0373931
OS2_CATTATCAGAATTCCC-1_2	-0.123205	0.448174	-0.355954	-0.0958144
OS2_CATTCGCAGGGAACGG-1_2	0.587775	-0.832514	-0.232267	0.392809
OS2_CCACTACCATCTACGA-1_2	1.72565	-0.738385	0.0455114	-0.0678022
OS2_CCAGCGACATTTGCTT-1_2	0.692981	-0.198031	-0.270779	-0.0957744
OS2_CCATGTCAGGCTAGAC-1_2	1.38094	-0.692151	-0.258576	-0.0341175
OS2_CCATGTCTCCCATTAT-1_2	0.987774	-0.835464	-0.312475	0.391728
OS2_CCATTCGCATCTCCCA-1_2	0.984156	-0.841841	-0.339542	-0.106291
OS2_CCATTCGCATTTGCTT-1_2	0.962745	-0.239185	-0.241229	-0.0589326
OS2_CCATTCGTCGCAAACT-1_2	0.653093	-0.85697	-0.328736	-0.0872349
OS2_CCCAATCGTGCGAAAC-1_2	0.155393	-0.00309747	-0.296333	0.428744
OS2_CCCAGTTCATCACGTA-1_2	1.26257	-0.75193	-0.278124	-0.0940398
OS2_CCCAGTTGTGGTAACG-1_2	0.0961044	1.90357	-0.233527	-0.0563808
OS2_CCCTCCTAGATCCCAT-1_2	1.25951	-0.885811	-0.384057	-0.105369
OS2_CCCTCCTTCTGGTATG-1_2	1.50748	-0.886692	-0.329681	-0.0899376
OS2_CCGGGATAGCATGGCA-1_2	-0.460153	2.02764	-0.219691	-0.0351339
OS2_CCGGGATTCTTTACGT-1_2	-0.178327	-0.472703	-0.0205845	-0.0837524
OS2_CCGGTAGAGTACACCT-1_2	1.37787	-0.307519	-0.311361	0.440897
OS2_CCGTACTAGATCGGGT-1_2	0.213627	1.50919	-0.271279	-0.056813
OS2_CCGTGGATCCGCGGTA-1_2	0.768476	-0.633737	-0.0210049	0.34335
OS2_CCGTTCACAACTTGAC-1_2	2.16527	-0.797504	-0.28092	-0.105301
OS2_CCGTTCACATGCATGT-1_2	0.689671	-0.809746	-0.218695	-0.0784488
OS2_CCTAAAGTCTGTCTAT-1_2	0.0593213	-0.830693	-0.302332	-0.0770169
OS2_CCTACACTCCAAATGC-1_2	1.88516	-0.570659	-0.326636	-0.0658271
OS2_CCTACCAGTTCAGACT-1_2	-0.573666	1.71257	0.368877	-0.0751775
OS2_CCTAGCTTCGGAGCAA-1_2	0.907427	-0.865744	-0.321049	0.321087
OS2_CCTATTAAGGCAAAGA-1_2	0.9837	-0.470776	-0.294004	0.383385
OS2_CCTATTAGTATAGGTA-1_2	-0.609335	-0.844646	-0.368886	0.400956
OS2_CCTCAGTCATCCCACT-1_2	1.50793	-0.830197	-0.27638	-0.0643004
OS2_CCTCAGTCATGAAGTA-1_2	0.0311979	1.41637	0.110616	-0.0508321
OS2_CCTCAGTCATTCACTT-1_2	-0.579453	0.185129	0.327756	-0.08383
OS2_CCTCAGTGTCCGCTGA-1_2	1.08668	-0.70616	-0.192918	-0.0457066
OS2_CCTCTGACAGCCTTTC-1_2	0.508434	-0.769843	-0.317516	-0.0677576
OS2_CCTCTGATCCGCGTTT-1_2	-0.535735	2.04073	-0.294194	-0.0622483
OS2_CCTTCCCTCATCATTC-1_2	-0.174468	-0.872169	0.0761671	-0.0818429
OS2_CCTTCCCTCTGCCCTA-1_2	-0.122484	-0.418224	-0.313141	-0.0947754
OS2_CCTTCGAAGAAGATTC-1_2	-0.592973	0.864353	-0.294629	-0.0837351
OS2_CCTTCGATCACGCGGT-1_2	0.691006	-0.820689	-0.255379	-0.0462636
OS2_CGAATGTAGCTGGAAC-1_2	0.526167	1.00247	-0.267505	-0.0555771
OS2_CGAATGTTCAGTCCCT-1_2	1.51105	-0.603702	-0.197819	-0.077349
OS2_CGACCTTGTAAATGAC-1_2	0.50383	-0.828735	-0.286161	0.398865
OS2_CGACCTTGTTGAGTTC-1_2	-0.315662	-0.974149	-0.377319	0.259403
OS2_CGACTTCAGACAAGCC-1_2	1.37067	-0.816468	0.172441	0.460251
OS2_CGAGAAGCAAGGACTG-1_2	1.62221	-0.791409	0.0514936	0.394142
OS2_CGAGAAGCACCAGGCT-1_2	0.675256	-0.886339	-0.0615306	-0.0919605
OS2_CGAGAAGGTACTCGCG-1_2	1.66464	-0.844941	-0.306084	0.521388
OS2_CGAGCACCAGGTGCCT-1_2	0.687204	-0.745537	-0.275317	-0.0616012
OS2_CGAGCACTCCAAACAC-1_2	1.22209	-0.758999	-0.289435	0.436634
OS2_CGAGCACTCCAGTAGT-1_2	0.80284	-0.664466	-0.244392	-0.0493533
OS2_CGAGCCAAGCCAACAG-1_2	1.25524	-0.805984	-0.27169	-0.0708388
OS2_CGAGCCACACGGCGTT-1_2	0.659943	-0.711974	-0.221037	-0.0366976
OS2_CGAGCCACATAGAAAC-1_2	1.6265	-0.270613	-0.227739	-0.0586393
OS2_CGATGGCCATCGGACC-1_2	1.09655	-0.644195	-0.0473058	-0.07486
OS2_CGATTGACACTGTCGG-1_2	-0.0585003	1.25329	-0.30434	-0.0628887
OS2_CGATTGATCTGTGCAA-1_2	0.452069	-0.81762	-0.314419	-0.0896587
OS2_CGCCAAGAGAGCCTAG-1_2	0.669078	0.777379	-0.273393	-0.0928971
OS2_CGCGGTACAGGCTGAA-1_2	0.957013	-0.745604	-0.295705	-0.109762
OS2_CGCTGGAGTCTGGTCG-1_2	0.532814	-0.438122	-0.253508	-0.0754242
OS2_CGCTGGAGTTAGATGA-1_2	-0.0920159	1.17502	-0.350334	-0.0659196
OS2_CGCTGGATCCTCTAGC-1_2	-0.50796	1.07729	-0.26707	-0.0592885
OS2_CGCTTCAAGCCCAACC-1_2	0.916416	-0.721115	-0.247759	-0.0499155
OS2_CGCTTCATCAATCACG-1_2	1.35974	-0.747815	-0.277027	-0.0834233
OS2_CGGACGTTCCTAAGTG-1_2	-0.649786	1.96333	0.342958	0.423724
OS2_CGGACTGGTGATGTCT-1_2	0.203894	-0.891575	-0.309805	-0.101079
OS2_CGGAGTCGTCCGAAGA-1_2	0.874621	-0.715194	-0.188717	-0.068162
OS2_CGGCTAGGTCAATGTC-1_2	2.32422	-0.73166	-0.278199	-0.0667481
OS2_CGGCTAGTCAGTACGT-1_2	1.52723	-0.843733	-0.31139	-0.0608748
OS2_CGGTTAAGTGCATCTA-1_2	-0.621557	1.60196	-0.0262112	-0.104773
OS2_CGTAGGCTCCCGACTT-1_2	0.990461	-0.885165	-0.294874	-0.0766123
OS2_CGTCACTAGCTAACTC-1_2	0.937154	-0.446068	-0.303732	0.342232
OS2_CGTGTAATCGTGGGAA-1_2	-0.0745786	-0.779031	-0.289529	-0.084261
OS2_CGTTAGACAAACCCAT-1_2	0.843855	-0.832836	-0.270081	-0.102457
OS2_CGTTCTGGTTCTGTTT-1_2	-0.529897	0.682454	-0.293562	-0.0695835
OS2_CTAATGGAGACAGGCT-1_2	0.828645	-0.727741	-0.229714	-0.0492832
OS2_CTAATGGAGTATGACA-1_2	-0.0715485	1.58548	-0.329753	-0.0688914
OS2_CTACCCATCTTGAGAC-1_2	2.02418	-0.79556	-0.297566	-0.0461804
OS2_CTAGCCTAGAGTCGGT-1_2	0.736601	-0.842737	-0.323643	-0.0807094
OS2_CTCACACAGAATGTGT-1_2	0.567412	-0.738211	-0.199004	-0.0612926
OS2_CTCACACTCTGCTGTC-1_2	0.374762	-0.658279	-0.201198	-0.0993126
OS2_CTCATTACAAAGTCAA-1_2	1.62333	-0.876156	-0.294368	-0.073443
OS2_CTCCTAGTCAGCGACC-1_2	0.0475968	-0.793488	-0.254323	0.350575
OS2_CTCGAAAGTCGCGAAA-1_2	1.61649	-0.753167	-0.273012	-0.0697521
OS2_CTCGAGGCATGTTGAC-1_2	1.6192	-0.637263	-0.309528	0.463458
OS2_CTCGGAGCAGTGGAGT-1_2	0.855094	-0.417262	-0.298509	-0.0596559
OS2_CTCGGGAAGCTTCGCG-1_2	0.711634	-0.114376	-0.202886	-0.0231963
OS2_CTCGGGACATCAGTAC-1_2	0.981227	-0.503188	-0.326772	0.404343
OS2_CTCGGGATCTTCAACT-1_2	0.167782	-0.643421	-0.199091	-0.0557119
OS2_CTCGGGATCTTTCCTC-1_2	1.00564	-0.898541	-0.311895	-0.0658686
OS2_CTCTAATAGACGCTTT-1_2	1.80611	-0.0395048	-0.29526	0.337424
OS2_CTCTAATCAAGAAGAG-1_2	0.222415	-0.965611	-0.338922	-0.0989572
OS2_CTCTAATCACCAGGTC-1_2	1.21274	-0.104683	-0.288513	0.371255
OS2_CTCTAATTCTTCGAGA-1_2	0.605332	-0.808513	-0.289852	-0.0653913
OS2_CTGAAACCAAAGAATC-1_2	1.15246	-0.752992	0.0576648	-0.0760313
OS2_CTGAAACGTTATCCGA-1_2	2.17861	-0.810474	-0.3179	-0.0557488
OS2_CTGAAGTGTAGCGTAG-1_2	0.342829	-0.800679	-0.306976	-0.0455693
OS2_CTGAAGTTCGTTACGA-1_2	0.222745	-0.225552	-0.302062	-0.0847922
OS2_CTGATCCTCTGTACGA-1_2	-0.478523	-0.215804	-0.226902	-0.0609172
OS2_CTGCCTATCAGTTAGC-1_2	-0.0744735	-0.782383	-0.292734	-0.0812937
OS2_CTGCGGACAAGCTGAG-1_2	0.0847569	-0.694205	-0.252646	0.4805
OS2_CTGCTGTGTTCCCGAG-1_2	0.863384	-0.80586	-0.339321	0.340649
OS2_CTGTGCTCATTGGCGC-1_2	1.40169	-0.893343	-0.328675	-0.100947
OS2_CTGTTTAAGTCCATAC-1_2	-0.554613	1.47603	-0.349482	-0.0539134
OS2_CTGTTTATCATCTGCC-1_2	1.73476	-0.734557	-0.287063	0.614702
OS2_CTTACCGAGATACACA-1_2	1.22704	-1.00207	-0.362354	0.288655
OS2_CTTAGGACACGTCTCT-1_2	-0.0258802	1.12154	-0.280803	-0.10241
OS2_CTTAGGATCTCTAGGA-1_2	-0.518646	0.415235	-0.292617	-0.0654987
OS2_CTTCTCTCAACAACCT-1_2	1.43938	-0.880388	-0.316313	-0.0791171
OS2_CTTGGCTGTAACGTTC-1_2	0.0207383	1.68574	0.00758113	0.341541
OS2_CTTGGCTGTTGAGTTC-1_2	1.83106	-0.792703	-0.255041	-0.0305463
OS2_GAAACTCAGTACGTTC-1_2	-0.160016	-0.857553	-0.333667	-0.0943299
OS2_GAAACTCCATAGAAAC-1_2	-0.442014	1.65204	-0.239793	-0.0462814
OS2_GAACCTAAGTGTGAAT-1_2	0.734965	-0.820593	-0.255217	-0.0420813
OS2_GAAGCAGAGACGCAAC-1_2	0.838196	-0.679304	0.0958368	-0.0781138
OS2_GAAGCAGAGGTAGCCA-1_2	1.01902	-0.426187	0.0494596	-0.0674449
OS2_GAATAAGCAGCTGTGC-1_2	0.128671	-0.847208	-0.31191	-0.0755454
OS2_GAATAAGCAGGGTTAG-1_2	0.883153	-0.430775	-0.25511	-0.0618339
OS2_GAATGAAGTCAACTGT-1_2	0.937563	-0.543416	-0.341193	-0.0680999
OS2_GACACGCGTATGAAAC-1_2	-0.485741	-0.203592	0.0152842	0.451908
OS2_GACACGCGTCCAGTGC-1_2	2.10095	-0.821309	-0.0526617	-0.108936
OS2_GACGCGTTCACAACGT-1_2	0.748979	-0.70523	-0.226998	-0.0594544
OS2_GACGTGCTCAACGCTA-1_2	1.59955	-0.930023	-0.347702	-0.0808221
OS2_GACGTTATCGCCCTTA-1_2	1.35623	-0.441997	-0.367438	-0.0903205
OS2_GACTAACAGGTGTGGT-1_2	0.122065	-0.828053	-0.301858	-0.0626625
OS2_GAGGTGAAGCAATCTC-1_2	0.288317	-0.862475	-0.304536	-0.108133
OS2_GAGGTGACACGGCGTT-1_2	-0.125811	-0.517645	-0.344717	0.354362
OS2_GAGGTGATCTCGATGA-1_2	-0.0303679	0.76617	-0.345952	-0.0714392
OS2_GAGTCCGCACGGCTAC-1_2	0.787614	-0.828307	-0.330937	0.390189
OS2_GATCAGTAGTCGATAA-1_2	1.77441	-0.611153	-0.185366	-0.0677631
OS2_GATCGATAGCCCAGCT-1_2	1.4074	-0.833089	-0.271478	0.355398
OS2_GATCGCGTCGTTGACA-1_2	2.20051	-0.719162	-0.258449	-0.0727733
OS2_GATCGTAAGAATGTTG-1_2	1.31095	-0.925217	-0.348024	0.321588
OS2_GATCGTAAGACTAAGT-1_2	-0.0152791	-0.868581	-0.350794	-0.114862
OS2_GATCGTAAGCAATCTC-1_2	0.424975	-0.421593	-0.316432	-0.0637042
OS2_GATCGTAAGGAGTTTA-1_2	1.0549	-0.821871	-0.279766	-0.0660393
OS2_GATGAGGCAGACAGGT-1_2	0.312669	0.755305	-0.26795	-0.0968817
OS2_GATTCAGAGTGTACCT-1_2	0.400735	-0.890733	-0.316236	0.359171
OS2_GCAAACTGTACCTACA-1_2	1.41721	-0.84991	-0.232325	-0.0496624
OS2_GCAATCACAGGTGCCT-1_2	1.17684	-0.404515	-0.310271	-0.101035
OS2_GCAATCAGTCATGCAT-1_2	0.949474	-0.803689	-0.329647	-0.0997121
OS2_GCAGTTACAGCATACT-1_2	-0.010396	-0.854798	-0.326786	-0.0645178
OS2_GCATGATAGTGTACCT-1_2	0.71946	-0.578804	-0.12687	0.294993
OS2_GCATGTAGTATAGGGC-1_2	0.934806	-0.71369	-0.272408	-0.0495535
OS2_GCGACCATCGGGAGTA-1_2	1.6987	-0.722132	-0.307901	0.398597
OS2_GCGAGAAAGTGTACGG-1_2	0.657367	-0.348933	-0.263137	-0.058188
OS2_GCGCAACGTCTCTTTA-1_2	1.77756	-0.689385	-0.26748	-0.0740389
OS2_GCGCAGTAGACGCAAC-1_2	-0.61598	2.32457	-0.0325671	-0.0815109
OS2_GCGCAGTAGACGCTTT-1_2	-0.502896	0.122288	-0.228925	-0.0495707
OS2_GCGCGATTCGGTCCGA-1_2	1.05447	-0.825713	-0.285794	-0.0591733
OS2_GCGGGTTAGTCATGCT-1_2	0.779917	-0.616278	-0.181714	-0.0429173
OS2_GCTCCTACATCCTTGC-1_2	1.01002	-0.818033	-0.277745	-0.041569
OS2_GCTCTGTGTACTTAGC-1_2	0.238259	-0.970008	-0.371533	-0.092567
OS2_GCTCTGTTCGGCTTGG-1_2	-0.620763	2.00599	-0.348754	-0.0665947
OS2_GCTGCAGTCGCCTGAG-1_2	-0.527573	0.76592	-0.272208	-0.0877659
OS2_GCTGCGAAGCCAACAG-1_2	1.32437	-0.461873	-0.0782521	-0.103777
OS2_GCTGCGAGTCCAGTAT-1_2	-0.0700822	1.69601	-0.296945	0.409148
OS2_GCTGCTTGTCACCTAA-1_2	1.08916	-0.776637	-0.275446	-0.0938731
OS2_GCTGGGTTCACCGGGT-1_2	0.661975	0.552897	-0.314843	-0.0717175
OS2_GCTTCCAAGGGTCTCC-1_2	1.01791	0.518934	-0.294378	0.787111
OS2_GCTTCCACAAGCCATT-1_2	1.7603	-0.422849	-0.280438	-0.073222
OS2_GCTTCCACATGGGAAC-1_2	0.972693	-0.836183	0.174358	0.4569
OS2_GGAAAGCCATTTCACT-1_2	0.76702	-0.676348	-0.255375	-0.0499472
OS2_GGAACTTAGCCCGAAA-1_2	-0.242595	-0.94413	-0.346855	-0.106663
OS2_GGAACTTTCCTGTACC-1_2	0.430305	-0.80474	-0.276002	-0.06762
OS2_GGACAAGTCTTCCTTC-1_2	0.643057	-0.511576	-0.257937	0.561954
OS2_GGACAGACAATGGACG-1_2	1.60867	-0.484781	-0.319051	-0.0932481
OS2_GGACAGACAGGACCCT-1_2	-0.163347	0.799946	0.11017	-0.061032
OS2_GGACAGAGTTGTGGCC-1_2	0.856734	-0.523154	-0.303669	0.338827
OS2_GGACAGATCCTAAGTG-1_2	-0.145806	1.18186	-0.342893	-0.112593
OS2_GGACATTCAGATCTGT-1_2	-0.0450866	-0.883202	-0.320405	-0.086315
OS2_GGACGTCCACACTGCG-1_2	0.831294	-0.89653	-0.307611	-0.0797906
OS2_GGAGCAAGTTGTCTTT-1_2	1.68857	-0.769887	-0.278744	-0.0467101
OS2_GGCAATTAGATGAGAG-1_2	1.32646	-0.217893	-0.229502	-0.0554641
OS2_GGCGACTAGGCCATAG-1_2	1.02302	-0.594063	-0.196012	-0.0588416
OS2_GGCGTGTCAAATCCGT-1_2	-0.0101219	1.44356	-0.286953	-0.0591001
OS2_GGCTGGTCAGACGCAA-1_2	0.140155	2.2036	-0.338172	-0.0927308
OS2_GGCTGGTTCCCACTTG-1_2	1.3507	-0.719882	0.0259085	-0.0730544
OS2_GGCTGGTTCGTTGCCT-1_2	1.18553	-0.875631	-0.348779	0.366172
OS2_GGGAGATCAGCTGGCT-1_2	-0.00334988	1.34211	-0.293987	-0.0502087
OS2_GGGAGATCAGGGAGAG-1_2	0.964848	-0.243074	-0.311005	-0.0787971
OS2_GGGAGATTCAGGCAAG-1_2	2.10217	-0.784313	-0.221042	0.426942
OS2_GGGATGAAGAGCCCAA-1_2	2.11056	-0.717521	-0.252096	-0.0398199
OS2_GGGATGAGTGACGCCT-1_2	-0.498173	-0.729255	0.103829	-0.0640262
OS2_GGGATGAGTGCGATAG-1_2	0.0532037	-0.706103	-0.277401	-0.0717587
OS2_GGGCACTCAGTCTTCC-1_2	0.388176	-0.895283	-0.349575	0.513509
OS2_GGGCATCAGCTGCGAA-1_2	1.99598	-0.7763	-0.241808	-0.0572389
OS2_GGGCATCCAGGGATTG-1_2	0.904603	-0.862588	-0.330575	0.343945
OS2_GGGTCTGAGCTAGTTC-1_2	2.43415	-0.841411	-0.326157	-0.064868
OS2_GGTATTGAGGACATTA-1_2	1.06706	1.52236	-0.298244	-0.078997
OS2_GGTGAAGTCACTTATC-1_2	-0.590335	-0.910312	-0.355251	-0.0924438
OS2_GGTGAAGTCGTCCAGG-1_2	0.437008	-0.806866	-0.238385	-0.0893485
OS2_GGTGCGTAGGAATGGA-1_2	1.4239	-0.810661	-0.276725	-0.0687788
OS2_GGTGCGTAGTGAACGC-1_2	0.485231	2.07115	-0.285237	-0.0688142
OS2_GGTGTTAAGGACTGGT-1_2	1.24458	-0.681032	-0.23378	-0.0666865
OS2_GGTGTTATCGGTCTAA-1_2	0.171329	1.4833	-0.374228	-0.103577
OS2_GGTGTTATCTGCCCTA-1_2	0.86483	-0.172968	-0.239232	-0.0459055
OS2_GTAACTGGTAAATGTG-1_2	-0.635039	1.25376	-0.323934	-0.093082
OS2_GTAACTGGTCGTCTTC-1_2	0.0956832	1.9127	0.234902	-0.0544493
OS2_GTACGTACAGGCTGAA-1_2	0.035561	0.793908	-0.372574	0.279188
OS2_GTACGTACATTCCTGC-1_2	0.279939	-0.54776	-0.0543987	-0.0738788
OS2_GTACTCCAGCCACGCT-1_2	1.68651	-0.677397	-0.226476	0.641898
OS2_GTACTCCTCGGCCGAT-1_2	0.481685	-0.739204	0.055375	-0.081583
OS2_GTACTTTCACGGATAG-1_2	0.701793	-0.653825	-0.23714	0.502941
OS2_GTACTTTCAGGGTACA-1_2	1.12377	-0.706221	-0.240409	-0.0458283
OS2_GTACTTTTCGCATGGC-1_2	1.66372	-0.736557	-0.241909	-0.0727453
OS2_GTACTTTTCTTTAGTC-1_2	0.181857	-0.738004	-0.204715	0.623098
OS2_GTAGGCCCAGGGAGAG-1_2	2.38422	-0.736298	-0.228403	0.497525
OS2_GTAGGCCCATCACCCT-1_2	1.40474	-0.907587	-0.342272	-0.0975831
OS2_GTAGTCAGTGCCTGGT-1_2	0.345323	-0.838991	-0.283144	-0.0754642
OS2_GTCACAAAGTGAACAT-1_2	0.690918	-0.790263	-0.25865	-0.0630751
OS2_GTCACGGTCAAAGACA-1_2	0.490906	-0.813651	0.0622144	0.429626
OS2_GTCACGGTCTGTCTCG-1_2	0.462977	-0.880028	-0.317453	-0.0595882
OS2_GTCCTCATCAATAAGG-1_2	-0.391925	-0.616142	0.518094	-0.077919
OS2_GTCGGGTCATTACGAC-1_2	1.61722	-0.386674	-0.213703	-0.0595268
OS2_GTCGGGTTCTGCGTAA-1_2	1.22551	-0.777142	-0.253633	-0.0583787
OS2_GTCGTAATCATGTAGC-1_2	1.04235	-0.837786	-0.292771	-0.0926323
OS2_GTGAAGGCAAAGGCGT-1_2	1.98754	-0.752571	-0.251	-0.0844761
OS2_GTGCAGCCAGCTCGAC-1_2	-0.537268	1.01553	0.153819	-0.0704439
OS2_GTGCAGCGTAGCAAAT-1_2	0.800439	-0.764197	-0.257109	-0.0597414
OS2_GTGCATAGTTTGACTG-1_2	0.874413	-0.727472	-0.365141	-0.0868966
OS2_GTGCGGTTCACGAAGG-1_2	0.821133	-0.816834	-0.31377	-0.0785496
OS2_GTGCGGTTCGTAGATC-1_2	1.59405	-0.668238	-0.274209	-0.0769603
OS2_GTGCTTCAGTACCGGA-1_2	-0.202268	-0.542499	-0.0875776	-0.107992
OS2_GTGCTTCGTGTGTGCC-1_2	1.47666	-0.736841	-0.269722	-0.0776184
OS2_GTGCTTCTCACTTACT-1_2	1.1043	-0.71896	-0.25367	-0.0613443
OS2_GTGCTTCTCTAGAGTC-1_2	0.447758	0.507158	-0.12846	-0.0304828
OS2_GTGTGCGGTTGGTGGA-1_2	0.427437	1.4247	0.026852	-0.0409943
OS2_GTGTGCGTCTTTACAC-1_2	0.882756	-0.265911	-0.219381	-0.0645796
OS2_GTTCTCGCAGGAATGC-1_2	1.48312	-0.238291	-0.323872	-0.0994422
OS2_GTTCTCGGTACCTACA-1_2	1.33565	-0.45727	-0.305381	-0.0922017
OS2_GTTCTCGGTCTGCGGT-1_2	0.759108	-0.749113	-0.261944	-0.0720275
OS2_GTTCTCGTCCGAATGT-1_2	0.889227	-0.837649	-0.331438	-0.0758796
OS2_TAAGAGAGTGCTTCTC-1_2	1.27328	-0.840888	-0.299757	-0.0401994
OS2_TAAGCGTAGAAGGACA-1_2	0.673817	-0.36658	-0.271277	-0.0762608
OS2_TAAGTGCCACCTATCC-1_2	1.12521	-0.556791	-0.338804	-0.109046
OS2_TAAGTGCTCCTCGCAT-1_2	1.54883	-0.807695	-0.285803	-0.073996
OS2_TAAGTGCTCGCCGTGA-1_2	0.478153	-0.497779	-0.280977	-0.0821585
OS2_TACACGACAAAGTGCG-1_2	-0.143459	-0.88668	-0.350681	-0.0979056
OS2_TACCTTATCGCTTAGA-1_2	0.530311	1.8939	-0.241447	-0.0742589
OS2_TACGGGCGTATAGGTA-1_2	-0.539748	1.15405	-0.298576	0.458755
OS2_TACGGTAAGCCGATTT-1_2	-0.211061	1.18314	-0.373456	-0.113152
OS2_TACTCATCAGGGATTG-1_2	0.368823	0.37181	-0.296066	-0.0631951
OS2_TACTCATCATCGTCGG-1_2	0.239556	-0.0108679	-0.335224	-0.0802076
OS2_TACTCGCCACGGTAGA-1_2	-0.52595	-0.744922	-0.275424	-0.0685499
OS2_TACTTACCAACGATGG-1_2	0.807768	-0.492543	-0.256065	-0.0635928
OS2_TACTTACGTTAAGACA-1_2	0.152471	1.4244	-0.290001	-0.0762518
OS2_TACTTACGTTCCACTC-1_2	0.336766	-0.577081	-0.315515	-0.0516481
OS2_TAGACCATCTACTATC-1_2	-0.22337	1.42673	-0.352702	-0.125548
OS2_TAGAGCTCACGGCGTT-1_2	0.0502998	1.63563	-0.339776	-0.0798789
OS2_TAGAGCTGTCTGATTG-1_2	2.06004	-0.806631	-0.320403	0.571325
OS2_TAGTGGTCAGGTTTCA-1_2	0.727164	-0.933395	-0.0225367	-0.0742223
OS2_TAGTGGTTCAGCATGT-1_2	-0.620923	1.21968	-0.294318	0.532161
OS2_TAGTTGGCAATCTACG-1_2	-0.519368	1.15805	-0.311694	-0.0690946
OS2_TAGTTGGCAGCTGTGC-1_2	1.97202	-0.818456	-0.270232	-0.0607417
OS2_TATCAGGAGATGGGTC-1_2	1.88961	-0.32312	-0.282641	-0.0733583
OS2_TATCAGGCATCCTAGA-1_2	1.88939	-0.778314	-0.306275	-0.0883309
OS2_TATTACCCATCCGCGA-1_2	1.31085	-0.849714	-0.336275	-0.0681284
OS2_TCAACGATCACAATGC-1_2	1.58974	-0.777799	-0.24461	0.434674
OS2_TCACAAGGTGGACGAT-1_2	0.673671	-0.786438	-0.276325	-0.0804539
OS2_TCAGCAAAGTCGTTTG-1_2	0.675019	-0.383381	-0.104595	-0.0355372
OS2_TCAGCTCAGCTGTTCA-1_2	0.960785	-0.724058	-0.245465	-0.0620305
OS2_TCAGCTCGTAATAGCA-1_2	0.900724	-0.851604	-0.279574	-0.0585418
OS2_TCAGGTATCGAGCCCA-1_2	1.58793	-0.386545	-0.314929	-0.0644873
OS2_TCATTACAGTAGCCGA-1_2	-0.132445	1.40678	-0.32642	-0.0552133
OS2_TCATTACCATGCGCAC-1_2	0.706129	-0.858393	-0.300324	-0.0696655
OS2_TCATTTGAGCAGGTCA-1_2	0.873727	-0.811753	-0.263047	-0.0644548
OS2_TCATTTGGTAGCGTAG-1_2	0.698693	-0.843569	-0.362928	0.350354
OS2_TCCACACGTGACAAAT-1_2	1.36015	-0.708482	-0.184528	-0.0678142
OS2_TCCCGATGTGTGACCC-1_2	0.279186	-0.474571	-0.294904	-0.0820321
OS2_TCGAGGCAGTTGAGAT-1_2	-0.50858	1.48268	-0.287387	-0.0749848
OS2_TCGAGGCCAGGGTATG-1_2	1.80518	-0.804583	-0.228999	-0.0656429
OS2_TCGGTAAGTTACGACT-1_2	0.064598	0.0727339	-0.304928	-0.103559
OS2_TCGTACCGTGAGGGTT-1_2	0.142329	0.147543	-0.297701	-0.0591167
OS2_TCTATTGAGAACAATC-1_2	-0.053877	1.91127	-0.31469	-0.064868
OS2_TCTCATAGTAAGTGTA-1_2	0.972428	-0.66302	-0.235951	-0.0716181
OS2_TCTCTAATCCTTAATC-1_2	-0.613055	-0.78954	-0.332234	-0.107515
OS2_TCTGAGAAGTGCTGCC-1_2	1.8637	-0.429435	-0.23874	0.568174
OS2_TCTGAGATCCTTAATC-1_2	0.954113	-0.899481	-0.32829	0.343913
OS2_TCTGGAAAGTGGAGTC-1_2	0.514797	-0.87095	-0.280185	-0.0463463
OS2_TCTGGAAGTACGCTGC-1_2	1.11678	-0.362232	-0.27122	-0.0807782
OS2_TCTTCGGCATCCCACT-1_2	1.17458	-0.693269	-0.264622	-0.0353366
OS2_TGAAAGAAGCACCGTC-1_2	-0.420354	1.08212	0.199682	-0.0424192
OS2_TGACAACGTCTCCATC-1_2	1.78347	-0.405234	-0.301438	0.406371
OS2_TGACTAGCACAGATTC-1_2	1.16496	-0.420113	-0.300034	-0.114883
OS2_TGACTAGTCTCACATT-1_2	0.503019	-0.760809	-0.293036	-0.0650253
OS2_TGAGAGGTCAGGCAAG-1_2	0.432736	-0.767288	-0.305205	-0.091448
OS2_TGAGAGGTCGTAGATC-1_2	0.449246	-0.774114	-0.264225	-0.0700907
OS2_TGAGCATAGCAGATCG-1_2	-0.675076	-0.928933	-0.361132	-0.11139
OS2_TGAGCATCACCCAGTG-1_2	0.0321668	1.7737	0.0777054	-0.0576011
OS2_TGAGCCGTCTCCCTGA-1_2	0.823438	-0.70913	-0.202192	0.490677
OS2_TGATTTCAGCTCAACT-1_2	1.64104	-0.983955	-0.177552	0.231364
OS2_TGATTTCTCTTCAACT-1_2	1.00053	-0.629494	-0.0820311	-0.0788757
OS2_TGCACCTCACATGACT-1_2	-0.609469	1.25964	0.0307365	-0.0953017
OS2_TGCACCTGTGACTACT-1_2	-0.19705	0.635276	0.278076	0.357235
OS2_TGCCCATAGTACGCGA-1_2	2.00389	-0.756723	-0.265686	-0.0722394
OS2_TGCCCATGTAGCTGCC-1_2	0.322755	1.92024	-0.302123	-0.0725301
OS2_TGCCCATGTTCTCATT-1_2	-0.0905457	-0.802618	-0.312307	-0.0910567
OS2_TGCCCATTCACATACG-1_2	-0.123579	0.781077	0.39928	-0.0739902
OS2_TGCCCTATCCAGAGGA-1_2	1.35772	-0.816268	-0.328016	-0.101752
OS2_TGGCTGGGTAGGAGTC-1_2	0.157475	1.15265	-0.298481	-0.0660178
OS2_TGGCTGGTCGTTGCCT-1_2	1.60148	-0.837498	-0.242799	-0.0647772
OS2_TGGGCGTCAGCTGTTA-1_2	0.658345	-0.817061	-0.322983	0.402799
OS2_TGGGCGTGTGTCAATC-1_2	-0.570884	-0.742316	-0.293378	-0.0877116
OS2_TGGGCGTTCGTGGTCG-1_2	1.15371	0.00669265	-0.30071	-0.0642666
OS2_TGTATTCAGCGATTCT-1_2	1.80773	-0.762697	-0.313345	0.400783
OS2_TGTATTCGTCCAACTA-1_2	-0.286682	1.92557	-0.380434	-0.0983016
OS2_TGTGGTAGTGTCGCTG-1_2	0.103904	-0.691999	-0.256281	-0.0226338
OS2_TGTTCCGCAGCGTTCG-1_2	0.10628	1.07604	-0.241006	-0.091652
OS2_TGTTCCGGTGCGGTAA-1_2	0.403255	-0.751904	-0.316455	-0.0593383
OS2_TGTTCCGTCTACTATC-1_2	0.873235	-0.594736	-0.319166	-0.0749793
OS2_TTAACTCAGCGAGAAA-1_2	-0.0330503	2.10316	0.0797082	-0.0558474
OS2_TTAACTCGTTTGTTGG-1_2	2.15641	-0.708137	-0.0184364	-0.070717
OS2_TTAACTCTCCAGAAGG-1_2	-0.0132259	-0.797418	-0.273979	-0.0538533
OS2_TTAGGCAGTAGAGCTG-1_2	1.8401	-0.695476	0.112587	-0.0915914
OS2_TTAGTTCAGAAGGTGA-1_2	0.354178	-0.572172	-0.326415	-0.0844565
OS2_TTATGCTCACGAGGTA-1_2	1.11752	0.336593	-0.265982	-0.072879
OS2_TTATGCTCATGGTCTA-1_2	1.87795	-0.733085	-0.24114	-0.0615398
OS2_TTCCCAGCAAGAAGAG-1_2	0.965778	-0.593906	-0.357388	0.530572
OS2_TTCGAAGGTCGAAAGC-1_2	-0.437917	0.103147	-0.24943	-0.0764231
OS2_TTCGGTCAGTAGGCCA-1_2	0.323471	1.86058	-0.348013	-0.0764592
OS2_TTGAACGTCTAACTCT-1_2	1.00047	-0.875881	-0.313278	-0.0836512
OS2_TTGACTTAGACCTTTG-1_2	0.0844949	-0.613545	-0.277111	-0.0817428
OS2_TTGCCGTAGAACTGTA-1_2	1.82731	-0.213674	-0.214995	-0.0553804
OS2_TTGCCGTCATCGTCGG-1_2	-0.476988	-0.719462	-0.266404	-0.0639854
OS2_TTGGCAATCGCGTAGC-1_2	0.00158401	0.36731	-0.257081	-0.0599497
OS2_TTGTAGGCAAACTGCT-1_2	0.585247	-0.450882	-0.286271	-0.082344
OS2_TTTACTGCAAGAGTCG-1_2	0.280022	-0.854922	-0.333039	-0.081762
OS2_TTTACTGCAGGTGGAT-1_2	2.06506	-0.692794	-0.21082	0.679673
OS2_TTTGCGCCATGCCTAA-1_2	1.07047	-0.475736	-0.341894	-0.101401
OS2_TTTGGTTCAGATGGCA-1_2	1.47836	-0.746207	-0.325598	-0.0593514
OS3_AAACCTGAGCATCATC-1_3	-0.581231	1.8007	-0.321657	-0.082376
OS3_AAACCTGAGTCCAGGA-1_3	0.653316	-0.718237	-0.238144	-0.0826917
OS3_AAACCTGCACCTTGTC-1_3	-0.608539	-0.867149	-0.332758	-0.0824833
OS3_AAACCTGGTGTTGAGG-1_3	-0.0736289	-0.884451	-0.266474	0.374402
OS3_AAACGGGAGCAGGCTA-1_3	-0.565672	0.596744	0.0848788	0.433544
OS3_AAACGGGAGTCTCGGC-1_3	-0.492212	0.356035	0.0807826	-0.0800785
OS3_AAACGGGTCACGCGGT-1_3	-0.605262	-0.171205	-0.00957802	-0.0883309
OS3_AAACGGGTCACTCTTA-1_3	-0.5927	2.24641	0.675972	-0.0732115
OS3_AAAGATGCAAGCTGTT-1_3	-0.445441	2.01966	-0.263203	-0.0674729
OS3_AAAGATGCATGCAATC-1_3	0.0595136	-0.191541	-0.054954	0.237264
OS3_AAAGATGCATGCTGGC-1_3	-0.44838	-0.796338	-0.196607	-0.0366764
OS3_AAAGATGTCCAAAGTC-1_3	-0.076847	0.691947	0.133456	-0.0692536
OS3_AAAGATGTCCATGCTC-1_3	-0.585046	1.54702	-0.300938	-0.0886755
OS3_AAAGCAAAGGCGCTCT-1_3	-0.596003	1.10553	0.00982302	-0.0519316
OS3_AAAGCAAAGTCGCCGT-1_3	-0.587329	1.83909	-0.314538	0.509519
OS3_AAAGCAAAGTGAAGAG-1_3	1.21649	-0.68719	-0.231184	-0.0550988
OS3_AAAGCAACAGAAGCAC-1_3	-0.0248358	-0.781989	-0.270769	-0.0919132
OS3_AAAGCAACATGCCTAA-1_3	-0.534558	2.42261	-0.257138	-0.0775623
OS3_AAAGCAATCCGAAGAG-1_3	-0.55822	1.1965	0.0208873	0.360159
OS3_AAAGTAGAGGCCCTCA-1_3	-0.656983	1.57832	1.14239	-0.063287
OS3_AAAGTAGAGGGTCTCC-1_3	0.119315	1.97472	0.119666	-0.0325885
OS3_AAAGTAGAGTCCAGGA-1_3	-0.518188	1.15149	-0.270317	0.454134
OS3_AAAGTAGAGTGACTCT-1_3	0.363934	-0.790783	-0.283145	-0.0846252
OS3_AAAGTAGCATAAAGGT-1_3	-0.0885166	1.28117	-0.294692	0.913939
OS3_AAAGTAGCATGTAGTC-1_3	-0.531507	1.76056	-0.29429	-0.0564421
OS3_AAAGTAGGTCAGGACA-1_3	-0.00827165	1.32484	0.080005	-0.0365815
OS3_AAAGTAGGTCGAAAGC-1_3	-0.499387	-0.719211	0.0949155	-0.0533869
OS3_AAAGTAGGTGTAACGG-1_3	0.0237953	1.23292	-0.243802	-0.0999262
OS3_AAAGTAGTCTACGAGT-1_3	-0.186316	1.34617	0.0178443	-0.075394
OS3_AAAGTAGTCTGCTGTC-1_3	-0.452888	0.812005	-0.213684	-0.0505119
OS3_AAATGCCAGCAATATG-1_3	-0.000241193	2.18484	0.00405008	-0.0651667
OS3_AAATGCCAGCACAGGT-1_3	-0.696439	1.24978	1.00284	0.343345
OS3_AAATGCCCAGTTAACC-1_3	-0.598221	-0.207446	-0.291022	-0.066965
OS3_AAATGCCGTATAGTAG-1_3	-0.5583	1.34916	0.960417	-0.048966
OS3_AAATGCCGTATTACCG-1_3	0.1387	1.24988	-0.0410024	-0.0850359
OS3_AAATGCCGTTGCCTCT-1_3	-0.588846	1.79697	-0.350891	-0.105327
OS3_AAATGCCTCAGCACAT-1_3	0.0083114	0.141219	-0.272376	-0.0928581
OS3_AACACGTAGATCCGAG-1_3	-0.505018	0.656118	-0.251713	-0.0830343
OS3_AACACGTAGGCTAGGT-1_3	-0.585495	1.0913	0.0133354	-0.0832837
OS3_AACACGTAGTAGGCCA-1_3	0.244809	0.256617	-0.262911	-0.0437609
OS3_AACACGTCACTTAAGC-1_3	0.138866	2.31385	0.454398	-0.0720976
OS3_AACACGTCATTCACTT-1_3	-0.172176	1.99349	-0.287591	-0.0669526
OS3_AACACGTTCCGCAAGC-1_3	0.251695	-0.643629	-0.0629567	0.301897
OS3_AACACGTTCTTCATGT-1_3	1.19882	-0.711249	-0.258042	-0.100925
OS3_AACCATGAGCACCGTC-1_3	-0.62619	0.109465	0.433593	0.31674
OS3_AACCATGGTCTCATCC-1_3	-0.0287412	-0.778304	0.0460341	0.373904
OS3_AACCATGGTGTGGCTC-1_3	0.544038	-0.00766947	-0.334119	-0.0978836
OS3_AACCATGTCCAGTAGT-1_3	-0.544423	-0.578336	0.749224	0.523179
OS3_AACCGCGCACAGACTT-1_3	-0.277023	-0.685923	-0.103564	0.408985
OS3_AACCGCGCATTCACTT-1_3	0.31698	-0.819185	1.09348	-0.0965512
OS3_AACCGCGGTATATCCG-1_3	-0.573507	2.15814	0.66478	-0.0929594
OS3_AACCGCGTCTTGTCAT-1_3	-0.540922	-0.166361	-0.27808	-0.0697349
OS3_AACGTTGAGCCGCCTA-1_3	0.450031	0.0323349	-0.0099031	-0.0840099
OS3_AACGTTGAGTATCTCG-1_3	2.19987	-0.920211	-0.303565	0.354275
OS3_AACGTTGCAGCCTATA-1_3	-0.260942	-0.708446	-0.333148	-0.101838
OS3_AACGTTGCATCCGTGG-1_3	0.559869	-1.06427	0.522373	0.245509
OS3_AACGTTGTCATGCTCC-1_3	-0.572473	0.424245	-0.313581	-0.0791273
OS3_AACGTTGTCGCGATCG-1_3	0.586011	0.446194	-0.350299	0.781813
OS3_AACGTTGTCTTGCAAG-1_3	-0.504982	1.58079	0.25247	-0.053191
OS3_AACTCAGAGGCAGGTT-1_3	-0.184332	1.79076	0.000478877	-0.084841
OS3_AACTCAGAGGGTGTGT-1_3	-0.572355	1.6552	-0.261089	-0.0498996
OS3_AACTCAGCATCCGTGG-1_3	0.440263	-0.41056	-0.301519	-0.0489013
OS3_AACTCAGTCCCTGACT-1_3	1.26725	-0.771727	0.0598263	-0.0845791
OS3_AACTCAGTCGACAGCC-1_3	0.230334	1.19243	0.603949	-0.100442
OS3_AACTCCCAGGCAGTCA-1_3	-0.501987	-0.763254	0.578826	-0.0742389
OS3_AACTCCCAGTACGCCC-1_3	-0.520412	1.31846	0.0783081	-0.0626263
OS3_AACTCCCAGTGCTGCC-1_3	-0.00332195	-0.139834	-0.2566	-0.0665562
OS3_AACTCCCCAATCGGTT-1_3	-0.183774	-1.05667	-0.232292	-0.148673
OS3_AACTCCCCATCTGGTA-1_3	-0.521422	1.66684	-0.33042	-0.0945876
OS3_AACTCCCGTAGCGTCC-1_3	-0.459738	2.50167	0.161101	-0.0799405
OS3_AACTCCCGTCTCACCT-1_3	0.498298	0.0711462	0.596939	-0.064382
OS3_AACTCCCGTTCCAACA-1_3	-0.4719	1.65107	0.428142	-0.0594507
OS3_AACTCCCTCAGAGCTT-1_3	0.672206	1.1089	0.00628675	-0.0659353
OS3_AACTCTTAGAGTCGGT-1_3	-0.181865	-0.892807	-0.335862	0.347253
OS3_AACTCTTAGCAGCCTC-1_3	0.24874	1.18884	-0.257078	-0.0443916
OS3_AACTCTTCAGGTCGTC-1_3	-0.560511	-0.435376	0.782954	0.381038
OS3_AACTCTTGTGCCTTGG-1_3	0.391724	1.32196	0.717798	0.160682
OS3_AACTCTTTCCTGCCAT-1_3	-0.59119	0.671177	1.19932	-0.0699007
OS3_AACTGGTAGAGGTAGA-1_3	-0.10787	0.765227	0.193213	-0.0926
OS3_AACTGGTAGTCGTACT-1_3	0.90598	-0.887684	0.603707	-0.132306
OS3_AACTGGTCAAGAGTCG-1_3	-0.135505	1.57245	-0.0222466	-0.0537027
OS3_AACTGGTCACTAGTAC-1_3	-0.650736	1.91875	-0.316688	-0.0623117
OS3_AACTGGTTCAGTTAGC-1_3	0.406018	0.43377	-0.251328	-0.098505
OS3_AACTGGTTCCAGATCA-1_3	-0.58536	2.31824	-0.00223545	0.357083
OS3_AACTGGTTCTGCTTGC-1_3	-0.16115	-0.156944	-0.322527	-0.0701289
OS3_AACTTTCCATGGGACA-1_3	0.391656	-0.879985	-0.276557	-0.0468937
OS3_AACTTTCGTACCGCTG-1_3	-0.418099	0.0288828	-0.20104	-0.0356471
OS3_AACTTTCTCATGCAAC-1_3	-0.0575563	2.28974	0.0507492	-0.0439058
OS3_AACTTTCTCTTCGAGA-1_3	-0.625304	1.62386	-0.330932	0.346774
OS3_AAGACCTAGACACTAA-1_3	-0.494916	2.18551	-0.280015	-0.0582159
OS3_AAGACCTAGAGTGACC-1_3	-0.566821	2.15258	-0.0254094	-0.0763466
OS3_AAGACCTCACCGCTAG-1_3	-0.555014	2.08719	0.0342524	-0.0860396
OS3_AAGACCTCAGCTGCTG-1_3	1.68298	-0.400989	0.685049	-0.0597144
OS3_AAGACCTGTTCGCGAC-1_3	-0.487027	2.05163	0.0301895	0.572075
OS3_AAGCCGCCATCGACGC-1_3	-0.536578	2.23255	-0.274689	-0.0620362
OS3_AAGCCGCGTATTCTCT-1_3	0.0657091	-0.306633	-0.266217	-0.0649186
OS3_AAGCCGCTCCAAGTAC-1_3	-0.253952	2.21367	-0.356618	-0.0962592
OS3_AAGGAGCAGATGAGAG-1_3	-0.66925	-0.972084	1.00597	-0.0854127
OS3_AAGGAGCAGGTGATTA-1_3	-0.0111943	2.05085	-0.355	-0.0545009
OS3_AAGGAGCAGTGTCTCA-1_3	0.687192	0.609015	0.0971306	-0.0869971
OS3_AAGGAGCGTGAACCTT-1_3	0.157905	1.75584	-0.295072	0.423183
OS3_AAGGCAGGTCTAGGTT-1_3	-0.35126	0.895009	-0.189201	-0.0457889
OS3_AAGGCAGTCCGTTGTC-1_3	0.887619	-0.862697	0.00155739	-0.0750061
OS3_AAGGTTCAGACTAAGT-1_3	0.292383	2.48391	-0.323431	-0.0588954
OS3_AAGGTTCAGCAATCTC-1_3	-0.621302	1.82683	0.120875	0.415758
OS3_AAGGTTCAGTAATCCC-1_3	-0.52015	0.870394	0.032555	-0.0337718
OS3_AAGGTTCCAAGGTGTG-1_3	0.312625	1.99879	0.098463	-0.0527168
OS3_AAGGTTCGTCTAACGT-1_3	-0.559329	1.42262	-0.0294543	0.400938
OS3_AAGGTTCGTGTGGCTC-1_3	0.512068	-0.88261	-0.319902	-0.068411
OS3_AAGGTTCTCAAAGTAG-1_3	0.0709978	-0.964774	0.0694429	-0.101262
OS3_AAGGTTCTCCAGATCA-1_3	-0.588721	-0.916689	-0.0587695	-0.071512
OS3_AAGGTTCTCGGATGTT-1_3	-0.454192	1.48187	0.0974521	0.495026
OS3_AAGTCTGAGACTAGAT-1_3	-0.567226	1.63617	-0.363838	-0.0701923
OS3_AAGTCTGAGGGAGTAA-1_3	0.735095	-0.190241	1.02637	-0.0989607
OS3_AAGTCTGAGTGTCCAT-1_3	0.564555	-0.972978	0.174542	0.258528
OS3_AAGTCTGCAGGTCCAC-1_3	-0.600187	1.95403	-0.298246	-0.0781017
OS3_AAGTCTGGTAGGACAC-1_3	-0.628154	1.61135	0.0231168	-0.0946094
OS3_AAGTCTGTCAACGCTA-1_3	-0.0386708	2.06437	-0.253261	-0.056501
OS3_AAGTCTGTCTACGAGT-1_3	-0.0297539	-0.78754	-0.248006	0.401364
OS3_AAGTCTGTCTCGCTTG-1_3	-0.518029	1.33596	0.0542888	0.583638
OS3_AATCCAGAGTGTGGCA-1_3	0.126076	1.6254	-0.0177579	-0.0596181
OS3_AATCCAGCAGATTGCT-1_3	0.676481	-0.156448	-0.154913	-0.0266696
OS3_AATCCAGCATACGCCG-1_3	-0.577726	-0.844374	1.0612	-0.0953793
OS3_AATCGGTAGAGTACAT-1_3	-0.673881	-0.680668	0.713364	-0.0780617
OS3_AATCGGTAGGTGTTAA-1_3	-0.545881	1.49234	-0.292003	-0.062405
OS3_AATCGGTCAACTTGAC-1_3	-0.0451335	-0.193199	-0.282108	-0.0826986
OS3_AATCGGTCACTTGGAT-1_3	0.123387	-0.780966	-0.277214	-0.0570841
OS3_AATCGGTGTGTCAATC-1_3	-0.172344	1.69545	-0.031917	-0.0857622
OS3_AATCGGTTCAGCTGGC-1_3	0.25493	-0.197319	-0.0473133	-0.105228
OS3_AATCGGTTCTGTGCAA-1_3	1.13908	0.694675	0.431389	-0.0328993
OS3_ACACCAAAGGCCCTTG-1_3	-0.568889	1.65172	0.0707745	-0.0656127
OS3_ACACCAAAGTTAAGTG-1_3	-0.492825	1.54141	-0.269391	0.414726
OS3_ACACCAAGTAGTGAAT-1_3	0.35011	-0.370256	-0.31103	-0.0781785
OS3_ACACCCTAGACGCACA-1_3	-0.517809	1.26692	1.03381	-0.0604019
OS3_ACACCCTAGCGCTTAT-1_3	0.745811	-0.403034	-0.314522	-0.0711114
OS3_ACACCCTCACTACAGT-1_3	-0.487681	1.22032	0.0783137	-0.0446384
OS3_ACACCCTCAGCCTATA-1_3	-0.587386	2.05771	-0.0684775	-0.0741874
OS3_ACACCCTGTCATACTG-1_3	-0.480923	0.454596	-0.149079	-0.125466
OS3_ACACCCTGTCTCCATC-1_3	-0.174927	1.14354	-0.293514	-0.0710513
OS3_ACACCCTGTCTCCCTA-1_3	-0.20095	0.919664	-0.0573727	-0.0479124
OS3_ACACCCTGTTGAACTC-1_3	-0.507257	1.97095	0.217482	0.424972
OS3_ACACCCTTCTTTACAC-1_3	-0.0252126	2.09486	-0.297905	-0.0788552
OS3_ACACCGGAGATGCCAG-1_3	-0.190588	1.67776	-0.338354	-0.107574
OS3_ACACCGGAGTGGAGAA-1_3	0.618342	-0.287551	0.0860381	-0.0451112
OS3_ACACCGGCAAGCGAGT-1_3	-0.100452	1.77891	-0.286709	-0.06108
OS3_ACACCGGCAAGTCTAC-1_3	0.143594	1.45011	-0.181261	-0.027099
OS3_ACACTGACAATGCCAT-1_3	-0.525818	1.74955	-0.301037	-0.0597966
OS3_ACACTGACACCACGTG-1_3	-0.565302	-0.547475	-0.27924	-0.0594703
OS3_ACACTGAGTAGCCTCG-1_3	0.138869	2.25543	0.043625	0.416832
OS3_ACACTGAGTTACGTCA-1_3	-0.456026	-0.170937	-0.266894	0.455123
OS3_ACACTGATCTAACTCT-1_3	-0.496195	-0.205537	-0.289722	-0.0584873
OS3_ACACTGATCTGATACG-1_3	-0.590391	-0.950266	0.577736	0.332274
OS3_ACAGCCGAGCCCAACC-1_3	0.199386	-0.566607	-0.209237	-0.0477711
OS3_ACAGCCGAGCGCCTTG-1_3	2.11514	-0.826944	-0.315439	-0.100303
OS3_ACAGCCGGTCTGATCA-1_3	0.0158237	-0.419994	-0.355678	-0.0896741
OS3_ACAGCCGTCGCTGATA-1_3	0.200754	1.86462	0.372349	-0.0439286
OS3_ACAGCTAAGAAACCTA-1_3	-0.545545	1.48522	-0.254187	-0.058314
OS3_ACAGCTAAGACGCACA-1_3	-0.616755	2.00974	-0.365064	-0.0834763
OS3_ACAGCTAAGATCACGG-1_3	-0.540168	-0.0191073	-0.292674	-0.0651311
OS3_ACAGCTACAAGGGTCA-1_3	-0.662669	1.76822	-0.341819	-0.0978836
OS3_ACAGCTACAGATCCAT-1_3	0.840207	-0.985268	-0.331819	-0.0828345
OS3_ACAGCTATCTGCTGTC-1_3	-0.601419	0.728177	-0.013245	-0.0704546
OS3_ACATACGAGAGTTGGC-1_3	-0.545577	1.78123	-0.27512	-0.0727419
OS3_ACATACGCACTGTGTA-1_3	-0.12482	-0.783128	-0.310345	-0.0845877
OS3_ACATACGGTGCAGTAG-1_3	0.0807495	-0.524815	-0.401109	0.689704
OS3_ACATACGTCGACCAGC-1_3	1.38088	-0.649513	-0.243903	-0.051766
OS3_ACATCAGAGAGAGCTC-1_3	-0.122539	-0.957469	-0.331146	-0.0819575
OS3_ACATCAGGTAGAGCTG-1_3	0.201337	1.17386	-0.270773	-0.0698196
OS3_ACATCAGTCCCTAACC-1_3	-0.51695	0.512026	-0.264824	-0.0685095
OS3_ACATCAGTCCTATTCA-1_3	-0.215525	1.87732	-0.286096	-0.0704387
OS3_ACATGGTCACTTAACG-1_3	-0.525564	-0.524347	-0.281295	-0.0539502
OS3_ACATGGTCAGTATGCT-1_3	-0.598228	0.055821	-0.0323587	0.320525
OS3_ACATGGTGTACGCACC-1_3	-0.666235	1.73168	-0.0368087	-0.0508696
OS3_ACATGGTGTCTACCTC-1_3	-0.674408	-0.789337	0.924315	-0.108344
OS3_ACATGGTTCACGCGGT-1_3	0.154374	0.667956	-0.265022	-0.0437645
OS3_ACATGGTTCCTAAGTG-1_3	-0.0224377	1.83116	0.0752885	-0.0701789
OS3_ACATGGTTCGTTGCCT-1_3	-0.0301171	0.872497	0.113362	-0.0771337
OS3_ACATGGTTCTCGTTTA-1_3	-0.278848	-0.997481	0.420329	-0.076227
OS3_ACCAGTAAGACATAAC-1_3	0.330067	-0.273883	0.515731	-0.0737135
OS3_ACCAGTAAGGCCCTCA-1_3	-0.4954	0.905938	-0.286069	-0.0713296
OS3_ACCAGTAAGTAGCCGA-1_3	-0.322495	0.66685	1.0546	-0.0773796
OS3_ACCAGTAAGTGTACCT-1_3	-0.0945844	-0.923412	0.645668	-0.0717872
OS3_ACCAGTACAAATTGCC-1_3	1.39564	-0.186892	-0.313048	-0.0595433
OS3_ACCAGTAGTAGTACCT-1_3	-0.490509	-0.099744	-0.284981	-0.0695425
OS3_ACCAGTATCAACGGGA-1_3	-0.585377	0.602714	0.355243	-0.0679564
OS3_ACCCACTAGCTAACTC-1_3	0.461084	-0.849537	-0.0107721	-0.0642052
OS3_ACCCACTAGCTGAACG-1_3	-0.577899	-0.571997	0.0406424	-0.0745328
OS3_ACCCACTCAGGGTACA-1_3	-0.671778	2.35191	-0.105979	0.439074
OS3_ACCCACTGTGACCAAG-1_3	-0.0239588	-0.345061	-0.220778	-0.0437869
OS3_ACCCACTGTTGAACTC-1_3	-0.560644	2.215	-0.246997	-0.0699487
OS3_ACCGTAAAGAGACTAT-1_3	-0.514377	0.579592	-0.270452	-0.0671487
OS3_ACCGTAAAGCCACGCT-1_3	0.321732	1.94381	-0.342974	-0.0808749
OS3_ACCGTAAAGTCCGTAT-1_3	-0.136762	-0.916342	-0.327377	-0.104364
OS3_ACCGTAACACGTCAGC-1_3	0.555522	-0.753332	0.096963	-0.0492128
OS3_ACCGTAAGTCAGCTAT-1_3	-0.0159037	2.08521	0.0228294	-0.0783254
OS3_ACCGTAAGTCCAACTA-1_3	-0.548262	1.74089	-0.291082	-0.0700729
OS3_ACCGTAAGTCTTGATG-1_3	-0.566953	1.21285	0.0573563	-0.0685158
OS3_ACCGTAATCGCTTAGA-1_3	-0.0248923	1.97907	0.0683753	-0.0507161
OS3_ACCTTTACAGTCCTTC-1_3	-0.0144126	1.14558	0.0438406	-0.0645123
OS3_ACCTTTACATGCATGT-1_3	-0.155626	0.658243	0.574186	-0.0579346
OS3_ACCTTTATCCAACCAA-1_3	0.314766	-0.787891	-0.262017	-0.0813937
OS3_ACGAGCCAGAACAACT-1_3	-0.44355	1.37403	0.727203	-0.0496293
OS3_ACGAGCCCAACTGCGC-1_3	1.58571	0.289272	-0.208745	-0.049601
OS3_ACGAGCCCAGCCTTTC-1_3	-0.154997	-0.291834	-0.310549	-0.0702754
OS3_ACGAGCCCAGTGGAGT-1_3	0.104774	0.400009	-0.231537	-0.0611634
OS3_ACGAGCCCATATGAGA-1_3	-0.571483	2.20667	0.337843	-0.0927424
OS3_ACGAGCCGTATCGCAT-1_3	-0.00488444	-0.753308	0.60992	0.422732
OS3_ACGAGCCGTGACCAAG-1_3	-0.606814	-0.142296	-0.0273689	-0.0899278
OS3_ACGAGGAAGTACGTAA-1_3	-0.213411	-0.950595	-0.0604147	0.352894
OS3_ACGAGGACAAGCTGTT-1_3	0.502926	-0.218345	-0.308323	-0.0826492
OS3_ACGAGGACACAAGCCC-1_3	0.566075	-0.773018	-0.265956	-0.082802
OS3_ACGATACAGATCCGAG-1_3	-0.100523	-0.501109	-0.252407	-0.0563542
OS3_ACGATACAGTATTGGA-1_3	0.337522	1.28146	-0.296948	-0.0883436
OS3_ACGATACCACCGCTAG-1_3	-0.564136	2.08017	0.0841937	-0.0840719
OS3_ACGATACGTACCCAAT-1_3	-0.444869	1.36269	0.24282	-0.0449286
OS3_ACGATACTCAAAGTAG-1_3	-0.298103	2.45883	-0.382953	-0.0995518
OS3_ACGATACTCCTAGTGA-1_3	-0.178137	0.710608	0.352598	-0.0560039
OS3_ACGATGTCATGTAAGA-1_3	-0.430588	0.92886	0.131606	0.532217
OS3_ACGATGTGTATGCTTG-1_3	-0.58979	2.20343	-0.324401	-0.0864673
OS3_ACGATGTTCAGTGCAT-1_3	-0.689423	2.3052	-0.359998	0.399173
OS3_ACGATGTTCCACTGGG-1_3	-0.58645	2.29809	-0.326228	-0.0382303
OS3_ACGCAGCAGATCCCGC-1_3	0.861706	1.14242	-0.228853	-0.103742
OS3_ACGCAGCCAGCTCCGA-1_3	-0.522072	-0.25955	-0.246602	-0.102341
OS3_ACGCAGCTCATCGGAT-1_3	-0.627367	1.44855	0.0547802	-0.0866041
OS3_ACGCAGCTCGGCGGTT-1_3	0.240437	1.45254	0.0837656	-0.0832566
OS3_ACGCAGCTCGTTGCCT-1_3	-0.543132	2.2724	-0.311291	-0.076269
OS3_ACGCAGCTCTGCCCTA-1_3	-0.549431	1.71998	-0.298691	-0.0475354
OS3_ACGCCAGAGGAGCGAG-1_3	-0.525647	-0.732845	0.100836	0.477926
OS3_ACGCCAGAGGGCTTCC-1_3	-0.652676	1.95827	-0.0850595	-0.127366
OS3_ACGCCAGCACACCGAC-1_3	-0.0966409	0.884626	0.0784286	-0.0662783
OS3_ACGCCAGCACGACTCG-1_3	-0.0144355	0.993709	-0.252969	-0.0407396
OS3_ACGCCAGCAGGTGCCT-1_3	0.86665	-0.857622	0.0136265	-0.0304961
OS3_ACGCCAGCATCCGTGG-1_3	-0.11232	0.416559	-0.0576131	-0.0715772
OS3_ACGCCAGGTCAATGTC-1_3	-0.670779	0.936976	1.2495	0.54336
OS3_ACGCCAGGTCCTCTTG-1_3	-0.530958	-0.778561	0.177003	-0.0612613
OS3_ACGCCAGGTGATAAAC-1_3	0.614848	0.204149	-0.239305	-0.0444258
OS3_ACGCCAGTCCACGCAG-1_3	0.329895	-0.825275	-0.313103	0.404314
OS3_ACGCCGAAGTACGATA-1_3	-0.580452	0.544754	-0.257808	-0.0545198
OS3_ACGCCGACAGTACACT-1_3	-0.462538	2.20833	-0.254127	-0.04055
OS3_ACGCCGAGTACCGCTG-1_3	-0.480953	2.21135	0.0726557	-0.0729954
OS3_ACGCCGATCATGTCTT-1_3	-0.53461	-0.544908	-0.0270133	-0.0660351
OS3_ACGCCGATCTCCAGGG-1_3	0.210645	1.54243	0.0260294	-0.0326479
OS3_ACGGAGAAGTTCGCGC-1_3	0.900413	-0.838032	-0.277053	-0.0474593
OS3_ACGGAGACAGCGAACA-1_3	-0.0329822	-0.495173	-0.257013	-0.0664081
OS3_ACGGAGAGTCCGTTAA-1_3	-0.522286	1.703	0.456608	-0.0475923
OS3_ACGGAGATCGCTTGTC-1_3	0.86817	-0.248488	-0.317024	-0.0949624
OS3_ACGGCCAAGTCCGTAT-1_3	0.161359	-0.439041	-0.0574555	-0.0986534
OS3_ACGGCCACAGGTTTCA-1_3	-0.231636	-0.512643	-0.33485	-0.073455
OS3_ACGGCCACATACGCTA-1_3	0.110601	-0.802988	-0.279533	-0.0718608
OS3_ACGGCCACATCGGTTA-1_3	0.125738	-0.909423	-0.302565	-0.0601611
OS3_ACGGCCATCACGGTTA-1_3	-0.476324	2.07808	-0.26386	-0.0774933
OS3_ACGGCCATCCACGTTC-1_3	-0.470572	-0.167884	-0.196673	-0.0433091
OS3_ACGGGCTAGTGCCAGA-1_3	-0.547072	0.954017	-0.264284	0.41805
OS3_ACGGGCTTCGGATGTT-1_3	-0.501678	2.42452	-0.304687	-0.0571249
OS3_ACGGGTCAGCTGTCTA-1_3	-0.616316	1.27918	-0.0140279	-0.0670533
OS3_ACGGGTCAGGCATGGT-1_3	-0.607362	1.9611	0.267881	-0.114059
OS3_ACGGGTCCAAGGTTCT-1_3	-0.160185	1.34481	-0.280476	0.36082
OS3_ACGGGTCGTACCGGCT-1_3	0.876943	-0.792131	-0.265448	-0.07033
OS3_ACGGGTCGTTAGATGA-1_3	-0.55339	-0.917737	0.341925	-0.067724
OS3_ACGGGTCGTTAGTGGG-1_3	0.0766045	1.9663	-0.237387	0.677784
OS3_ACGGGTCTCAACGAAA-1_3	-0.0709961	0.26999	-0.268683	-0.0772286
OS3_ACGGGTCTCACCGTAA-1_3	-0.497178	2.20079	-0.275458	-0.0687661
OS3_ACGGGTCTCAGTTTGG-1_3	-0.149019	1.64908	-0.304413	-0.0650704
OS3_ACGGGTCTCGCTTGTC-1_3	-0.149832	1.6274	0.103959	-0.047073
OS3_ACGTCAACAGCATACT-1_3	0.151048	-0.676771	-0.167066	-0.0214959
OS3_ACGTCAATCATTATCC-1_3	-0.633293	2.30047	-0.052682	-0.09708
OS3_ACGTCAATCGTCTGCT-1_3	-0.582602	0.905164	0.701554	-0.0688668
OS3_ACGTCAATCTAACTTC-1_3	0.114506	1.91764	-0.197216	-0.116259
OS3_ACTATCTGTAGGCTGA-1_3	-0.560694	0.112052	0.00401231	-0.0895356
OS3_ACTATCTGTGCACGAA-1_3	-0.496998	-0.780335	0.0790323	-0.0337889
OS3_ACTATCTGTGTATGGG-1_3	0.109645	-0.0902281	-0.337314	-0.0785318
OS3_ACTATCTTCAACCATG-1_3	-0.601016	1.77554	-0.0617459	-0.101059
OS3_ACTATCTTCGGCTACG-1_3	-0.571281	1.47236	0.124666	-0.0671266
OS3_ACTGAACAGCGATTCT-1_3	0.170377	-0.438159	-0.090516	-0.100266
OS3_ACTGAACAGTAGATGT-1_3	0.387771	1.37071	-0.0603667	-0.0899708
OS3_ACTGAACCAGGCGATA-1_3	-0.540353	1.49219	-0.325187	-0.0499616
OS3_ACTGAACCATTTGCCC-1_3	0.641123	-0.995143	-0.383917	0.580731
OS3_ACTGAACGTAGCGCAA-1_3	0.279576	-0.950867	-0.0888781	0.288015
OS3_ACTGAACGTCTTGATG-1_3	-0.0538327	-0.789995	0.025702	-0.0838615
OS3_ACTGAGTCAGACAAGC-1_3	0.48659	-0.959352	0.672063	-0.070511
OS3_ACTGAGTGTCAATGTC-1_3	-0.606746	1.90476	0.375654	-0.0777246
OS3_ACTGAGTTCTTCGGTC-1_3	-0.38269	-0.138198	-0.387418	-0.0917121
OS3_ACTGATGCATATGAGA-1_3	0.285205	-0.555569	-0.323976	-0.0840356
OS3_ACTGATGTCCCAACGG-1_3	-0.551907	1.25989	0.0259534	-0.0642394
OS3_ACTGCTCAGCTGAACG-1_3	-0.156068	0.0618738	-0.330566	0.367298
OS3_ACTGCTCAGTCCGGTC-1_3	-0.608709	1.83809	-0.337569	0.339913
OS3_ACTGCTCCAACAACCT-1_3	0.063209	1.23403	0.598366	-0.0931788
OS3_ACTGCTCCAATCTGCA-1_3	-0.084649	-0.811082	-0.257977	-0.09085
OS3_ACTGCTCCAGCTGGCT-1_3	0.867284	-0.590064	-0.273899	-0.0639972
OS3_ACTGCTCCATCACGTA-1_3	-0.520918	1.81631	-0.235415	-0.0495193
OS3_ACTGCTCGTGATGTGG-1_3	-0.0203013	1.98635	0.0508358	-0.0876687
OS3_ACTGCTCGTGTTTGGT-1_3	0.0317101	-0.702633	1.32254	-0.114403
OS3_ACTGCTCTCAGTTCGA-1_3	0.556881	-0.634191	-0.296061	-0.0842069
OS3_ACTGCTCTCGTACCGG-1_3	-0.217992	1.6805	0.193292	0.317022
OS3_ACTGCTCTCGTCCGTT-1_3	-0.535756	1.20529	0.109542	-0.135717
OS3_ACTGTCCAGCCGGTAA-1_3	-0.182984	1.92574	-0.0586931	-0.0984079
OS3_ACTGTCCAGTGACATA-1_3	0.428158	0.266603	0.391466	-0.0503242
OS3_ACTGTCCAGTTACGGG-1_3	-0.0309566	-0.38505	0.543059	-0.069552
OS3_ACTGTCCTCTTGACGA-1_3	-0.580409	2.26462	-0.301421	-0.0846703
OS3_ACTTACTAGAAACCGC-1_3	0.295438	0.0901991	-0.315202	-0.051521
OS3_ACTTACTAGAGCTATA-1_3	-0.489271	1.75298	0.20496	-0.0701978
OS3_ACTTACTGTAGCAAAT-1_3	0.820165	-0.811538	0.0078797	-0.0719935
OS3_ACTTACTTCACCCTCA-1_3	-0.620603	1.12303	0.301108	-0.0637507
OS3_ACTTGTTCACATTCGA-1_3	0.0254238	-0.132332	0.148663	0.467773
OS3_ACTTGTTCACTGTTAG-1_3	-0.0923062	0.999264	-0.00675005	-0.0566048
OS3_ACTTGTTTCACGCATA-1_3	-0.557558	2.34683	0.144683	-0.0782169
OS3_ACTTGTTTCATCGATG-1_3	-0.693626	1.49999	0.879714	0.427709
OS3_ACTTTCAAGACAGACC-1_3	-0.533131	1.72627	0.376923	-0.0458068
OS3_ACTTTCAAGAGCTGGT-1_3	-0.0142004	-0.197305	0.234098	-0.0804895
OS3_ACTTTCACACAACGCC-1_3	0.0321225	-0.297143	-0.249594	-0.0719518
OS3_ACTTTCACACAGTCGC-1_3	0.645055	0.937416	-0.225546	-0.0970525
OS3_ACTTTCAGTCGCATAT-1_3	-0.624325	-0.309613	-0.374829	-0.083065
OS3_AGAATAGAGCGCTTAT-1_3	-0.250536	-0.931521	-0.334137	0.304224
OS3_AGAATAGAGCTAAACA-1_3	-0.486895	2.3533	-0.278804	-0.0603731
OS3_AGAATAGAGGCGATAC-1_3	-0.161742	1.05611	-0.349254	-0.0925456
OS3_AGAATAGCACCGTTGG-1_3	0.911486	-0.690403	-0.242958	-0.069207
OS3_AGAATAGGTGCAACGA-1_3	-0.695233	1.10363	0.224579	-0.0866332
OS3_AGAATAGTCAACCAAC-1_3	-0.529856	1.53854	0.0253162	-0.0639505
OS3_AGAATAGTCACGGTTA-1_3	-0.649172	1.32478	-0.359866	-0.0763917
OS3_AGAATAGTCAGCTCGG-1_3	-0.582723	1.96936	0.00821639	-0.0950135
OS3_AGACGTTAGTAGGCCA-1_3	-0.489121	1.63492	-0.282291	-0.0848533
OS3_AGACGTTCAACGATGG-1_3	1.31118	-0.454912	-0.260681	-0.0537651
OS3_AGACGTTCAGGCGATA-1_3	-0.463028	2.19385	0.199534	-0.0593342
OS3_AGACGTTGTAAATACG-1_3	-0.260646	-0.976382	0.415679	0.309208
OS3_AGACGTTGTACGAAAT-1_3	-0.0821662	-0.0323448	-0.381836	-0.106035
OS3_AGAGCGAAGAAGATTC-1_3	1.96033	-0.716969	-0.262533	-0.0744253
OS3_AGAGCGAAGTCGCCGT-1_3	-0.191391	1.43541	1.74447	0.346767
OS3_AGAGCGAAGTGGTCCC-1_3	1.0198	-0.807991	-0.285547	-0.0398043
OS3_AGAGCGACAATGGAAT-1_3	-0.467681	2.25229	0.0883234	-0.0473573
OS3_AGAGCGAGTTCGCTAA-1_3	-0.537123	-0.131712	-0.0194571	-0.0532659
OS3_AGAGCGAGTTTGGGCC-1_3	0.273027	1.22621	-0.347054	-0.0624432
OS3_AGAGCTTCAGTATCTG-1_3	-0.623166	1.20581	-0.261841	-0.0577744
OS3_AGAGCTTCATTTCAGG-1_3	1.06902	-0.619187	-0.211986	-0.0406775
OS3_AGAGTGGCAGGGTTAG-1_3	-0.227275	0.116978	-0.323723	-0.103893
OS3_AGAGTGGCAGGTGCCT-1_3	-0.510133	1.19215	-0.220257	0.458888
OS3_AGAGTGGTCTGTGCAA-1_3	-0.657119	1.8461	-0.377324	0.406501
OS3_AGATCTGAGCACAGGT-1_3	-0.62975	1.84956	-0.322093	-0.0976826
OS3_AGATCTGAGCCACGTC-1_3	1.08105	-0.838042	0.0100797	0.354774
OS3_AGATCTGAGTGCCAGA-1_3	-0.543437	0.520421	0.845644	-0.0810604
OS3_AGATCTGCATGCCTAA-1_3	-0.633499	2.3492	-0.042532	-0.0791249
OS3_AGATCTGCATGTAGTC-1_3	-0.0743649	-0.2459	-0.33707	-0.0947287
OS3_AGATCTGGTGTCAATC-1_3	-0.607026	2.07744	-0.282401	-0.0752118
OS3_AGATCTGTCTCTTATG-1_3	-0.664175	1.77009	0.366027	-0.0885979
OS3_AGATTGCAGTTAGCGG-1_3	0.827871	-0.45037	-0.289712	0.514342
OS3_AGATTGCCAGTATAAG-1_3	2.17669	-0.821235	0.0806147	-0.0574048
OS3_AGATTGCGTAAGGGAA-1_3	1.18788	-0.931997	-0.364047	-0.0958298
OS3_AGATTGCGTCTAAACC-1_3	-0.510332	0.217176	0.339476	0.542119
OS3_AGATTGCGTGATGTCT-1_3	-0.607289	1.05073	-0.034096	-0.0728364
OS3_AGATTGCGTGCAGGTA-1_3	-0.593111	2.29588	-0.292634	-0.0828343
OS3_AGATTGCGTGCTTCTC-1_3	-0.599411	1.92616	0.399954	0.349046
OS3_AGATTGCTCAAACGGG-1_3	0.0310672	-0.895866	-0.0853936	-0.0901018
OS3_AGATTGCTCAGAGGTG-1_3	-0.540924	1.88879	-0.269164	-0.0947808
OS3_AGATTGCTCCTTCAAT-1_3	-0.458756	2.00994	0.022237	-0.0481846
OS3_AGCAGCCCACATCTTT-1_3	-0.0347118	-0.4954	-0.241246	-0.0985862
OS3_AGCAGCCTCTGCGGCA-1_3	0.793862	-0.325371	0.0955902	-0.0746348
OS3_AGCATACAGTGTACCT-1_3	0.697684	-0.649579	0.199375	-0.0515742
OS3_AGCATACGTGTCGCTG-1_3	-0.467011	1.82251	0.0924795	-0.0356079
OS3_AGCATACTCCAAACAC-1_3	-0.521237	2.25506	0.140565	0.430793
OS3_AGCCTAAAGATCACGG-1_3	-0.186814	1.97792	0.0973763	-0.0831249
OS3_AGCCTAACAGGGTTAG-1_3	-0.673395	-0.667091	0.429922	-0.108252
OS3_AGCCTAATCTTGTACT-1_3	-0.564064	1.69389	-0.313161	-0.0812179
OS3_AGCGGTCAGACCACGA-1_3	-0.677457	1.08396	-0.0360079	-0.088432
OS3_AGCGGTCAGACCCACC-1_3	-0.592982	1.5861	-0.0358308	-0.0883632
OS3_AGCGGTCAGGATATAC-1_3	-0.451257	-0.21744	0.503726	-0.101107
OS3_AGCGGTCAGTTGCAGG-1_3	-0.570086	1.19058	0.279278	-0.104607
OS3_AGCGGTCCACTAAGTC-1_3	-0.542856	1.90087	0.0175175	-0.0642006
OS3_AGCGGTCCAGCTCGCA-1_3	-0.503841	1.10121	-0.260506	-0.0619736
OS3_AGCGGTCCAGGACGTA-1_3	-0.741602	1.44378	0.296804	-0.0749614
OS3_AGCGGTCGTCTAAACC-1_3	-0.553645	0.581726	0.0393745	-0.0981022
OS3_AGCGTATAGTCATGCT-1_3	1.12215	-0.429445	-0.320992	-0.0937235
OS3_AGCGTATAGTGAACGC-1_3	-0.675323	0.896843	0.450746	-0.0932897
OS3_AGCGTATAGTGTACCT-1_3	-0.0618212	-0.787827	-0.0135464	0.363106
OS3_AGCGTATCAAACGTGG-1_3	-0.0188727	-0.133262	0.0687876	-0.0593174
OS3_AGCGTATGTTCCAACA-1_3	-0.350267	-0.495637	0.23328	-0.103774
OS3_AGCGTATTCCAAACAC-1_3	-0.226909	-0.498414	-0.349835	-0.0844444
OS3_AGCGTATTCGTGGACC-1_3	-0.50857	2.10478	0.41701	0.619877
OS3_AGCGTATTCTAGAGTC-1_3	-0.157771	1.64659	-0.348133	0.381436
OS3_AGCGTCGAGAGGACGG-1_3	0.0522846	-0.807951	0.12297	0.470947
OS3_AGCGTCGCAGATCCAT-1_3	-0.522849	2.30491	0.60602	-0.0706121
OS3_AGCGTCGCAGTATCTG-1_3	-0.568249	2.4288	0.0326383	-0.0882932
OS3_AGCGTCGTCCACGTGG-1_3	-0.526	-0.741438	-0.261196	-0.0730581
OS3_AGCTCCTAGATCCCGC-1_3	0.422966	-0.37492	-0.335504	0.328362
OS3_AGCTCCTGTGGTACAG-1_3	-0.0450726	-0.798312	0.0361506	0.406691
OS3_AGCTCTCCATTCTTAC-1_3	-0.571423	1.09567	-0.299411	-0.0876684
OS3_AGCTCTCGTCGTTGTA-1_3	0.0610121	-0.82744	0.747581	-0.0991397
OS3_AGCTCTCGTCTTCGTC-1_3	-0.247245	-0.0996183	-0.367527	-0.0687636
OS3_AGCTCTCGTTACTGAC-1_3	-0.494162	1.42059	-0.247815	-0.0587951
OS3_AGCTCTCTCAAGGCTT-1_3	-0.143016	1.7459	0.079797	0.497086
OS3_AGCTCTCTCACTTATC-1_3	-0.661824	2.40407	-0.362467	-0.105689
OS3_AGCTCTCTCCAAGTAC-1_3	-0.554013	-0.76266	0.014659	-0.0625454
OS3_AGCTCTCTCCGCATCT-1_3	-0.172622	0.578172	0.94128	-0.0917151
OS3_AGCTCTCTCTGGAGCC-1_3	-0.595961	1.61636	-0.285071	0.360737
OS3_AGCTTGAGTCCAGTAT-1_3	-0.534463	1.97621	-0.0215388	-0.079997
OS3_AGCTTGATCGATAGAA-1_3	0.115325	1.13834	0.0578032	-0.0680955
OS3_AGGCCACAGAGTTGGC-1_3	0.270794	1.63753	-0.234657	-0.0713296
OS3_AGGCCACAGTGTCTCA-1_3	1.21643	-0.834236	-0.292315	-0.0689919
OS3_AGGCCACCACTCAGGC-1_3	-0.706912	1.93755	1.1329	-0.0736573
OS3_AGGCCACGTAGCACGA-1_3	0.343901	0.54136	0.321585	-0.0558679
OS3_AGGCCACGTCCGCTGA-1_3	-0.0834664	1.68584	-0.339989	-0.09174
OS3_AGGCCACTCAGAGCTT-1_3	-0.00560863	2.47452	-0.319916	-0.0656071
OS3_AGGCCACTCTTTAGTC-1_3	-0.612005	1.35932	1.64301	0.330709
OS3_AGGCCGTAGTTGCAGG-1_3	-0.666952	1.43331	1.16101	0.350756
OS3_AGGCCGTCACGGCTAC-1_3	-0.0503818	-0.789358	-0.227579	-0.052206
OS3_AGGCCGTGTTTCGCTC-1_3	-0.59164	-0.148431	-0.3287	-0.0734701
OS3_AGGCCGTTCGTATCAG-1_3	-0.0272513	-0.764666	-0.268705	-0.0623661
OS3_AGGCCGTTCTGCTGTC-1_3	0.993358	0.736921	-0.275715	-0.0770952
OS3_AGGGAGTCAACTGCTA-1_3	0.364663	0.547462	-0.323262	-0.0570388
OS3_AGGGAGTCACGGCGTT-1_3	-0.52581	2.3309	-0.280483	-0.0715534
OS3_AGGGAGTCACGTTGGC-1_3	0.269754	-0.627244	-0.242806	-0.0703911
OS3_AGGGAGTCAGGCTGAA-1_3	0.412057	-0.429061	-0.316273	-0.0952427
OS3_AGGGAGTGTGACGCCT-1_3	-0.113986	-0.858282	-0.308268	-0.0727661
OS3_AGGGAGTTCAAAGTAG-1_3	-0.730897	0.972356	1.09064	0.329938
OS3_AGGGAGTTCTCCAGGG-1_3	-0.604091	2.17167	-0.308528	-0.0876015
OS3_AGGGATGAGGTGTGGT-1_3	-0.0901594	1.49681	0.0482379	-0.0679564
OS3_AGGGATGCAACACCTA-1_3	-0.511191	1.0556	-0.282729	-0.0666602
OS3_AGGGATGCACGAAAGC-1_3	-0.0586511	1.64597	0.0478075	-0.0797775
OS3_AGGGATGTCATACGGT-1_3	-0.601166	1.3927	0.297057	-0.0561112
OS3_AGGGTGACACTAAGTC-1_3	-0.519398	-0.790159	-0.2552	-0.0898864
OS3_AGGGTGAGTAGAGGAA-1_3	-0.64386	0.543304	-0.00528667	-0.0811384
OS3_AGGGTGATCTTGTATC-1_3	-0.578281	2.10065	-0.340877	0.60547
OS3_AGGTCATAGAGTACCG-1_3	-0.582677	2.07646	-0.321866	-0.0675088
OS3_AGGTCATCACGGTAGA-1_3	-0.598133	1.61361	0.112088	-0.0808857
OS3_AGGTCATGTCGGCACT-1_3	-0.584175	2.18889	-0.0384813	-0.133484
OS3_AGGTCATGTCTCACCT-1_3	-0.0774144	0.0754405	-0.275685	0.393012
OS3_AGGTCATTCAACACAC-1_3	0.515424	0.376245	-0.271982	-0.078736
OS3_AGGTCATTCTGAGGGA-1_3	-0.298227	-0.986671	-0.387489	-0.0835245
OS3_AGGTCCGAGGACCACA-1_3	-0.606217	1.75326	-0.0162948	-0.0934263
OS3_AGGTCCGCAACGATCT-1_3	-0.584824	0.4447	-0.0261262	-0.0914044
OS3_AGGTCCGCAGTGGAGT-1_3	0.55416	-0.0349748	0.110299	-0.0589242
OS3_AGGTCCGTCGTGGACC-1_3	-0.259756	-0.465611	1.28002	0.612363
OS3_AGTAGTCAGGTGCTAG-1_3	-0.599045	1.58743	0.614795	-0.0597741
OS3_AGTAGTCCACCTCGTT-1_3	0.698146	-0.922032	0.171099	-0.077595
OS3_AGTCTTTAGATAGTCA-1_3	0.00323913	1.27218	-0.301901	-0.0566589
OS3_AGTCTTTCAATCACAC-1_3	-0.517154	0.113907	0.2318	-0.0906994
OS3_AGTCTTTGTCATGCAT-1_3	-0.629195	2.1354	-0.0816794	-0.10184
OS3_AGTCTTTGTGAGCGAT-1_3	1.14373	-0.376656	-0.280691	0.427648
OS3_AGTCTTTTCAACTCTT-1_3	-0.498431	1.39736	-0.278794	-0.0647703
OS3_AGTGAGGAGAACAATC-1_3	-0.0276664	-0.315588	-0.291755	-0.0858221
OS3_AGTGAGGAGGTACTCT-1_3	1.36616	0.0274604	0.06319	-0.0790686
OS3_AGTGAGGAGGTGACCA-1_3	0.0224883	1.32669	-0.0101072	-0.0663996
OS3_AGTGAGGAGTCGATAA-1_3	-0.0607868	-0.433185	-0.286389	-0.0692348
OS3_AGTGAGGCAAAGTCAA-1_3	-0.557362	2.207	0.00360927	-0.0550336
OS3_AGTGAGGCAAGGTTTC-1_3	-0.650679	1.2312	-0.00480165	-0.05223
OS3_AGTGAGGCAATGGAGC-1_3	-0.419756	1.7358	0.83117	0.956981
OS3_AGTGAGGCACTACAGT-1_3	-0.0988077	1.87575	-0.31275	-0.0820079
OS3_AGTGAGGTCCAATGGT-1_3	-0.0466532	-0.783431	-0.259657	-0.0727792
OS3_AGTGGGACACTGTTAG-1_3	-0.479281	1.90232	0.918817	-0.0427095
OS3_AGTGGGACAGTCAGCC-1_3	-0.639088	2.03546	-0.371926	0.327265
OS3_AGTGGGAGTCGCTTTC-1_3	0.395643	-0.783322	1.48693	-0.0385846
OS3_AGTGGGATCGCTTAGA-1_3	1.25194	-0.855515	-0.293948	0.430491
OS3_AGTGTCAGTGGTGTAG-1_3	-0.505575	1.8234	0.0866318	-0.0847149
OS3_AGTGTCATCTGGTGTA-1_3	-0.612197	1.81978	0.0885383	0.384697
OS3_AGTTGGTAGAACTGTA-1_3	-0.582463	1.15925	-0.294512	-0.0837019
OS3_AGTTGGTAGCAGACTG-1_3	0.00104438	-0.512311	-0.31238	0.329507
OS3_AGTTGGTAGCTGTCTA-1_3	-0.0413942	-0.273347	-0.306414	0.575511
OS3_AGTTGGTAGGACATTA-1_3	-0.543639	2.06416	0.057778	0.442597
OS3_AGTTGGTCAGACGTAG-1_3	-0.512833	1.65789	0.0823159	-0.0494108
OS3_AGTTGGTGTCTTGCGG-1_3	-0.566142	2.17443	-0.297243	-0.0829106
OS3_AGTTGGTTCATGTCCC-1_3	-0.598487	2.3487	-0.311211	-0.0950225
OS3_AGTTGGTTCTTTACAC-1_3	-0.481342	2.1798	0.00563995	-0.0310015
OS3_ATAACGCGTCACTTCC-1_3	-0.211516	-0.845419	0.441286	-0.126219
OS3_ATAACGCGTTCATGGT-1_3	0.77801	0.282341	0.121786	-0.0660931
OS3_ATAACGCTCTGGCGAC-1_3	-0.587261	2.10124	-0.273292	-0.0605816
OS3_ATAAGAGCAATTCCTT-1_3	-0.149241	0.0116382	-0.326366	0.375856
OS3_ATAAGAGCACTGTTAG-1_3	0.810032	0.396936	-0.228765	-0.0445109
OS3_ATAAGAGGTAATTGGA-1_3	-0.561817	1.48925	-0.283899	-0.0515622
OS3_ATAGACCAGCAGGCTA-1_3	-0.573885	-0.271752	0.025183	-0.0882405
OS3_ATAGACCCAAGTCATC-1_3	0.593034	-0.772837	-0.346237	0.332762
OS3_ATAGACCCATCCGTGG-1_3	-0.222166	-0.562419	0.270403	-0.108984
OS3_ATAGACCGTCAACATC-1_3	-0.604784	1.06789	0.436771	-0.0525928
OS3_ATAGACCTCGGCGGTT-1_3	-0.135834	-0.768663	-0.310389	-0.0801099
OS3_ATCATCTAGGAATGGA-1_3	-0.124204	-0.472303	-0.338622	-0.0670645
OS3_ATCATCTTCCCAGGTG-1_3	-0.53192	-0.162791	0.0365588	-0.0605757
OS3_ATCATGGAGATGTGTA-1_3	-0.320757	0.75792	0.570975	-0.0736163
OS3_ATCATGGAGGACACCA-1_3	-0.46925	2.16942	-0.297993	-0.0249968
OS3_ATCATGGCAAAGCAAT-1_3	-0.531214	2.14999	-0.377675	-0.0759044
OS3_ATCATGGCAATGGAGC-1_3	-0.551723	1.99755	-0.26033	-0.0734591
OS3_ATCATGGGTAGAGTGC-1_3	-0.119706	1.29075	-0.316793	-0.0814859
OS3_ATCATGGGTCGCGAAA-1_3	-0.648569	-0.966317	0.689773	-0.0865794
OS3_ATCATGGTCTTACCGC-1_3	0.205121	0.973321	-0.265737	-0.092121
OS3_ATCCACCGTAAGTAGT-1_3	-0.497903	1.55473	0.390107	0.447329
OS3_ATCCACCTCAGAAATG-1_3	0.44241	-0.130956	-0.293886	-0.101413
OS3_ATCCGAAGTAAGTTCC-1_3	0.152822	-0.737946	0.15845	-0.0463502
OS3_ATCCGAAGTAATCACC-1_3	-0.249462	1.76094	-0.376818	-0.102841
OS3_ATCGAGTAGCCGATTT-1_3	-0.489147	2.33831	-0.251719	-0.0646435
OS3_ATCGAGTCATATGCTG-1_3	-0.011081	1.40318	-0.324764	-0.080047
OS3_ATCGAGTGTGAGGCTA-1_3	-0.100115	2.31558	-0.319389	-0.0922706
OS3_ATCGAGTTCAACGCTA-1_3	-0.552431	1.93339	-0.272129	-0.0888712
OS3_ATCGAGTTCAGTCAGT-1_3	-0.565325	1.86614	0.0357149	-0.0681179
OS3_ATCTACTCACAGACAG-1_3	-0.49285	-0.328898	0.0372683	-0.0625926
OS3_ATCTACTCATTTCACT-1_3	-0.554983	1.04255	0.0925342	-0.0645035
OS3_ATCTACTGTACCATCA-1_3	-0.607578	0.699475	0.90841	-0.0762236
OS3_ATCTACTGTCTCCACT-1_3	-0.533813	2.24541	0.00509211	-0.0676462
OS3_ATCTACTTCTCCGGTT-1_3	-0.393218	-0.576264	0.151466	-0.0495854
OS3_ATCTGCCAGAGTACAT-1_3	-0.589058	1.27073	-0.301009	-0.0656693
OS3_ATCTGCCCACACCGAC-1_3	-0.155305	-0.830731	-0.293567	-0.0574457
OS3_ATCTGCCCACCAGTTA-1_3	-0.496998	2.02787	0.119957	-0.0769365
OS3_ATCTGCCGTAAACCTC-1_3	0.417207	-0.829754	-0.0518733	-0.0839241
OS3_ATCTGCCGTACCGGCT-1_3	-0.495692	0.4423	0.0481089	-0.0848379
OS3_ATCTGCCGTCGTGGCT-1_3	-0.612562	0.810219	0.134859	-0.0906331
OS3_ATCTGCCGTGGTACAG-1_3	-0.557555	2.36211	-0.296129	0.341612
OS3_ATCTGCCTCCCATTAT-1_3	-0.135668	2.10682	-0.338438	-0.0854834
OS3_ATGAGGGCACCGAAAG-1_3	-0.153682	1.05614	0.113462	-0.0842254
OS3_ATGAGGGCACGAAACG-1_3	-0.568814	2.30251	0.0210858	-0.0723983
OS3_ATGAGGGGTTCGAATC-1_3	-0.514195	2.16011	-0.239148	-0.0527978
OS3_ATGAGGGGTTGTACAC-1_3	-0.0347872	0.6226	0.444347	-0.0687707
OS3_ATGCGATAGACTGTAA-1_3	-0.597922	2.02893	0.0250525	-0.0912422
OS3_ATGCGATAGAGTGAGA-1_3	0.50258	-0.389349	-0.346894	-0.0666568
OS3_ATGCGATAGTGGAGAA-1_3	-0.57716	1.68262	0.285656	-0.0713047
OS3_ATGCGATCAATCGGTT-1_3	0.867563	-0.197224	-0.181224	-0.0594992
OS3_ATGCGATCATACAGCT-1_3	-0.604305	2.23201	-0.327974	-0.104151
OS3_ATGCGATGTAGCTGCC-1_3	0.0114608	0.653894	0.463283	-0.0639691
OS3_ATGCGATGTTACGCGC-1_3	0.702056	-1.09507	0.223527	0.509769
OS3_ATGCGATTCCTGCCAT-1_3	-0.50078	2.22218	0.0182182	-0.0821419
OS3_ATGGGAGAGAATTCCC-1_3	-0.498383	1.89794	-0.308137	-0.0924702
OS3_ATGGGAGAGTCGAGTG-1_3	0.279709	2.15474	0.157581	-0.0447791
OS3_ATGGGAGCACTTACGA-1_3	-0.569525	1.06366	-0.270298	0.391739
OS3_ATGGGAGGTTTGTTTC-1_3	-0.600574	1.27841	-0.324765	-0.0841883
OS3_ATGGGAGTCAACCATG-1_3	0.10432	2.02162	-0.328407	-0.103817
OS3_ATGGGAGTCTAGCACA-1_3	-0.00695092	-0.871729	-0.0871012	-0.0800203
OS3_ATGTGTGAGACAAAGG-1_3	-0.510064	1.69947	0.0641342	-0.076527
OS3_ATGTGTGCATACGCTA-1_3	-0.616938	2.23751	-0.0331681	0.369719
OS3_ATGTGTGCATAGAAAC-1_3	0.264507	0.247275	0.255607	0.653596
OS3_ATGTGTGCATGGATGG-1_3	-0.498757	-0.302095	-0.286086	-0.0678981
OS3_ATGTGTGGTAAGAGGA-1_3	-0.577348	0.738756	-0.01143	-0.0617015
OS3_ATGTGTGGTTGTGGCC-1_3	0.844217	0.225817	0.491215	-0.0469891
OS3_ATGTGTGTCACTATTC-1_3	-0.225076	-0.622504	-0.3558	-0.130413
OS3_ATGTGTGTCAGGATCT-1_3	-0.718991	0.610441	-0.396937	-0.107554
OS3_ATTACTCAGAGTCTGG-1_3	0.941715	-0.88784	-0.325199	-0.100686
OS3_ATTACTCAGAGTGACC-1_3	0.607383	1.02361	0.104097	-0.0427611
OS3_ATTACTCAGGTGCTTT-1_3	-0.654221	1.95459	-0.0645101	-0.109176
OS3_ATTACTCCAAACCTAC-1_3	0.345391	-0.939958	-0.353349	-0.112838
OS3_ATTACTCCAAGCCATT-1_3	-0.637895	2.17763	-0.374006	-0.0970422
OS3_ATTACTCGTAAATGAC-1_3	-0.0479673	2.2178	-0.294515	-0.106584
OS3_ATTACTCGTCAGAGGT-1_3	-0.542949	1.60656	0.388024	0.428234
OS3_ATTACTCGTGGCAAAC-1_3	-0.468873	-0.106272	0.238024	-0.0650308
OS3_ATTACTCGTTCCATGA-1_3	-0.104558	1.18973	-0.289209	-0.0428492
OS3_ATTACTCGTTTCGCTC-1_3	0.391009	-0.642452	-0.149256	0.159907
OS3_ATTATCCAGCCCTAAT-1_3	-0.629554	1.85171	0.0669907	-0.101399
OS3_ATTATCCCAGCTGTTA-1_3	-0.563236	2.32481	-0.0374374	-0.0998504
OS3_ATTATCCTCAAGGCTT-1_3	0.164162	-0.577918	-0.185976	-0.0359425
OS3_ATTCTACAGCCAGTAG-1_3	0.658134	-0.1218	-0.212521	-0.0495077
OS3_ATTCTACCAGTGGAGT-1_3	-0.118787	-0.730241	-0.320553	-0.100709
OS3_ATTGGACAGTGGTAAT-1_3	-0.519887	2.55986	0.504442	-0.058623
OS3_ATTGGACCACGCGAAA-1_3	-0.655184	2.02264	-0.0984589	0.84879
OS3_ATTGGACCACTTAAGC-1_3	-0.477577	-0.194595	-0.270214	-0.0770565
OS3_ATTGGACGTGTTTGGT-1_3	0.190369	-0.704958	0.267404	-0.0620013
OS3_ATTGGACGTTTGTGTG-1_3	0.276041	-0.508577	-0.326919	-0.125634
OS3_ATTGGACTCCAAACAC-1_3	-0.087522	2.0434	-0.306761	-0.0644569
OS3_ATTGGACTCGGTTAAC-1_3	0.117136	0.646492	0.40992	-0.0771047
OS3_ATTGGTGAGAACAACT-1_3	0.861614	-0.582053	0.595544	-0.0770603
OS3_ATTGGTGAGCTACCGC-1_3	-0.639744	2.08699	-0.0219378	-0.0870437
OS3_ATTGGTGCAATCCAAC-1_3	-0.566265	1.10103	1.06887	-0.0831953
OS3_ATTGGTGCACATCCGG-1_3	-0.0918308	-0.348978	0.668932	-0.0683716
OS3_ATTGGTGGTAGATTAG-1_3	0.24682	2.4698	-0.0663982	0.341384
OS3_ATTGGTGTCATTCACT-1_3	1.14844	-0.772068	-0.252685	-0.092101
OS3_ATTTCTGAGTATTGGA-1_3	-0.57427	2.28987	-0.299752	-0.0866081
OS3_ATTTCTGCATATACGC-1_3	-0.121253	1.92215	0.126509	-0.0859361
OS3_ATTTCTGGTCAATACC-1_3	-0.15308	1.67089	0.526564	-0.0711047
OS3_ATTTCTGTCTCCAGGG-1_3	-0.0982244	-0.0331055	-0.268985	-0.101831
OS3_ATTTCTGTCTTTAGGG-1_3	0.643569	0.22148	0.0372855	0.451292
OS3_CAACCAAAGTTATCGC-1_3	-0.569692	1.64978	-0.307482	0.380876
OS3_CAACCAACAAACCTAC-1_3	-0.50895	1.4473	0.371326	-0.0439034
OS3_CAACCAACAAGCCTAT-1_3	-0.106385	-0.323712	-0.25348	-0.0667959
OS3_CAACCAACACAGCCCA-1_3	-0.579721	1.70531	0.0215173	0.291969
OS3_CAACCAACAGGGTATG-1_3	0.245085	1.23684	0.398426	0.308087
OS3_CAACCAAGTAATTGGA-1_3	0.554437	-0.337316	-0.280589	-0.0462694
OS3_CAACCAAGTGCCTGGT-1_3	0.869988	0.0538847	-0.314155	-0.0825171
OS3_CAACCAATCCGCAGTG-1_3	-0.131297	-1.05192	0.331147	-0.100678
OS3_CAACCAATCTCTTGAT-1_3	0.198997	-0.0461403	-0.28161	-0.0713669
OS3_CAACCTCAGAAGAAGC-1_3	0.242198	-0.664826	-0.229652	0.613236
OS3_CAACCTCAGCGTCAAG-1_3	-0.566966	2.06985	-0.296635	-0.0671638
OS3_CAACCTCCACGTGAGA-1_3	-0.469243	-0.265914	0.0790206	-0.0686166
OS3_CAACCTCGTACAGTGG-1_3	0.378268	-0.785091	-0.290763	-0.0800624
OS3_CAACCTCTCACAGTAC-1_3	-0.464273	-0.680986	-0.225771	-0.0429048
OS3_CAACTAGGTCCGTTAA-1_3	-0.486204	1.64697	0.0489186	-0.0622787
OS3_CAACTAGTCTCGTTTA-1_3	-0.727179	1.48246	-0.0458465	-0.104635
OS3_CAACTAGTCTGGTGTA-1_3	-0.539086	2.36775	0.103368	-0.0911886
OS3_CAAGAAAAGCGTGTCC-1_3	-0.55427	1.53278	-0.329865	-0.0886108
OS3_CAAGAAAAGGCAATTA-1_3	0.109916	-0.286006	-0.369033	-0.0605602
OS3_CAAGAAACAGATCGGA-1_3	0.448839	-0.399921	0.0459806	-0.0662749
OS3_CAAGAAACAGCTGTAT-1_3	0.2552	-0.964999	-0.0466636	-0.082276
OS3_CAAGAAAGTAGCTAAA-1_3	-0.531288	1.05585	-0.248582	-0.0524251
OS3_CAAGAAAGTGTGACCC-1_3	-0.0247354	-0.942059	1.19996	-0.100011
OS3_CAAGAAAGTGTGGCTC-1_3	-0.523067	0.979988	0.0102713	-0.0752849
OS3_CAAGAAAGTTAGATGA-1_3	-0.581951	2.08499	0.12752	-0.105962
OS3_CAAGAAATCTGGTATG-1_3	-0.540098	2.38615	-0.277468	-0.0749552
OS3_CAAGATCCAGCGATCC-1_3	0.779471	0.891544	-0.320194	-0.0799751
OS3_CAAGATCCAGCTCGCA-1_3	-0.330236	1.83097	0.096928	-0.112876
OS3_CAAGATCTCAACGAAA-1_3	0.0271718	2.21974	-0.317787	-0.102078
OS3_CAAGATCTCGTAGATC-1_3	-0.556574	2.11807	-0.0116449	-0.0650998
OS3_CAAGGCCAGATGTGTA-1_3	0.273273	1.13116	-0.298581	-0.0991019
OS3_CAAGGCCGTAGCGCAA-1_3	-0.640762	1.45724	0.369933	-0.0597072
OS3_CAAGGCCGTTCATGGT-1_3	-0.255038	-0.131631	-0.336626	-0.0682003
OS3_CAAGTTGAGAGAACAG-1_3	-0.594841	2.3313	0.020209	-0.0520112
OS3_CAAGTTGAGATACACA-1_3	-0.489608	0.961405	0.0907242	-0.0582928
OS3_CAAGTTGCAGGTTTCA-1_3	-0.0802965	0.479441	0.372214	0.418338
OS3_CAAGTTGGTTAAAGAC-1_3	-0.230924	1.18062	0.0195431	-0.0643748
OS3_CAAGTTGGTTCAACCA-1_3	-0.0666459	1.62206	-0.341121	-0.0919542
OS3_CACAAACAGACAAGCC-1_3	-0.123766	-0.817727	-0.32121	-0.0726544
OS3_CACAAACAGATCCCAT-1_3	-0.477644	1.43618	-0.288666	-0.0659896
OS3_CACAAACAGTACACCT-1_3	-0.578114	0.702089	1.37762	-0.0572915
OS3_CACAAACCACGCCAGT-1_3	1.19105	-0.850603	0.718888	-0.0566234
OS3_CACAAACGTATAAACG-1_3	-0.646191	1.18089	1.14382	-0.0822906
OS3_CACAAACGTGTAACGG-1_3	-0.0897901	0.0035038	-0.307253	-0.0843861
OS3_CACAAACTCAGCTTAG-1_3	0.0095253	0.94799	0.365865	-0.0567939
OS3_CACAAACTCCTGCTTG-1_3	-0.142911	2.35128	-0.307012	-0.0695362
OS3_CACACAAAGAATCTCC-1_3	-0.524871	0.127429	0.725174	0.845047
OS3_CACACAAAGCCCAACC-1_3	-0.0967317	2.12369	0.0479868	0.388941
OS3_CACACAAAGGACATTA-1_3	0.458814	-0.79641	-0.261675	-0.0893711
OS3_CACACAAAGTGCCATT-1_3	-0.544287	1.65839	-0.295368	-0.068942
OS3_CACACAATCAGAAATG-1_3	-0.636231	1.94916	-0.319999	-0.0943921
OS3_CACACCTCATAGACTC-1_3	-0.660691	2.08376	-0.363689	-0.0642947
OS3_CACACCTCATCACCCT-1_3	-0.0691412	1.25658	-0.281194	-0.0577289
OS3_CACACCTCATTAGGCT-1_3	-0.708554	1.64862	-0.0292169	0.498175
OS3_CACACCTGTCGTCTTC-1_3	-0.441097	0.60326	-0.176302	-0.0597243
OS3_CACACCTTCCGCATCT-1_3	1.25593	-0.00626217	-0.311212	-0.0675069
OS3_CACACTCAGAGACTAT-1_3	-0.551942	0.943797	-0.293412	0.402486
OS3_CACACTCAGATAGCAT-1_3	-0.523177	-0.685981	0.872884	-0.103773
OS3_CACACTCAGGAATCGC-1_3	-0.536533	1.50409	0.0297882	0.390161
OS3_CACACTCCAGGGTACA-1_3	-0.528578	2.19758	0.0450718	-0.0608977
OS3_CACACTCGTCTCATCC-1_3	-0.621208	-0.0373769	-0.354602	-0.0721643
OS3_CACACTCGTCTGATCA-1_3	-0.549499	2.04691	-0.289419	0.395793
OS3_CACACTCTCTAACCGA-1_3	1.34428	-0.726358	-0.245609	-0.0436791
OS3_CACAGGCAGCGATAGC-1_3	-0.273826	-0.599663	0.460933	-0.113383
OS3_CACAGGCCACAACTGT-1_3	-0.273479	-0.922427	-0.372983	-0.124986
OS3_CACAGGCGTATCACCA-1_3	-0.644859	2.02159	-0.373958	-0.0855762
OS3_CACAGGCTCCATGCTC-1_3	-0.337921	1.1354	0.135975	0.24573
OS3_CACAGGCTCCGCGCAA-1_3	-0.199697	-0.86008	-0.065642	0.293798
OS3_CACAGTAAGAACAATC-1_3	-0.488422	1.52049	0.450141	-0.0659277
OS3_CACAGTAAGCGTGAGT-1_3	-0.0101628	-0.759202	-0.285704	-0.104738
OS3_CACAGTACAGTAACGG-1_3	1.37477	-0.783471	-0.262659	-0.0522808
OS3_CACAGTAGTTGAGGTG-1_3	1.22794	-0.213851	-0.313419	-0.0621728
OS3_CACAGTATCCTCAATT-1_3	-0.565904	1.24993	-0.298431	-0.0533546
OS3_CACAGTATCGGCGCTA-1_3	0.512295	-0.761093	-0.309824	-0.0656757
OS3_CACATAGCAATAGAGT-1_3	-0.682417	2.15976	-0.20676	-0.094457
OS3_CACATAGCAATCGGTT-1_3	-0.581407	1.71608	-0.309448	-0.0520498
OS3_CACATAGCACCCATGG-1_3	-0.519038	-0.791104	0.0381757	-0.085195
OS3_CACATAGCAGTAACGG-1_3	1.06958	-0.611735	0.115065	-0.125552
OS3_CACATAGGTTCCGTCT-1_3	0.0693207	1.36292	0.60115	0.359627
OS3_CACATAGTCCCAAGTA-1_3	-0.638423	-0.274602	-0.337536	0.261912
OS3_CACATAGTCGGAATCT-1_3	-0.649944	2.08916	-0.0604025	0.369747
OS3_CACATAGTCTGCAAGT-1_3	-0.631566	-0.640218	0.222706	-0.103025
OS3_CACATTTCATGCAACT-1_3	-0.167507	-0.870328	-0.259958	0.349909
OS3_CACATTTGTAAGTGTA-1_3	-0.211938	1.0869	-0.33287	-0.0817265
OS3_CACCACTAGTCCAGGA-1_3	-0.5028	2.20422	-0.270248	-0.0668177
OS3_CACCACTGTGTATGGG-1_3	-0.308984	-0.322694	-0.393993	-0.0952543
OS3_CACCACTTCACCACCT-1_3	0.220138	0.462545	-0.271492	0.389689
OS3_CACCACTTCTGAGTGT-1_3	-0.484251	0.795291	-0.22686	-0.0446372
OS3_CACCAGGAGGAATGGA-1_3	-0.592268	2.22574	-0.341658	-0.0766848
OS3_CACCAGGAGTACGACG-1_3	-0.0636313	0.866126	0.0661245	-0.0795204
OS3_CACCAGGCATACAGCT-1_3	-0.0142741	-0.274744	-0.301851	-0.0831552
OS3_CACCAGGGTTGTGGCC-1_3	0.669877	-0.697976	-0.228646	-0.0501108
OS3_CACCTTGAGCGTTTAC-1_3	0.106416	1.43265	-0.310913	-0.0683004
OS3_CACCTTGAGGCAAAGA-1_3	-0.164168	2.16953	0.0501466	0.491901
OS3_CACCTTGCACAGAGGT-1_3	-0.1958	-0.634838	-0.144457	0.593771
OS3_CACCTTGGTATAATGG-1_3	-0.557855	1.199	-0.26917	-0.043351
OS3_CACCTTGGTCTCTCGT-1_3	-0.068336	0.65993	-0.311583	-0.0915075
OS3_CACCTTGGTGGAAAGA-1_3	-0.0302655	-0.5593	0.147229	-0.0903263
OS3_CACCTTGGTTCCGTCT-1_3	-0.659586	1.2134	1.50196	-0.101398
OS3_CACCTTGTCTGATTCT-1_3	-0.53203	1.86986	-0.261454	-0.0748112
OS3_CACTCCAAGCTGGAAC-1_3	-0.00727349	-0.436396	-0.22908	-0.0532027
OS3_CACTCCACAGGTGGAT-1_3	0.935774	-0.848514	0.33556	-0.0947819
OS3_CACTCCACAGTTAACC-1_3	-0.696067	-0.662762	0.256296	-0.0897078
OS3_CACTCCATCCTTAATC-1_3	0.710633	-0.614329	-0.247961	-0.0391475
OS3_CACTCCATCTACTCAT-1_3	-0.610654	0.676246	1.50657	-0.0760282
OS3_CAGAATCAGATAGCAT-1_3	-0.613135	1.68334	-0.324827	-0.106084
OS3_CAGAATCAGCTACCTA-1_3	0.270598	-0.845321	-0.318161	-0.077309
OS3_CAGAATCCACCACCAG-1_3	0.961801	-0.408894	-0.304216	-0.0756176
OS3_CAGAATCCACCTCGTT-1_3	0.176486	-0.252099	0.143046	0.285239
OS3_CAGAATCGTAAACACA-1_3	1.65564	-0.775072	-0.29004	-0.055304
OS3_CAGAATCGTCGGCATC-1_3	-0.136905	1.62172	-0.0552728	-0.0681344
OS3_CAGAATCGTGCTGTAT-1_3	0.0564029	1.62261	0.103168	-0.0414264
OS3_CAGAATCGTGTGGTTT-1_3	-0.560731	1.02423	0.0840979	0.427851
OS3_CAGAGAGCATGTCGAT-1_3	-0.0696471	1.68887	-0.289979	-0.0946577
OS3_CAGAGAGGTCGAATCT-1_3	1.09625	-0.705808	-0.250175	-0.0629329
OS3_CAGAGAGGTGCAGACA-1_3	-0.531408	1.00817	0.0564584	-0.0519613
OS3_CAGATCAAGAGTCTGG-1_3	0.0606212	-0.436972	-0.297385	-0.0587237
OS3_CAGATCAGTCCTCTTG-1_3	-0.496498	2.43728	-0.232028	0.495659
OS3_CAGATCAGTGGACGAT-1_3	-0.0363756	0.485565	-0.265262	-0.0640925
OS3_CAGATCAGTGGTCTCG-1_3	-0.635537	1.24122	0.667698	-0.063258
OS3_CAGATCATCACAATGC-1_3	-0.517021	0.595422	0.0688285	-0.0745712
OS3_CAGATCATCTTGCAAG-1_3	-0.650689	1.62216	0.0288457	-0.113486
OS3_CAGCAGCCAAAGGAAG-1_3	-0.6452	1.60551	-0.376601	0.359432
OS3_CAGCAGCCATATGCTG-1_3	-0.041158	0.174552	-0.030762	-0.0735315
OS3_CAGCATAAGCTAGCCC-1_3	-0.0425597	1.26538	-0.224149	-0.0672819
OS3_CAGCATAAGTACGACG-1_3	-0.490426	-0.446533	-0.256034	-0.0622529
OS3_CAGCATACAAAGTCAA-1_3	0.237753	-0.529104	-0.336142	-0.0642592
OS3_CAGCATAGTGTGAAAT-1_3	-0.582772	-0.834448	1.12211	-0.094167
OS3_CAGCATATCTGCCCTA-1_3	-0.640848	-0.0034279	0.303473	-0.086511
OS3_CAGCCGAAGTTACCCA-1_3	0.0341482	1.87078	0.533752	-0.0729621
OS3_CAGCCGACAGCCAATT-1_3	-0.601601	1.81793	-0.310688	-0.108583
OS3_CAGCCGACAGGGTATG-1_3	-0.536773	2.0478	0.228028	0.449532
OS3_CAGCCGAGTTAAAGTG-1_3	0.324091	-0.511907	0.0223283	-0.0630134
OS3_CAGCCGAGTTCCCTTG-1_3	-0.454555	1.04599	0.0835883	-0.0346447
OS3_CAGCCGAGTTGCTCCT-1_3	0.673854	0.460646	-0.218264	-0.0404947
OS3_CAGCCGATCACTCTTA-1_3	0.0337602	2.02761	0.0515639	-0.053627
OS3_CAGCCGATCTCGTTTA-1_3	-0.0979891	-0.97609	-0.319536	-0.0514955
OS3_CAGCGACAGGGATGGG-1_3	-0.176372	-0.812909	-0.321605	-0.0853865
OS3_CAGCGACCACAGATTC-1_3	0.375492	1.08057	-0.319723	-0.0844636
OS3_CAGCGACTCATGCAAC-1_3	0.243685	-0.880848	-0.0114116	0.33574
OS3_CAGCGACTCCCTTGCA-1_3	-0.495474	-0.769336	1.30958	-0.0566558
OS3_CAGCGACTCGTGGGAA-1_3	-0.115795	-0.860263	-0.315118	-0.0666379
OS3_CAGCTAACACATCCGG-1_3	-0.600193	1.79451	-0.254501	-0.0593671
OS3_CAGCTAACACCAACCG-1_3	-0.609462	1.27845	-0.297845	-0.0606252
OS3_CAGCTAAGTAGTGAAT-1_3	-0.575089	-0.764529	0.7415	-0.0868418
OS3_CAGCTAATCCTTTCGG-1_3	-0.0312538	0.642162	-0.323333	-0.114945
OS3_CAGCTGGAGGAATTAC-1_3	-0.130436	0.264938	-0.28442	-0.0783384
OS3_CAGCTGGCAAGAGTCG-1_3	-0.565242	2.08914	0.175471	-0.0998424
OS3_CAGCTGGCAGCCAATT-1_3	0.553485	-0.810988	-0.272798	-0.0788296
OS3_CAGCTGGCAGCTCGAC-1_3	0.157624	0.0344937	-0.243266	-0.0527375
OS3_CAGCTGGGTATATGAG-1_3	-0.578751	-0.893927	-0.343906	-0.111543
OS3_CAGCTGGGTATCTGCA-1_3	-0.403328	0.0035965	-0.223524	-0.0296643
OS3_CAGCTGGGTTGGTAAA-1_3	0.142679	2.10766	-0.304335	-0.0473193
OS3_CAGCTGGTCCTTTCGG-1_3	-0.29722	-0.694407	-0.362941	-0.0958924
OS3_CAGCTGGTCGTTTGCC-1_3	-0.602378	0.989844	-0.359682	-0.110546
OS3_CAGCTGGTCTTTAGTC-1_3	0.421417	-0.758871	0.0663137	-0.100277
OS3_CAGGTGCCAAGACACG-1_3	0.508086	-0.804971	-0.288798	-0.0801532
OS3_CAGGTGCCAGATCCAT-1_3	-0.518344	1.35092	0.0480134	-0.0478457
OS3_CAGGTGCCAGTCGATT-1_3	0.707295	-0.91734	-0.112746	-0.084852
OS3_CAGGTGCCATTGAGCT-1_3	-0.0573299	1.29598	-0.347779	-0.0811732
OS3_CAGGTGCGTCGAACAG-1_3	-0.530615	2.23039	0.117418	-0.119597
OS3_CAGGTGCTCTTCATGT-1_3	-0.184138	2.32173	-0.0356196	-0.0927438
OS3_CAGTAACAGTGGCACA-1_3	0.0425756	0.0238586	0.0255561	-0.089863
OS3_CAGTAACGTGGTAACG-1_3	-0.506438	1.74651	0.596483	-0.0639873
OS3_CAGTAACGTTACGCGC-1_3	-0.663014	0.154106	0.660915	-0.0879228
OS3_CAGTAACGTTTACTCT-1_3	-0.0833292	0.718792	0.483666	-0.10493
OS3_CAGTAACTCGAATGGG-1_3	-0.511123	1.93614	-0.234437	-0.0637799
OS3_CAGTCCTAGCGACGTA-1_3	0.405846	-0.533295	-0.307827	-0.0746672
OS3_CAGTCCTCATCCAACA-1_3	-0.047981	2.02272	-0.256696	-0.0556155
OS3_CAGTCCTCATCTGGTA-1_3	-0.0744494	1.97179	-0.041643	-0.091887
OS3_CAGTCCTGTCTCCATC-1_3	1.58976	-0.301392	0.424277	0.445276
OS3_CAGTCCTTCACCATAG-1_3	-0.0638064	1.82485	-0.290246	-0.0737282
OS3_CAGTCCTTCCCGGATG-1_3	-0.530031	-0.0322872	-0.301727	-0.0986108
OS3_CAGTCCTTCGCAAACT-1_3	-0.604276	1.47574	0.0903116	-0.0770753
OS3_CAGTCCTTCTTCAACT-1_3	0.00846238	-0.0986347	0.0105905	0.343198
OS3_CATATGGAGAAACGCC-1_3	-0.565701	-0.166377	-0.253096	0.374221
OS3_CATATGGAGGCATGGT-1_3	-0.0674732	2.63539	-0.28189	-0.0935426
OS3_CATATGGAGGGAGTAA-1_3	-0.663717	-0.705865	0.306851	-0.0926075
OS3_CATATGGCATACGCTA-1_3	-0.556452	0.276819	-0.324493	-0.0559885
OS3_CATATGGCATAGGATA-1_3	-0.454786	-0.337434	-0.193752	-0.0213611
OS3_CATATGGGTCAAAGAT-1_3	1.13909	-0.753024	0.0510181	-0.0565453
OS3_CATATTCCATGTAAGA-1_3	-0.0646888	1.23422	0.34878	-0.0768434
OS3_CATATTCGTAAGTGTA-1_3	-0.087016	-0.512903	0.291249	-0.0835078
OS3_CATATTCTCCTACAGA-1_3	0.0566357	-0.763394	-0.256079	0.483284
OS3_CATATTCTCTTAGAGC-1_3	-0.172532	0.63929	-0.0194726	-0.0890637
OS3_CATCAAGCAAGACACG-1_3	-0.162208	1.80368	-0.326411	-0.0750233
OS3_CATCAAGCATTTGCCC-1_3	-0.503683	1.43136	0.0806051	-0.0421483
OS3_CATCAAGGTACTCGCG-1_3	0.0659151	0.679263	0.418962	-0.135436
OS3_CATCAAGGTGTGACCC-1_3	-0.398559	0.428724	0.957505	0.227601
OS3_CATCAGATCAATACCG-1_3	-0.548235	-0.0879954	0.366196	-0.113292
OS3_CATCCACAGCGTAATA-1_3	0.0684308	1.69239	-0.304506	-0.0672909
OS3_CATCCACGTGTTGGGA-1_3	0.325315	0.909264	-0.240369	-0.0498048
OS3_CATCCACTCATTTGGG-1_3	-0.554352	-0.574062	0.519888	-0.0760133
OS3_CATCCACTCCTCTAGC-1_3	-0.487822	1.94073	-0.235367	0.445077
OS3_CATCGAAAGAATAGGG-1_3	0.863255	-0.373867	-0.277319	-0.0778279
OS3_CATCGAAAGAGCTGGT-1_3	-0.600355	1.75009	-0.0103414	-0.0772899
OS3_CATCGAAAGGCAAAGA-1_3	0.744899	-0.235678	-0.245608	-0.093915
OS3_CATCGAAAGTGCCAGA-1_3	0.552368	-0.455944	-0.285566	-0.0838177
OS3_CATCGAACAACAACCT-1_3	0.18177	1.73198	0.205412	-0.0436375
OS3_CATCGAACATCCGCGA-1_3	-0.289001	0.931239	-0.113951	0.28727
OS3_CATCGGGAGGGCTCTC-1_3	-0.111369	1.40806	-0.344834	-0.101727
OS3_CATCGGGAGTTACGGG-1_3	-0.591139	0.406786	0.774911	-0.0678798
OS3_CATCGGGCACCCATTC-1_3	-0.613377	-0.623561	-0.321368	-0.076212
OS3_CATCGGGGTATATGAG-1_3	-0.70933	-0.0571998	0.52868	-0.108076
OS3_CATCGGGGTGCCTTGG-1_3	0.484083	-0.460945	-0.316355	-0.0965097
OS3_CATCGGGTCCTCAACC-1_3	0.447533	0.368391	0.307097	0.535109
OS3_CATGACACACCTGGTG-1_3	-0.106297	-0.359875	0.041669	-0.0888935
OS3_CATGACACACTGCCAG-1_3	-0.629359	2.09436	0.0141356	0.313798
OS3_CATGACACAGCTCGCA-1_3	-0.367291	-0.0532593	-0.369632	-0.0821386
OS3_CATGACACAGCTGGCT-1_3	-0.503085	1.98282	-0.304617	-0.0414277
OS3_CATGACAGTAGCGTAG-1_3	-0.566719	-0.518469	0.290586	-0.0771941
OS3_CATGACAGTCAGAGGT-1_3	1.90431	-0.752577	-0.27387	-0.0581093
OS3_CATGACAGTCTAGTCA-1_3	-0.544713	1.97522	-0.316641	-0.0977192
OS3_CATGACAGTGAAAGAG-1_3	-0.563208	2.31041	-0.312202	-0.0818089
OS3_CATGACATCCTCAACC-1_3	-0.0626115	1.8018	0.120551	0.39397
OS3_CATGCCTAGTGCAAGC-1_3	-0.613259	1.56706	0.538181	-0.0507163
OS3_CATGCCTCACGACTCG-1_3	-0.585105	2.01992	-0.303758	-0.062568
OS3_CATGCCTGTACGACCC-1_3	0.158746	-0.432162	-0.30415	-0.0776265
OS3_CATGCCTGTGTGACCC-1_3	-0.550079	-0.339963	-0.294309	-0.0740828
OS3_CATGCCTTCTACGAGT-1_3	-0.676414	1.89542	-0.362941	-0.0872547
OS3_CATGGCGAGAATGTGT-1_3	-0.0673468	2.23215	0.123019	-0.0701281
OS3_CATGGCGAGATGGGTC-1_3	-0.565525	2.11086	-0.306881	-0.0711165
OS3_CATGGCGAGGTGCTAG-1_3	-0.124561	-0.268186	0.0227228	0.391139
OS3_CATGGCGAGTATGACA-1_3	-0.582672	-0.123586	-0.339942	-0.074902
OS3_CATGGCGAGTATTGGA-1_3	-0.485614	0.212067	0.0775652	-0.0494511
OS3_CATGGCGAGTGAACGC-1_3	-0.14085	-0.843803	-0.319325	-0.0674506
OS3_CATGGCGAGTTAGGTA-1_3	-0.0938505	1.72349	-0.278592	-0.0808974
OS3_CATGGCGGTAGCACGA-1_3	-0.572566	-0.830396	-0.254257	0.388247
OS3_CATGGCGGTCTAGTGT-1_3	0.401825	0.101626	-0.274026	-0.108075
OS3_CATGGCGGTGGTCCGT-1_3	-0.15097	0.273742	-0.309666	-0.0715209
OS3_CATTATCAGCGTTCCG-1_3	-0.556603	1.71615	-0.338226	-0.113234
OS3_CATTATCAGGCTATCT-1_3	-0.227903	1.47075	-0.369523	-0.0915352
OS3_CATTATCAGTGACATA-1_3	-0.277373	2.00819	-0.102351	-0.0805233
OS3_CATTATCAGTTTCCTT-1_3	-0.682824	1.33213	0.379727	-0.0963448
OS3_CATTATCCAGGCTGAA-1_3	-0.565523	0.962661	0.0186072	-0.0704083
OS3_CATTATCGTAGGCTGA-1_3	-0.552193	2.46365	-0.292673	-0.0338832
OS3_CATTATCTCATCTGCC-1_3	-0.546584	0.948337	-0.346213	-0.0813556
OS3_CATTCGCAGAAACCTA-1_3	0.122908	1.82674	-0.248333	-0.0570236
OS3_CATTCGCCATTACGAC-1_3	0.173939	-0.434404	-0.373481	-0.0773079
OS3_CATTCGCTCCCAAGAT-1_3	-0.55803	2.25194	0.147183	-0.0600724
OS3_CCAATCCCAAGCCGCT-1_3	-0.554483	1.21929	0.0176712	-0.0680983
OS3_CCAATCCCAAGCCGTC-1_3	-0.559151	0.682721	-0.0125889	-0.0543365
OS3_CCAATCCCACAACGTT-1_3	-0.529213	-0.430396	0.0192018	-0.0904877
OS3_CCAATCCCACCTTGTC-1_3	-0.104007	1.34112	0.39833	0.409905
OS3_CCAATCCTCTCTAGGA-1_3	-0.648551	0.552755	0.276409	0.243072
OS3_CCACCTAAGCTCTCGG-1_3	-0.0605731	1.88002	-0.269587	-0.0595069
OS3_CCACCTAAGTGTCCAT-1_3	1.16305	-0.402134	-0.281382	-0.0680024
OS3_CCACCTAAGTGTCCCG-1_3	1.23982	-0.470812	0.000648125	-0.106672
OS3_CCACCTACACGAAACG-1_3	-0.194422	2.01128	-0.0337386	-0.117426
OS3_CCACCTACAGTCACTA-1_3	0.383904	-1.00399	-0.367976	-0.1014
OS3_CCACCTACATGTTGAC-1_3	-0.109695	-0.0913815	0.835567	-0.0620315
OS3_CCACCTAGTGTTCTTT-1_3	-0.590728	1.55797	0.0956986	-0.0859859
OS3_CCACGGAAGCGTGAAC-1_3	-0.500398	1.42335	0.054626	-0.0533059
OS3_CCACGGAAGGACGAAA-1_3	0.0543289	-0.131141	-0.242879	-0.0730979
OS3_CCACGGAAGGTGCACA-1_3	-0.544513	1.933	0.354478	-0.0676262
OS3_CCACGGAAGTAACCCT-1_3	0.161362	1.96519	-0.312369	-0.048329
OS3_CCACGGACACCACCAG-1_3	-0.621006	1.88335	0.697433	-0.0627769
OS3_CCACGGAGTGCCTTGG-1_3	-0.623386	2.36467	-0.338923	-0.101337
OS3_CCACGGAGTTCCACGG-1_3	-0.487875	0.788793	-0.248357	-0.1067
OS3_CCACTACAGATCCCAT-1_3	0.174343	-0.902939	-0.335166	-0.0901855
OS3_CCACTACAGTAGATGT-1_3	-0.150067	0.420651	-0.369388	-0.108377
OS3_CCACTACCAACGATGG-1_3	-0.472257	1.11494	-0.256041	-0.0513879
OS3_CCACTACCATAACCTG-1_3	-0.48353	1.67503	-0.246017	0.43217
OS3_CCACTACGTCGCGGTT-1_3	-0.513605	0.0527299	-0.306001	-0.0697849
OS3_CCACTACGTCTCACCT-1_3	-0.150014	2.26224	-0.260128	-0.0657306
OS3_CCAGCGAAGCCAACAG-1_3	-0.562951	1.6227	-0.0577383	-0.0662263
OS3_CCAGCGACAGTCGTGC-1_3	-0.0487587	0.0493579	-0.268009	-0.0605284
OS3_CCATGTCAGATGGCGT-1_3	0.835524	-0.37749	-0.252601	0.404111
OS3_CCATGTCAGGCGACAT-1_3	-0.0512304	2.1014	-0.275735	-0.0551578
OS3_CCATGTCCAGGACCCT-1_3	-0.406903	1.97268	-0.220888	-0.0554638
OS3_CCATGTCCAGTGAGTG-1_3	-0.140432	0.837358	0.17465	-0.0636677
OS3_CCATGTCGTTTGTTTC-1_3	-0.541978	0.889621	0.0732009	-0.0476127
OS3_CCATGTCTCATTTGGG-1_3	-0.592538	1.81241	0.0693084	-0.0604439
OS3_CCATTCGCATTATCTC-1_3	-0.0419092	0.0722304	-0.263464	-0.0660486
OS3_CCATTCGGTGATGATA-1_3	0.397504	0.356432	-0.402904	0.142165
OS3_CCCAATCAGACATAAC-1_3	0.337884	2.49842	-0.319263	-0.0757898
OS3_CCCAATCCAAGGACTG-1_3	-0.56862	1.67731	-0.296079	-0.0920898
OS3_CCCAATCCAGTCTTCC-1_3	-0.508573	0.981897	-0.264956	-0.0636888
OS3_CCCAATCCAGTTAACC-1_3	-0.567979	-0.117023	-0.262634	-0.0894072
OS3_CCCAATCGTCGCGTGT-1_3	-0.283537	1.67151	0.571171	-0.0995665
OS3_CCCAATCGTCGTGGCT-1_3	-0.529693	1.5339	0.167063	-0.045115
OS3_CCCAATCGTCGTTGTA-1_3	0.140367	-0.642293	-0.38036	-0.0930535
OS3_CCCAGTTAGTGCCAGA-1_3	-0.613189	-0.533666	-0.363531	-0.0954439
OS3_CCCAGTTAGTGCTGCC-1_3	0.949152	-0.821448	0.0597907	-0.049606
OS3_CCCAGTTGTACAGACG-1_3	-0.0164587	2.02738	-0.342244	-0.10168
OS3_CCCAGTTGTCCAACTA-1_3	-0.699753	0.0325675	-0.156713	-0.0725237
OS3_CCCAGTTGTTCCGTCT-1_3	-0.49043	-0.226953	-0.246487	-0.0788459
OS3_CCCATACAGTAATCCC-1_3	0.0203188	0.293117	-0.294855	-0.0384338
OS3_CCCATACCAACTGGCC-1_3	-0.409444	2.18743	0.106803	-0.0396357
OS3_CCCATACCAGATGGCA-1_3	0.46989	0.0122679	-0.28909	-0.0714913
OS3_CCCATACGTCGCATCG-1_3	-0.600425	1.95978	-0.312122	-0.0509205
OS3_CCCATACGTCTCTCTG-1_3	-0.229593	-0.428291	-0.364645	-0.0836232
OS3_CCCATACTCACCACCT-1_3	-0.548753	1.94349	0.36656	-0.0996945
OS3_CCCATACTCCAAGCCG-1_3	-0.509502	1.55088	0.334605	-0.116906
OS3_CCCATACTCGCAAGCC-1_3	-0.0392952	-0.830576	0.177906	0.548099
OS3_CCCTCCTAGAGTCTGG-1_3	-0.0612992	-0.359948	-0.29752	-0.0764437
OS3_CCCTCCTAGCCGTCGT-1_3	-0.622994	-0.604325	-0.0158953	-0.0687094
OS3_CCCTCCTGTACACCGC-1_3	-0.512185	2.28044	0.0161312	-0.0480992
OS3_CCCTCCTTCGCTAGCG-1_3	-0.561144	1.37499	0.314411	-0.0841039
OS3_CCCTCCTTCTCATTCA-1_3	-0.649536	1.42728	-0.0644633	-0.11594
OS3_CCGGTAGAGGACGAAA-1_3	-0.492772	0.571373	0.0476405	-0.0352505
OS3_CCGGTAGCATGAACCT-1_3	-0.0569968	-0.758494	-0.0385893	0.363807
OS3_CCGGTAGGTAAAGTCA-1_3	-0.522567	1.94965	0.0479469	-0.0576524
OS3_CCGGTAGTCACTTACT-1_3	-0.621444	1.56314	-0.0525902	-0.0792554
OS3_CCGTACTAGCGTCAAG-1_3	-0.100985	0.0731409	0.278466	-0.0798076
OS3_CCGTACTGTGACTCAT-1_3	-0.578154	2.07869	-0.310931	-0.0973019
OS3_CCGTGGAAGACTGGGT-1_3	-0.60413	1.21356	0.0778435	-0.0996435
OS3_CCGTGGACACCGGAAA-1_3	-0.02758	1.14145	0.0572987	-0.054456
OS3_CCGTGGACACTGTGTA-1_3	-0.663062	1.54107	-0.0603932	0.350752
OS3_CCGTTCAAGTGATCGG-1_3	0.458276	-0.760219	-0.271183	-0.0804122
OS3_CCGTTCAGTGAAAGAG-1_3	-0.0193308	2.45016	0.0604737	-0.0643275
OS3_CCGTTCAGTGCGCTTG-1_3	-0.493189	-0.799305	0.0756762	-0.0305295
OS3_CCGTTCATCAGCTCTC-1_3	-0.16677	-0.422665	-0.325582	0.337649
OS3_CCGTTCATCCGTTGTC-1_3	0.394781	-0.837435	-0.00677132	-0.0864617
OS3_CCTAAAGAGCGCCTCA-1_3	-0.555545	1.34655	-0.310868	-0.0804639
OS3_CCTAAAGCACTAGTAC-1_3	-0.137614	-0.602277	0.139178	0.206855
OS3_CCTAAAGCAGTATAAG-1_3	-0.585478	1.85204	-0.292205	-0.0757189
OS3_CCTAAAGGTAATCGTC-1_3	0.479573	-0.206023	-0.302	-0.0899195
OS3_CCTAAAGTCAGTTGAC-1_3	0.196426	2.1196	-0.266504	-0.0961251
OS3_CCTAAAGTCCTCAATT-1_3	0.0102785	-0.732134	-0.278753	-0.0855821
OS3_CCTACACAGAATAGGG-1_3	-0.172012	1.04503	0.442345	-0.0470794
OS3_CCTACACCACCTGGTG-1_3	-0.650539	1.02683	1.03458	-0.064177
OS3_CCTACACTCACGATGT-1_3	-0.533362	1.69953	-0.302226	-0.0764774
OS3_CCTACACTCTTAGAGC-1_3	-0.607853	1.78279	0.0224443	-0.0885425
OS3_CCTACCAAGTGACTCT-1_3	-0.240102	2.20331	-0.374335	-0.114472
OS3_CCTACCAGTATTCGTG-1_3	-0.565372	-0.794837	-0.261869	-0.0735096
OS3_CCTACCATCGAGAGCA-1_3	0.863638	0.767965	-0.0337025	-0.0772554
OS3_CCTACCATCTCGCTTG-1_3	-0.652589	-0.856236	-0.331901	-0.0888144
OS3_CCTAGCTAGGCCCTTG-1_3	0.408231	-0.655013	-0.343087	-0.0950592
OS3_CCTAGCTAGTACCGGA-1_3	-0.178089	1.81508	0.221397	-0.0573545
OS3_CCTAGCTCACGGCCAT-1_3	0.0590541	1.2966	0.119297	0.462454
OS3_CCTAGCTCAGAGCCAA-1_3	-0.540522	1.80281	0.238694	-0.0812819
OS3_CCTAGCTCAGCCTTTC-1_3	-0.672144	1.74881	-0.36332	-0.101059
OS3_CCTAGCTCATGTAAGA-1_3	-0.645361	1.60748	-0.0911166	-0.0966342
OS3_CCTAGCTGTGTGTGCC-1_3	1.50055	0.135837	-0.322924	-0.0971688
OS3_CCTATTAAGGTTCCTA-1_3	-0.382989	-0.522939	0.862469	0.231563
OS3_CCTATTACATACCATG-1_3	0.0302883	0.529555	-0.25706	-0.0636189
OS3_CCTATTAGTGTTCTTT-1_3	0.234865	-0.543714	-0.112323	0.289209
OS3_CCTATTATCACTCCTG-1_3	0.866038	-0.429305	0.437768	-0.0941532
OS3_CCTCAGTAGACTACAA-1_3	-0.586153	1.92409	0.104984	-0.0437651
OS3_CCTCAGTAGCAACGGT-1_3	-0.44055	2.00016	-0.225139	-0.0341703
OS3_CCTCAGTGTAGCTGCC-1_3	1.61527	-0.186552	-0.237541	-0.0413378
OS3_CCTCAGTGTGCGAAAC-1_3	-0.520371	2.38027	0.0580752	-0.0622787
OS3_CCTCAGTTCCTGCCAT-1_3	0.329066	0.602322	0.294411	-0.093091
OS3_CCTCTGAAGACTAGAT-1_3	-0.651262	2.20962	-0.37846	-0.102994
OS3_CCTCTGAAGCGATTCT-1_3	0.13824	0.29147	-0.148496	-0.106402
OS3_CCTCTGACACACCGAC-1_3	-0.603825	0.384687	0.263032	-0.0829855
OS3_CCTCTGAGTGAAAGAG-1_3	1.24725	-0.357244	-0.298998	0.363204
OS3_CCTCTGATCTAGAGTC-1_3	0.977757	-0.842055	-0.281198	-0.0868457
OS3_CCTCTGATCTCAAGTG-1_3	-0.173368	-0.945983	-0.293944	-0.0803793
OS3_CCTTACGAGACTAAGT-1_3	-0.627014	1.45437	0.814174	-0.071472
OS3_CCTTACGCAATGAAAC-1_3	-0.466721	1.89913	-0.226416	-0.0532128
OS3_CCTTACGCACGAAAGC-1_3	0.361288	-0.947025	0.0974341	-0.0938029
OS3_CCTTACGCACGGTGTC-1_3	-0.577278	2.08378	-0.32232	-0.0833442
OS3_CCTTACGCAGTATCTG-1_3	-0.610032	2.33235	-0.329856	-0.0594921
OS3_CCTTACGCATCATCCC-1_3	0.952164	-0.775225	-0.232594	-0.0484785
OS3_CCTTACGCATGGTAGG-1_3	0.0568825	1.94835	-0.304769	-0.10712
OS3_CCTTCCCAGCAGGCTA-1_3	-0.231529	0.337669	-0.324452	-0.0858265
OS3_CCTTCCCAGGCAGTCA-1_3	0.395183	-0.0588412	-0.271434	0.366259
OS3_CCTTCCCAGTCTTGCA-1_3	-0.598538	2.05229	0.00185857	0.38126
OS3_CCTTCCCAGTGCTGCC-1_3	-0.14429	1.41176	-0.290652	-0.0798992
OS3_CCTTCCCCAGACAAAT-1_3	0.339589	0.327256	0.0387194	-0.0545584
OS3_CCTTCCCCATTTGCCC-1_3	0.551281	-0.324729	-0.297477	-0.080599
OS3_CCTTCCCTCCAGAAGG-1_3	0.391108	0.0578924	-0.283345	-0.0649224
OS3_CCTTCCCTCGGCCGAT-1_3	-0.56308	-0.858369	-0.285046	-0.0693604
OS3_CCTTCCCTCTGCTGCT-1_3	-0.516813	2.0894	0.199568	-0.0928553
OS3_CCTTCGACACGGCTAC-1_3	-0.493831	2.40262	0.0324755	-0.0659353
OS3_CCTTCGATCTCAAGTG-1_3	-0.0391452	-0.292498	-0.280662	-0.0461119
OS3_CCTTTCTAGATATGGT-1_3	-0.0508085	1.13464	-0.289912	-0.0969971
OS3_CCTTTCTCACGTCAGC-1_3	-0.589228	1.81086	0.205137	-0.115263
OS3_CCTTTCTCATGTCGAT-1_3	-0.49923	1.55856	0.229952	-0.0563492
OS3_CCTTTCTGTCACCTAA-1_3	0.165808	1.97097	-0.0403636	-0.0939446
OS3_CCTTTCTGTTACGACT-1_3	0.183885	0.293391	0.140674	-0.0717997
OS3_CGAACATAGCTCCTCT-1_3	-0.593918	0.45711	0.884035	-0.0471261
OS3_CGAACATGTGTGACCC-1_3	-0.473371	1.09862	0.0876955	-0.0359148
OS3_CGAACATGTGTTAAGA-1_3	-0.022307	1.05648	-0.233862	-0.0541008
OS3_CGAACATGTTACTGAC-1_3	-0.532221	2.1148	-0.28634	0.402563
OS3_CGAACATTCAGTTCGA-1_3	0.400082	-0.692462	0.112037	-0.0424322
OS3_CGAACATTCGTTGACA-1_3	-0.514653	0.619556	-0.301103	-0.0663748
OS3_CGAATGTAGACGCTTT-1_3	0.545874	0.721491	-0.324783	-0.0634128
OS3_CGAATGTAGCTTTGGT-1_3	0.239327	-0.273116	0.112526	-0.0290509
OS3_CGAATGTAGGAATCGC-1_3	-0.195677	-0.324767	1.66072	-0.0903971
OS3_CGAATGTCAGTCTTCC-1_3	1.85126	-0.667081	-0.22302	-0.0495678
OS3_CGAATGTTCCACTCCA-1_3	0.0329875	2.1061	-0.266042	-0.0619663
OS3_CGAATGTTCCTGTAGA-1_3	0.304826	-0.854178	-0.26764	-0.0845992
OS3_CGACCTTAGTTAAGTG-1_3	-0.255335	-0.676451	0.515575	-0.0941138
OS3_CGACCTTCAAACTGCT-1_3	-0.644311	0.874587	0.345244	0.312893
OS3_CGACCTTCATACAGCT-1_3	-0.545295	2.00347	-0.279034	-0.0675214
OS3_CGACCTTGTATGGTTC-1_3	-0.623349	1.89889	-0.064402	-0.122761
OS3_CGACCTTGTCTAGCGC-1_3	-0.63568	2.00442	-0.105985	-0.13559
OS3_CGACCTTTCACCACCT-1_3	-0.626126	2.52667	-0.0426403	-0.0991338
OS3_CGACCTTTCGTCCGTT-1_3	0.0403951	-0.45485	-0.288272	-0.0732814
OS3_CGACCTTTCTGTTTGT-1_3	0.238965	-0.476306	-0.297511	-0.0774966
OS3_CGACTTCGTGACGCCT-1_3	0.00820077	1.12523	-0.294117	-0.0528552
OS3_CGACTTCGTGTGTGCC-1_3	-0.141863	2.10364	-0.270558	-0.0773239
OS3_CGAGAAGAGCTGAAAT-1_3	-0.511884	1.54966	-0.290808	0.433414
OS3_CGAGAAGCAACCGCCA-1_3	-0.152449	2.02074	0.0043664	-0.0832113
OS3_CGAGAAGGTCTCCACT-1_3	-0.318604	-0.806998	-0.369713	-0.13005
OS3_CGAGAAGGTTCTGAAC-1_3	-0.611913	1.53763	-0.0943308	-0.0617393
OS3_CGAGAAGTCAGTGTTG-1_3	-0.59521	0.532569	-0.264679	-0.055936
OS3_CGAGAAGTCCGCGGTA-1_3	-0.671547	1.35489	0.629955	-0.0808144
OS3_CGAGCACAGAGACGAA-1_3	-0.546213	0.345405	0.344985	-0.0635081
OS3_CGAGCACGTAGCCTCG-1_3	0.373231	-0.676091	-0.335667	-0.0659212
OS3_CGAGCACTCGATCCCT-1_3	-0.564046	-0.852852	-0.309653	-0.0619611
OS3_CGAGCCAAGGGATCTG-1_3	-0.198295	0.623783	-0.313536	-0.0796466
OS3_CGAGCCAGTAGCGCAA-1_3	-0.521065	2.17514	-0.26448	-0.0817303
OS3_CGAGCCAGTCAATGTC-1_3	-0.546987	0.77936	0.376271	-0.0404947
OS3_CGAGCCAGTGGCCCTA-1_3	0.00474839	1.38698	-0.229351	-0.0505814
OS3_CGAGCCATCAAGATCC-1_3	-0.541978	1.9125	0.0472051	-0.0787267
OS3_CGAGCCATCATAAAGG-1_3	-0.117806	0.0221385	-0.317044	-0.0807788
OS3_CGAGCCATCGTTACGA-1_3	-0.560973	1.7561	0.49381	0.475297
OS3_CGATCGGAGATAGGAG-1_3	-0.69312	1.09158	1.84908	-0.0935969
OS3_CGATCGGAGGCCGAAT-1_3	-0.473002	1.03375	-0.218964	-0.0616169
OS3_CGATCGGGTCTCTCTG-1_3	1.51286	-0.484908	-0.330933	-0.0736573
OS3_CGATCGGTCACCCTCA-1_3	0.262224	-0.82756	0.228135	-0.105867
OS3_CGATGGCAGATATACG-1_3	-0.144465	1.51982	-0.0159148	-0.0799344
OS3_CGATGGCAGGCTACGA-1_3	0.46315	-0.160959	-0.077813	-0.0611482
OS3_CGATGGCAGTGTGAAT-1_3	-0.564654	2.27243	-0.297405	-0.0840757
OS3_CGATGGCAGTTACGGG-1_3	-0.22742	-0.448688	0.261117	-0.100383
OS3_CGATGGCGTACGAAAT-1_3	-0.646744	0.197849	0.747407	0.325426
OS3_CGATGGCGTAGCTCCG-1_3	-0.22732	1.50799	-0.34558	-0.0868832
OS3_CGATGGCGTATAGGGC-1_3	-0.580156	-0.355534	0.0876842	-0.0684004
OS3_CGATGGCGTGCAACTT-1_3	-0.49629	-0.655981	-0.239429	-0.0975032
OS3_CGATGGCTCCACTCCA-1_3	0.353191	-0.488708	-0.00278028	-0.0902448
OS3_CGATGGCTCCGCAGTG-1_3	0.207907	-0.688414	-0.254811	0.425589
OS3_CGATGGCTCTGTACGA-1_3	-0.134812	1.92523	-0.264069	0.383174
OS3_CGATGTAAGCCAGTAG-1_3	-0.498884	2.23134	-0.312472	-0.0849249
OS3_CGATGTAAGTTCGCAT-1_3	-0.549434	2.31805	0.026311	-0.0762121
OS3_CGATGTACAGCGTTCG-1_3	-0.557855	2.12766	-0.329614	-0.0726212
OS3_CGATGTATCAGCTCTC-1_3	-0.595576	2.30716	-0.304598	-0.0794867
OS3_CGATGTATCAGCTTAG-1_3	0.363393	-0.854975	0.292419	-0.074363
OS3_CGATGTATCTGGTTCC-1_3	-0.472718	-0.565367	0.655817	-0.122709
OS3_CGATGTATCTTGAGGT-1_3	-0.587666	1.72397	-0.364506	-0.0821664
OS3_CGATTGAAGAATTCCC-1_3	0.119512	0.908018	-0.294939	-0.0641211
OS3_CGATTGAAGGTGCTAG-1_3	-0.525188	-0.393866	-0.0104176	-0.0855771
OS3_CGATTGAGTCGCGAAA-1_3	-0.583438	-0.542111	1.01714	-0.106586
OS3_CGATTGAGTCTAACGT-1_3	0.259715	-0.901126	0.0927376	0.528301
OS3_CGATTGAGTTCGGGCT-1_3	-0.223062	-0.534688	-0.0867136	-0.0900693
OS3_CGATTGATCCTTCAAT-1_3	-0.438158	0.942368	-0.234328	0.922044
OS3_CGCCAAGAGACGCTTT-1_3	0.0496137	2.26736	0.416074	-0.0564061
OS3_CGCCAAGCAATGAATG-1_3	-0.531188	1.15771	-0.310136	-0.0872505
OS3_CGCCAAGGTACCGCTG-1_3	-0.191517	-0.21579	1.05031	0.271792
OS3_CGCCAAGGTTATCCGA-1_3	0.332485	1.36837	0.300936	-0.0564363
OS3_CGCCAAGGTTCTCATT-1_3	-0.178683	2.27901	-0.0750777	0.348844
OS3_CGCCAAGTCCCTGACT-1_3	-0.292802	0.927339	-0.36568	0.44791
OS3_CGCCAAGTCGCGCCAA-1_3	-0.536474	2.21567	-0.319533	-0.0785194
OS3_CGCCAAGTCTCGAGTA-1_3	-0.238437	1.44144	-0.356123	-0.0875773
OS3_CGCGGTAAGGCTCATT-1_3	-0.560526	1.27822	0.0251452	-0.0875513
OS3_CGCGGTACAATGACCT-1_3	-0.0572696	2.07059	-0.310006	-0.0660021
OS3_CGCGGTACACCTATCC-1_3	-0.662836	0.600864	0.678834	-0.0490444
OS3_CGCGGTACACGGTAGA-1_3	-0.530953	2.05971	-0.3184	-0.0729088
OS3_CGCGGTACAGACAAGC-1_3	0.1097	-0.869102	-0.270296	-0.0714508
OS3_CGCGGTATCCGCGCAA-1_3	-0.68371	-0.374043	-0.373013	-0.111881
OS3_CGCGTTTAGGGCTTGA-1_3	-0.563465	1.42864	0.00964521	-0.0743452
OS3_CGCGTTTTCAGTACGT-1_3	-0.612567	1.41987	0.0257086	-0.0940776
OS3_CGCTATCAGCCAGTTT-1_3	-0.170806	1.78875	-0.339002	-0.0860675
OS3_CGCTATCAGGACATTA-1_3	-0.660403	1.99018	-0.304404	-0.0806506
OS3_CGCTATCAGTACGTAA-1_3	0.000782994	1.32723	-0.34756	-0.0799087
OS3_CGCTATCAGTCCATAC-1_3	0.16379	-0.319254	-0.0225418	-0.0448255
OS3_CGCTATCCAATTGCTG-1_3	0.510712	-0.874433	-0.304094	-0.0697183
OS3_CGCTATCCAGATTGCT-1_3	-0.536882	-0.189045	0.713852	-0.0773032
OS3_CGCTATCTCTGCCAGG-1_3	-0.630867	2.10839	-0.0855328	-0.0942053
OS3_CGCTGGAAGATAGGAG-1_3	-0.0186844	-0.892309	-0.0311092	-0.057879
OS3_CGCTGGAAGCGTTCCG-1_3	-0.430306	1.59186	-0.219882	-0.0376518
OS3_CGCTGGAAGCTGGAAC-1_3	1.76724	-0.131813	-0.0769266	-0.0866832
OS3_CGCTGGAAGGTGGGTT-1_3	-0.592363	1.16941	0.0116804	0.424737
OS3_CGCTGGAAGTGTTAGA-1_3	-0.488278	1.45021	0.110615	0.472006
OS3_CGCTGGAGTCGGCACT-1_3	-0.451948	1.67325	-0.234722	-0.0420495
OS3_CGCTGGATCAACACAC-1_3	-0.540468	2.04214	-0.28374	-0.098024
OS3_CGCTTCAAGAGCAATT-1_3	-0.624894	-0.23954	-0.368477	-0.13251
OS3_CGCTTCAAGTTCGCAT-1_3	-0.548454	1.00719	0.0329049	-0.0769834
OS3_CGCTTCAGTCGGCTCA-1_3	1.6784	-0.357822	0.0478471	0.385642
OS3_CGCTTCAGTGACCAAG-1_3	-0.207429	2.43369	-0.0428782	-0.0779634
OS3_CGCTTCATCCTCTAGC-1_3	1.10225	-0.423567	-0.342229	0.328912
OS3_CGCTTCATCGAATGCT-1_3	-0.684296	1.47029	0.25398	-0.0608414
OS3_CGCTTCATCGCCAAAT-1_3	0.584586	-0.773298	-0.273304	-0.0681379
OS3_CGGACACCAGGTCTCG-1_3	-0.56138	2.13532	-0.312123	-0.0896292
OS3_CGGACACGTAGCCTAT-1_3	0.328571	-0.78982	-0.307794	-0.0522541
OS3_CGGACACGTCCCTTGT-1_3	-0.16448	-0.515225	-0.292231	-0.0679234
OS3_CGGACACGTTAAAGAC-1_3	0.0333744	0.474735	-0.278669	-0.0685158
OS3_CGGACACGTTACCAGT-1_3	0.288849	-0.826359	0.0492596	-0.0738696
OS3_CGGACACTCCAAACTG-1_3	0.167035	1.88051	0.0473706	0.412817
OS3_CGGACGTAGGATGGTC-1_3	-0.630769	1.07739	0.672341	-0.0769983
OS3_CGGACGTCACGGTAGA-1_3	0.437813	0.551394	-0.306128	-0.0614484
OS3_CGGACGTTCATTGCGA-1_3	-0.251353	-0.611442	-0.338826	-0.0770309
OS3_CGGACTGCAGACGCTC-1_3	-0.598685	1.94891	-0.319584	-0.059383
OS3_CGGACTGCATGCATGT-1_3	0.479338	-0.854517	0.908636	-0.0864011
OS3_CGGAGCTAGCGTCTAT-1_3	-0.544685	1.44563	-0.27354	-0.0520243
OS3_CGGAGCTCAATAGCAA-1_3	0.366347	1.19209	0.303359	0.47533
OS3_CGGAGCTCATTCCTCG-1_3	-0.59613	1.9798	-0.0258406	0.343225
OS3_CGGAGCTGTATTACCG-1_3	-0.0617745	1.35861	-0.285013	-0.0674449
OS3_CGGAGCTGTTACGCGC-1_3	-0.00045479	1.54293	0.524754	0.412478
OS3_CGGAGCTTCACGCATA-1_3	0.0729614	-0.433031	-0.295357	-0.0902141
OS3_CGGAGTCTCCCACTTG-1_3	0.977423	-0.697554	-0.194722	-0.0677901
OS3_CGGAGTCTCGTAGATC-1_3	-0.512766	2.23253	-0.281144	-0.0693532
OS3_CGGAGTCTCTCAAACG-1_3	0.0912663	-0.633534	-0.370742	0.272982
OS3_CGGCTAGCAAGTAGTA-1_3	-0.0217477	0.692642	-0.0363241	-0.0800265
OS3_CGGCTAGCAGGGTATG-1_3	0.66373	0.131253	0.642053	-0.118096
OS3_CGGCTAGCAGTTAACC-1_3	0.205235	0.680531	0.536824	0.574658
OS3_CGGCTAGGTCATCCCT-1_3	0.352291	-0.906095	-0.310855	-0.0904414
OS3_CGGCTAGTCACGAAGG-1_3	-0.608064	2.24479	-0.00700364	-0.0778486
OS3_CGGCTAGTCGCAAACT-1_3	-0.045358	2.50844	0.00989726	-0.0676267
OS3_CGGGTCAAGCCAGAAC-1_3	0.183984	0.267123	-0.369623	-0.0897092
OS3_CGGGTCAGTCAGTGGA-1_3	-0.453647	0.657803	0.389326	0.23486
OS3_CGGGTCAGTGCACTTA-1_3	-0.5244	1.23349	0.493971	-0.0673929
OS3_CGGGTCATCGTTTATC-1_3	-0.138642	1.17857	-0.0154046	-0.0696241
OS3_CGGTTAAAGAGGGATA-1_3	-0.667927	2.01565	-0.355745	-0.109421
OS3_CGGTTAAAGCTCCTTC-1_3	-0.678963	-0.563611	-0.0821395	-0.0889998
OS3_CGGTTAAGTACGAAAT-1_3	-0.415363	-0.680386	0.190543	-0.0283483
OS3_CGGTTAAGTATAAACG-1_3	-0.0398043	-0.852736	0.0530441	-0.025847
OS3_CGGTTAAGTATCTGCA-1_3	-0.576823	2.13929	-0.016632	-0.0475514
OS3_CGGTTAAGTCGAACAG-1_3	-0.0885642	1.11766	-0.300264	0.387162
OS3_CGGTTAATCTCGTTTA-1_3	-0.619796	0.31999	0.00406742	0.577367
OS3_CGTAGCGAGACAGACC-1_3	0.758401	-0.848679	0.524885	-0.107487
OS3_CGTAGCGGTACGCACC-1_3	1.23324	-0.441006	-0.314588	-0.0607343
OS3_CGTAGGCAGAAGGTTT-1_3	-0.48467	2.35342	-0.273637	-0.0725496
OS3_CGTAGGCCACATAACC-1_3	0.511416	-0.326003	0.115942	-0.0255467
OS3_CGTAGGCCACTGTTAG-1_3	-0.553262	1.90103	-0.270586	-0.081802
OS3_CGTAGGCGTACTCAAC-1_3	0.427318	-0.240289	0.890832	-0.0945649
OS3_CGTCACTAGATCCCGC-1_3	-0.544361	1.03371	0.050935	-0.045569
OS3_CGTCACTAGCAGACTG-1_3	0.343228	0.167704	-0.366122	-0.0804349
OS3_CGTCACTGTACTCGCG-1_3	-0.520266	1.53182	-0.255461	-0.0848056
OS3_CGTCACTTCATGTGGT-1_3	-0.160285	-1.07206	-0.407155	-0.108697
OS3_CGTCACTTCCCATTAT-1_3	0.426387	0.240386	-0.358344	-0.104717
OS3_CGTCAGGAGGTGTGGT-1_3	-0.0961369	-0.580983	0.499293	-0.104126
OS3_CGTCAGGAGTGAATTG-1_3	-0.58411	1.50908	1.18504	-0.033588
OS3_CGTCAGGGTTATTCTC-1_3	-0.563783	2.22326	-0.0448308	-0.0598623
OS3_CGTCCATTCTCTGCTG-1_3	-0.512167	0.632942	-0.320849	-0.0638106
OS3_CGTCTACAGCTACCTA-1_3	-0.602305	0.591116	0.035184	-0.0911771
OS3_CGTCTACCACACATGT-1_3	-0.565942	0.361262	0.440292	-0.0972158
OS3_CGTCTACCATACTCTT-1_3	0.105335	1.33433	-0.333191	-0.121166
OS3_CGTCTACGTTAAGACA-1_3	0.757271	-0.720007	-0.25201	-0.0790299
OS3_CGTGAGCAGGTGATAT-1_3	-0.0535506	1.88755	-0.281634	-0.0877856
OS3_CGTGAGCAGTCCATAC-1_3	-0.349842	-0.517273	0.0769554	-0.105498
OS3_CGTGAGCCAGCGAACA-1_3	0.752834	-0.211429	-0.251104	-0.073227
OS3_CGTGAGCGTAACGCGA-1_3	-0.0816845	2.36295	-0.0291285	-0.0756
OS3_CGTGAGCGTAAGGGAA-1_3	-0.560603	2.02523	0.0404659	-0.082344
OS3_CGTGTAACACCAGCAC-1_3	-0.011207	2.17081	0.0924882	-0.0771379
OS3_CGTGTAACACCCATTC-1_3	-0.190423	2.37664	-0.324795	-0.0741334
OS3_CGTGTAACAGGAATCG-1_3	-0.175975	1.95479	-0.0601691	-0.077836
OS3_CGTGTAAGTATGAAAC-1_3	-0.0899254	1.31386	-0.330209	-0.0950225
OS3_CGTGTAATCACCACCT-1_3	-0.475704	-0.695114	0.1152	-0.0605909
OS3_CGTGTAATCAGAAATG-1_3	-0.548543	-0.739261	0.984086	-0.111444
OS3_CGTGTCTAGAATTGTG-1_3	0.105178	0.25918	0.309808	-0.0805039
OS3_CGTGTCTAGATCGGGT-1_3	-0.286578	0.158429	0.0430145	-0.0924438
OS3_CGTGTCTCAGTTTACG-1_3	-0.477285	1.77664	0.126469	-0.0457667
OS3_CGTGTCTGTAAGTGTA-1_3	-0.27389	1.97767	-0.0743554	-0.0950244
OS3_CGTGTCTTCAACGGGA-1_3	-0.532718	1.61153	-0.268857	-0.0388352
OS3_CGTGTCTTCGTGGGAA-1_3	-0.742859	1.81381	-0.135065	0.216455
OS3_CGTTAGAAGACACTAA-1_3	0.632191	1.83383	-0.278401	-0.0374056
OS3_CGTTAGAAGGCTACGA-1_3	0.824954	0.381987	0.0774586	0.260404
OS3_CGTTAGACAAGCTGTT-1_3	-0.600553	2.35184	-0.0234309	-0.09345
OS3_CGTTAGAGTGTGAAAT-1_3	-0.555759	1.65174	0.347628	-0.0732032
OS3_CGTTCTGGTAATCACC-1_3	-0.685013	1.83625	0.102903	0.299297
OS3_CGTTCTGTCACGAAGG-1_3	-0.568824	1.27417	0.449382	-0.094168
OS3_CGTTCTGTCGCCGTGA-1_3	-0.214415	-0.93188	0.103856	-0.107728
OS3_CGTTGGGAGCGCCTTG-1_3	-0.517938	2.51869	0.157083	-0.0674367
OS3_CGTTGGGGTTCCATGA-1_3	-0.560217	1.97972	-0.299672	0.403425
OS3_CTAACTTAGGTGTGGT-1_3	0.729729	-0.180609	0.280387	-0.0821209
OS3_CTAACTTTCCGAGCCA-1_3	-0.241661	-0.65775	-0.304081	-0.0980118
OS3_CTAAGACCATGTCGAT-1_3	0.906665	-0.146157	0.547419	-0.0644347
OS3_CTAAGACGTGCAACTT-1_3	-0.170521	-0.304842	-0.297599	-0.0719811
OS3_CTAAGACGTTTGACAC-1_3	-0.652851	1.6014	-0.013917	-0.118624
OS3_CTAAGACTCGATCCCT-1_3	-0.221946	0.367194	-0.349713	-0.0910506
OS3_CTAAGACTCTCCCTGA-1_3	-0.140168	1.29394	0.0101133	-0.0644006
OS3_CTAATGGGTAAATGTG-1_3	-0.462709	-0.0303025	-0.271475	-0.0845118
OS3_CTAATGGGTCTTGTCC-1_3	-0.525992	1.30381	-0.31839	-0.0671391
OS3_CTAATGGTCCAACCAA-1_3	-0.524225	1.71682	0.416061	0.420511
OS3_CTAATGGTCCACTCCA-1_3	-0.166301	-0.837786	-0.260682	-0.0717988
OS3_CTACACCCACCTCGGA-1_3	-0.64336	0.889955	0.40682	0.295161
OS3_CTACACCCACTTAAGC-1_3	-0.579828	1.93975	0.108471	0.346005
OS3_CTACACCCAGCTCCGA-1_3	0.158637	1.17826	0.126852	-0.0560706
OS3_CTACACCCAGTGAGTG-1_3	0.204414	1.01409	-0.285469	-0.0173605
OS3_CTACACCGTCACCCAG-1_3	-0.193121	2.13587	0.0738224	-0.105997
OS3_CTACACCGTCGAGATG-1_3	-0.605244	2.1467	-0.0298009	-0.0641969
OS3_CTACACCTCCTAAGTG-1_3	-0.11185	1.01504	-0.0103405	-0.063518
OS3_CTACATTAGACGCACA-1_3	0.644488	-0.659659	-0.204921	-0.0450752
OS3_CTACATTAGCCACCTG-1_3	-0.543825	1.82928	1.09407	-0.0730613
OS3_CTACCCACACCAGCAC-1_3	-0.677336	-0.540974	-0.136586	-0.0937969
OS3_CTACCCAGTCAACATC-1_3	-0.596945	2.24388	-0.093224	-0.0839935
OS3_CTACCCAGTGGTTTCA-1_3	-0.127484	0.758365	0.24373	-0.0643404
OS3_CTACCCAGTTGATTCG-1_3	-0.621706	-0.525235	0.606276	-0.0711047
OS3_CTACGTCAGAACAACT-1_3	-0.544636	-0.421753	-0.287453	0.387296
OS3_CTACGTCAGATGTGGC-1_3	-0.269569	1.59572	-0.113894	-0.117736
OS3_CTACGTCCATGTAAGA-1_3	-0.556414	1.71269	0.0331952	-0.0585776
OS3_CTACGTCTCTCCTATA-1_3	-0.311461	-0.685835	0.17308	-0.0869697
OS3_CTAGAGTAGAGTAATC-1_3	-0.611236	0.0554283	-0.0157005	-0.0908813
OS3_CTAGAGTAGAGTACCG-1_3	-0.576527	0.615329	-0.328415	-0.0548009
OS3_CTAGAGTAGGTAAACT-1_3	0.153437	2.01851	-0.27135	-0.0773304
OS3_CTAGAGTCAAGTCTAC-1_3	-0.602105	1.82074	-0.332565	-0.0870248
OS3_CTAGAGTCAGTAACGG-1_3	1.05011	-0.651919	-0.228122	-0.0496245
OS3_CTAGCCTCATAGACTC-1_3	-0.617292	0.393318	-0.334203	-0.101824
OS3_CTAGCCTCATGCAACT-1_3	-0.516097	1.52849	-0.257993	-0.0514681
OS3_CTAGCCTCATTACCTT-1_3	-0.571432	0.255779	0.37558	-0.0786694
OS3_CTAGCCTGTCGCCATG-1_3	-0.679909	-0.9751	0.229046	-0.0919301
OS3_CTAGCCTGTGCACCAC-1_3	0.0751466	0.838511	0.333053	-0.0604131
OS3_CTAGCCTTCGAACTGT-1_3	-0.391457	0.903437	0.655071	-0.0918076
OS3_CTAGTGAAGACAGGCT-1_3	0.113475	1.01889	-0.304533	-0.112499
OS3_CTCACACAGACACTAA-1_3	-0.537818	1.44289	0.0456166	-0.0389816
OS3_CTCACACAGCTGATAA-1_3	-0.591526	2.06616	-0.305422	-0.0729466
OS3_CTCACACAGTTTAGGA-1_3	-0.222506	0.379811	0.424182	-0.0672362
OS3_CTCACACGTGGAAAGA-1_3	-0.609277	1.06704	1.15176	-0.0751395
OS3_CTCACACGTTCCATGA-1_3	-0.518872	1.89813	0.0554562	-0.0742939
OS3_CTCAGAAAGAGGACGG-1_3	-0.650587	-0.700009	-0.34491	-0.0998977
OS3_CTCAGAAAGTCACGCC-1_3	-0.150595	-0.651525	-0.385452	-0.10251
OS3_CTCAGAACAACACCTA-1_3	0.205209	0.893287	-0.0866526	-0.0795336
OS3_CTCAGAACATAGTAAG-1_3	-0.00215487	1.90485	-0.0348733	-0.0828732
OS3_CTCAGAAGTCAAAGCG-1_3	0.470872	-0.190333	-0.232845	-0.0553479
OS3_CTCAGAAGTTCAACCA-1_3	-0.100036	0.623109	0.366427	-0.0738249
OS3_CTCAGAATCCCGACTT-1_3	-0.00281806	1.82658	-0.232052	0.422722
OS3_CTCAGAATCGAGCCCA-1_3	-0.247032	1.94046	0.316739	-0.0834488
OS3_CTCATTAAGCCTATGT-1_3	0.636005	1.80512	-0.217572	-0.0520112
OS3_CTCATTATCTCCGGTT-1_3	-0.304336	1.57409	-0.168391	-0.100361
OS3_CTCCTAGAGGCATGGT-1_3	-0.555329	1.22138	0.0322352	-0.0776524
OS3_CTCCTAGGTCACTGGC-1_3	0.594736	-0.765319	-0.292807	-0.0884787
OS3_CTCCTAGTCACGCGGT-1_3	2.22917	-0.712674	-0.214468	-0.0732894
OS3_CTCCTAGTCTAACTGG-1_3	-0.485679	1.25142	-0.282053	-0.0767678
OS3_CTCGAAACAATGTAAG-1_3	0.375819	-0.807684	-0.250392	-0.0634562
OS3_CTCGAAAGTATATCCG-1_3	0.210778	1.06898	0.108243	-0.0757284
OS3_CTCGAAAGTTCTGAAC-1_3	-0.123314	2.20821	-0.308689	-0.0650953
OS3_CTCGAAATCAAACAAG-1_3	0.567085	0.124181	-0.260109	-0.072294
OS3_CTCGAAATCCACGTTC-1_3	-0.0650539	-0.635379	-0.361565	-0.103894
OS3_CTCGAAATCCCAGGTG-1_3	-0.540568	1.03439	1.28298	-0.0829636
OS3_CTCGAGGGTCCTGCTT-1_3	-0.521406	1.54036	0.228391	-0.0881421
OS3_CTCGAGGGTCTCAACA-1_3	1.52333	-0.711892	0.253805	-0.0647414
OS3_CTCGAGGGTGAAATCA-1_3	-0.542787	1.23226	0.0773386	-0.100913
[truncated: 8,709 more rows]
