# Supplementary material for: Single-cell transcriptomics reveals metabolic remodeling and functional specialization in the immune microenvironment of bone tumors
Source: J Transl Med. 2025 May 16;23:554. doi: 10.1186/s12967-025-06346-0 (PMC12084933; doi:10.1186/s12967-025-06346-0)
Supplement: Supplementary file 8 — Supplementary Material 8 [file 12967_2025_6346_MOESM8_ESM.xlsx]

## Sheet: c_k_d
KEGG	C09_Tnaive_TCF7	C10_CD8 Tem_GZMK	C10_CD8 Tem_GZMK	C12_Treg_FOXP3
Citrate cycle (TCA cycle)	0.25304	0.265273	0.29886	0.285656
Fructose and mannose metabolism	0.188948	0.159477	0.196597	0.226431
Ascorbate and aldarate metabolism	-0.0362987	-0.0364825	-0.0124843	0.00665236
Starch and sucrose metabolism	0.0202993	0.0117363	0.0229804	0.101096
Amino sugar and nucleotide sugar metabolism	0.0504222	0.0341303	0.0520179	0.0987248
Butanoate metabolism	0.0715707	0.0562693	0.0616702	0.0819889
Nitrogen metabolism	0.0253977	0.0263405	0.0453639	0.00168054
Sulfur metabolism	0.0181554	0.0195458	0.0151806	0.0933808
Fatty acid biosynthesis	-0.0462687	-0.0454101	-0.0670572	-0.0360079
Fatty acid elongation	0.182862	0.177561	0.211035	0.24573
Fatty acid degradation	0.0942684	0.0961253	0.119118	0.137723
Steroid hormone biosynthesis	-0.039091	-0.043121	0.0552082	-0.0399695
Glycerolipid metabolism	0.00661407	0.00958179	0.00610252	0.0210812
Glycerophospholipid metabolism	0.0149189	0.0212428	0.0267887	0.0185739
Ether lipid metabolism	-0.0265887	-0.0029417	0.0116414	-0.0223594
Sphingolipid metabolism	0.0101521	0.0110926	0.00733813	0.0319541
Arachidonic acid metabolism	0.0661405	0.0444903	0.170642	0.0819166
Linoleic acid metabolism	-0.0549784	-0.00456131	0.0209916	-0.0856714
alpha-Linolenic acid metabolism	-0.025491	0.000357519	0.0370789	-0.0304508
Biosynthesis of unsaturated fatty acids	0.104072	0.0932091	0.0906791	0.158182
Alanine, aspartate and glutamate metabolism	0.0322497	0.0163343	0.0265315	0.033892
Glycine, serine and threonine metabolism	-0.0168343	-0.00529213	-0.0024388	0.0160501
Cysteine and methionine metabolism	0.376066	0.273974	0.249535	0.368558
Arginine biosynthesis	0.00748132	0.0167138	0.0299546	0.0205632
Arginine and proline metabolism	0.136266	0.152945	0.102818	0.245301
Histidine metabolism	-0.0491134	-0.044168	-0.0251046	-0.0367648
beta-Alanine metabolism	0.0755874	0.0652606	0.0766305	0.124611
Phosphonate and phosphinate metabolism	0.00677883	0.00673553	0.024096	0.0128363
Selenocompound metabolism	-0.0508016	-0.0459491	-0.0543946	-0.0182508
Mucin type O-glycan biosynthesis	-0.00641314	0.00277285	-0.00292707	-0.011338
Mannose type O-glycan biosynthesis	-0.0474343	-0.0444761	-0.0291615	-0.0528216
Other types of O-glycan biosynthesis	0.0234699	0.0103124	0.0399344	0.0290167
Glycosaminoglycan biosynthesis - heparan sulfate / heparin	-0.0529379	-0.0554585	-0.0423242	-0.0341223
Glycosphingolipid biosynthesis - lacto and neolacto series	-0.0373135	-0.0221369	-0.00118382	-0.0255385
Pantothenate and CoA biosynthesis	0.0226207	0.0122474	0.0402093	0.015194
Folate biosynthesis	0.0108593	0.0165867	0.103652	-0.00838221
One carbon pool by folate	0.0024461	-0.00816259	-0.0168616	0.0470657
Retinol metabolism	0.00481249	-0.00343547	0.0380159	-0.0108544
Ubiquinone and other terpenoid-quinone biosynthesis	0.0137713	0.0150538	0.0163398	0.0301096
Drug metabolism - cytochrome P450	0.23318	0.245495	0.281715	0.2183
Drug metabolism - other enzymes	0.196154	0.175203	0.200387	0.235547
