# Supplementary material for: Single-cell transcriptomics reveals metabolic remodeling and functional specialization in the immune microenvironment of bone tumors
Source: J Transl Med. 2025 May 16;23:554. doi: 10.1186/s12967-025-06346-0 (PMC12084933; doi:10.1186/s12967-025-06346-0)
Supplement: Supplementary file 9 — Supplementary Material 9 [file 12967_2025_6346_MOESM9_ESM.xlsx]

## Sheet: HSMM$celltype
ID	Cluster	State	Pseudotime
ES3_TAGTGGTTCTCCTATA-1_7	C04_Macrophage_CCL3L1	State1	10.4431
GCTB5_TTACAGGAGCAGTCTT-1_14	C04_Macrophage_CCL3L1	State6	11.7833
GCTB2_CTCATGCCAACGGGTA-1_11	C04_Macrophage_CCL3L1	State1	16.285
GCTB2_ATAGAGATCTTACGGA-1_10	C04_Macrophage_CCL3L1	State1	15.6819
GCTB5_GTTGAACAGGCCACTC-1_14	C04_Macrophage_CCL3L1	State6	11.3792
GCTB2_TCAGTGAGTCTACATG-1_11	C04_Macrophage_CCL3L1	State1	17.9385
ES2_ATCGAGTTCAAAGTAG-1_6	C04_Macrophage_CCL3L1	State1	12.0155
GCTB5_ATCTTCATCTGAATCG-1_14	C04_Macrophage_CCL3L1	State6	11.6812
GCTB3_GTCCCATCACGACGTC-1_12	C04_Macrophage_CCL3L1	State1	17.5356
GCTB5_ATTCACTGTGAGCCAA-1_14	C04_Macrophage_CCL3L1	State6	11.7432
ES3_ATGGGAGCAGCCTGTG-1_7	C04_Macrophage_CCL3L1	State1	12.8603
GCTB1_GATCATGCACGTAGAG-1_9	C04_Macrophage_CCL3L1	State1	17.6551
ES2_CTCGAAAAGACCGGAT-1_6	C04_Macrophage_CCL3L1	State1	13.1378
GCTB2_GTGCAGCAGTATGCAA-1_10	C04_Macrophage_CCL3L1	State1	18.0057
GCTB5_ACAGGGATCTGTTCAT-1_14	C04_Macrophage_CCL3L1	State6	11.6687
GCTB2_GGAGAACCAGGCCCTA-1_10	C04_Macrophage_CCL3L1	State1	18.2922
OS1_AGGCCGTGTATGAAAC-1_1	C04_Macrophage_CCL3L1	State6	8.22541
ES3_TTGGCAAAGCGTAGTG-1_7	C04_Macrophage_CCL3L1	State1	12.2255
ES3_CGAGCCAGTATCACCA-1_7	C04_Macrophage_CCL3L1	State1	12.8227
ES3_GCGAGAAAGCGGATCA-1_7	C04_Macrophage_CCL3L1	State1	10.1607
ES3_AAGGCAGCAGCGTAAG-1_7	C04_Macrophage_CCL3L1	State1	12.8504
GCTB5_AGGTTGTAGTGGTGGT-1_14	C04_Macrophage_CCL3L1	State6	11.4587
GCTB3_CCAAGCGGTCCAACGC-1_12	C04_Macrophage_CCL3L1	State1	16.3285
GCTB3_CCTCATGAGACTCTAC-1_12	C04_Macrophage_CCL3L1	State1	18.543
GCTB2_TGAGCATAGGCGCTTC-1_11	C04_Macrophage_CCL3L1	State1	17.9712
GCTB5_TCAGCAACAGAGAATT-1_14	C04_Macrophage_CCL3L1	State6	11.9867
GCTB1_TTGTGGAAGCGTATGG-1_9	C04_Macrophage_CCL3L1	State1	16.0166
GCTB2_CGTTGGGCATAACTCG-1_11	C04_Macrophage_CCL3L1	State1	14.5641
GCTB3_TACACCCAGATCGGTG-1_12	C04_Macrophage_CCL3L1	State1	18.254
GCTB2_TTCCTTCTCCCACAGG-1_10	C04_Macrophage_CCL3L1	State1	17.4555
GCTB3_AGACTCATCCACACCT-1_12	C04_Macrophage_CCL3L1	State1	18.3223
GCTB2_ATACCGACAACCCGCA-1_10	C04_Macrophage_CCL3L1	State1	18.1391
GCTB5_GCTACCTAGATGAACT-1_14	C04_Macrophage_CCL3L1	State6	11.6879
GCTB5_CATACCCCATTCATCT-1_14	C04_Macrophage_CCL3L1	State6	11.7326
GCTB5_TATTCCATCTGGTGCG-1_14	C04_Macrophage_CCL3L1	State6	11.7326
GCTB5_GAACTGTCAAGTGCAG-1_14	C04_Macrophage_CCL3L1	State6	11.6504
GCTB1_CAATTTCTCATCACTT-1_9	C04_Macrophage_CCL3L1	State1	18.0313
GCTB2_TTGTTCAGTGCATTTG-1_11	C04_Macrophage_CCL3L1	State1	16.2156
GCTB2_CACATGATCTCTGACC-1_11	C04_Macrophage_CCL3L1	State1	18.1824
GCTB3_AATCACGGTAGATTAG-1_12	C04_Macrophage_CCL3L1	State1	18.2486
GCTB3_CCACCATTCTTAGCAG-1_12	C04_Macrophage_CCL3L1	State1	18.1133
GCTB2_GACCAATTCTCGTCGT-1_10	C04_Macrophage_CCL3L1	State1	15.3414
ES3_ACGATGTAGCAGGTCA-1_7	C04_Macrophage_CCL3L1	State1	12.871
ES3_TGAGCATGTGACTACT-1_7	C04_Macrophage_CCL3L1	State1	9.51138
OS1_ACATACGGTTACTGAC-1_1	C04_Macrophage_CCL3L1	State6	8.25134
ES3_TTGGCAAAGCCAGTTT-1_7	C04_Macrophage_CCL3L1	State1	12.8559
ES3_GTTCTCGGTTCCATGA-1_7	C04_Macrophage_CCL3L1	State1	9.54765
GCTB2_GTCGTTCCACCGTCTT-1_10	C04_Macrophage_CCL3L1	State1	14.5787
GCTB5_ACAGAAACATTGCAAC-1_14	C04_Macrophage_CCL3L1	State6	11.7486
GCTB2_CGTGCTTCAGAGGTTG-1_10	C04_Macrophage_CCL3L1	State1	16.0447
ES3_AACCGCGGTCGAACAG-1_7	C04_Macrophage_CCL3L1	State1	12.799
GCTB1_ATAGAGACATCGTCCT-1_9	C04_Macrophage_CCL3L1	State1	18.2613
GCTB5_AACGAAATCACCTTAT-1_14	C04_Macrophage_CCL3L1	State6	11.5402
ES3_TTTGCGCCACCATGTA-1_7	C04_Macrophage_CCL3L1	State1	9.54572
OS1_CGACTTCTCGTAGGTT-1_1	C04_Macrophage_CCL3L1	State1	12.3176
GCTB2_TGACCCTAGTCGGGAT-1_10	C04_Macrophage_CCL3L1	State1	15.664
GCTB3_GAAGCCCTCGGCATCG-1_12	C04_Macrophage_CCL3L1	State1	18.1802
GCTB2_GTCTAGAGTTACACTG-1_11	C04_Macrophage_CCL3L1	State1	16.229
GCTB5_AGCTACACACCTCTAC-1_14	C04_Macrophage_CCL3L1	State6	11.76
GCTB5_TTGCTGCAGCACTCTA-1_14	C04_Macrophage_CCL3L1	State6	11.3494
GCTB1_GGGAGATTCGGTAGAG-1_9	C04_Macrophage_CCL3L1	State1	16.0077
ES3_AGCAGCCAGCCGATTT-1_7	C04_Macrophage_CCL3L1	State3	7.0353
ES2_CATTCGCTCCCTTGTG-1_6	C04_Macrophage_CCL3L1	State1	15.6551
GCTB3_GCCATTCAGTTACGTC-1_12	C04_Macrophage_CCL3L1	State1	18.2114
GCTB3_TGCGATACAGTAGGAC-1_12	C04_Macrophage_CCL3L1	State1	18.1766
GCTB2_AGTAGCTCAGACCAGA-1_10	C04_Macrophage_CCL3L1	State1	18.253
ES3_GATGAAAAGCCAACAG-1_7	C04_Macrophage_CCL3L1	State1	12.8611
GCTB5_TCATTTGAGCTAATGA-1_14	C04_Macrophage_CCL3L1	State6	11.7826
ES3_TAAGTGCAGGCCGAAT-1_7	C04_Macrophage_CCL3L1	State1	12.6377
GCTB3_GATAGAATCCTCACTG-1_12	C04_Macrophage_CCL3L1	State1	18.0556
ES2_CGGACGTTCCTCATTA-1_6	C04_Macrophage_CCL3L1	State1	12.8556
ES3_CGATCGGTCACGCATA-1_7	C04_Macrophage_CCL3L1	State1	11.5215
GCTB2_TACTTACGTTCTCCAC-1_11	C04_Macrophage_CCL3L1	State1	18.1622
GCTB1_ACCTGAATCCACGGGT-1_9	C04_Macrophage_CCL3L1	State1	13.6444
GCTB3_TATACCTCATGGATCT-1_12	C04_Macrophage_CCL3L1	State1	18.3183
GCTB5_AGCTTCCAGGTGGCTA-1_14	C04_Macrophage_CCL3L1	State6	11.7294
GCTB2_GAGTCATCAATGGGTG-1_10	C04_Macrophage_CCL3L1	State1	18.1044
ES3_ACAGCTACACTACAGT-1_7	C04_Macrophage_CCL3L1	State1	12.6214
GCTB3_TTCTTGAAGAATTGTG-1_12	C04_Macrophage_CCL3L1	State1	18.1988
ES3_ACTGAACAGTAACCCT-1_7	C04_Macrophage_CCL3L1	State1	10.0916
GCTB3_GGGCGTTAGAGCTGAC-1_12	C04_Macrophage_CCL3L1	State1	18.1407
GCTB3_TGTTCATAGACTACCT-1_12	C04_Macrophage_CCL3L1	State1	18.2643
OS1_AGACGTTGTATCTGCA-1_1	C04_Macrophage_CCL3L1	State1	11.7749
GCTB3_TGACTCCAGAGAGCAA-1_12	C04_Macrophage_CCL3L1	State1	18.0607
GCTB2_TTATTGCCAAGATGTA-1_10	C04_Macrophage_CCL3L1	State1	18.0892
GCTB2_GTTGCGGAGTAATTGG-1_10	C04_Macrophage_CCL3L1	State1	18.0838
GCTB2_GTACAGTAGGTTGGAC-1_11	C04_Macrophage_CCL3L1	State1	18.1243
GCTB1_GCTGCAGCAACTCGTA-1_9	C04_Macrophage_CCL3L1	State1	17.6801
GCTB5_TCATTCAAGCATGGGT-1_14	C04_Macrophage_CCL3L1	State6	11.7126
GCTB2_AAACCCACAAGAATAC-1_11	C04_Macrophage_CCL3L1	State1	15.6843
ES2_GCTCTGTTCCGGCACA-1_6	C04_Macrophage_CCL3L1	State1	9.53405
GCTB3_AATTTCCGTGGACCTC-1_12	C04_Macrophage_CCL3L1	State1	18.1704
GCTB5_CCCTGATTCGAAATCC-1_14	C04_Macrophage_CCL3L1	State6	11.397
ES2_GATCTAGAGAGTTGGC-1_6	C04_Macrophage_CCL3L1	State1	10.3461
ES3_TGAGGGAGTCGCGTGT-1_7	C04_Macrophage_CCL3L1	State1	10.1252
ES2_GCATGCGTCAGCGACC-1_6	C04_Macrophage_CCL3L1	State1	10.4753
GCTB1_GTACAGTCACAAGCTT-1_9	C04_Macrophage_CCL3L1	State1	17.9296
GCTB1_CGTGAATCATGCACTA-1_9	C04_Macrophage_CCL3L1	State1	16.3942
GCTB2_TATACCTGTGTTCAGT-1_10	C04_Macrophage_CCL3L1	State1	14.6867
GCTB3_CCCTCAATCATGCCCT-1_12	C04_Macrophage_CCL3L1	State1	18.3222
GCTB5_GAACACTTCAACCGAT-1_14	C04_Macrophage_CCL3L1	State6	11.8948
ES3_CGGAGCTTCCTAGGGC-1_7	C04_Macrophage_CCL3L1	State1	13.1308
OS3_TAGGCATTCTTAACCT-1_3	C04_Macrophage_CCL3L1	State6	8.22667
OS1_GCACATACAAGCGTAG-1_1	C04_Macrophage_CCL3L1	State6	7.98855
GCTB5_CCTAAGATCCGTGTGG-1_14	C04_Macrophage_CCL3L1	State6	11.6283
ES3_ACGGGCTAGCGCTCCA-1_7	C04_Macrophage_CCL3L1	State1	13.0145
GCTB5_GTAGAGGCAAAGGCTG-1_14	C04_Macrophage_CCL3L1	State6	11.6981
GCTB3_GACCCTTGTAGTCTTG-1_12	C04_Macrophage_CCL3L1	State1	18.4014
ES3_GGATGTTTCAACACCA-1_7	C04_Macrophage_CCL3L1	State1	13.4358
GCTB3_GTGTTAGAGATGATTG-1_12	C04_Macrophage_CCL3L1	State1	18.2668
GCTB2_CTCCAACGTGCACGCT-1_11	C04_Macrophage_CCL3L1	State1	16.0613
GCTB5_GGACGTCAGGTACAGC-1_14	C04_Macrophage_CCL3L1	State6	11.5463
GCTB2_CGGTCAGCATATGGCT-1_11	C04_Macrophage_CCL3L1	State1	18.1436
GCTB1_AAAGGATTCGGCACTG-1_9	C04_Macrophage_CCL3L1	State1	13.948
ES3_TGTCCCAGTAGAGCTG-1_7	C04_Macrophage_CCL3L1	State1	13.0992
GCTB1_CATTTCATCGTAACTG-1_9	C04_Macrophage_CCL3L1	State1	14.5214
GCTB3_TGATTCTAGAACGTGC-1_12	C04_Macrophage_CCL3L1	State1	18.1276
GCTB1_ATTCTTGGTCCGGACT-1_9	C04_Macrophage_CCL3L1	State1	14.1728
GCTB5_CAGAGCCCAAGTATCC-1_14	C04_Macrophage_CCL3L1	State6	11.741
ES2_ATTCTACAGATGGGTC-1_6	C04_Macrophage_CCL3L1	State1	13.3096
ES2_TCCCGATGTTCTGGTA-1_6	C04_Macrophage_CCL3L1	State1	12.8509
ES3_GCAGCCACATATACCG-1_7	C04_Macrophage_CCL3L1	State1	12.8277
GCTB5_GTAACACAGCATCCTA-1_14	C04_Macrophage_CCL3L1	State6	11.6297
GCTB3_TTTACTGTCTTCGACC-1_12	C04_Macrophage_CCL3L1	State1	18.2579
GCTB2_CCGTTCAGTCTGTGAT-1_10	C04_Macrophage_CCL3L1	State1	18.1191
ES3_CTTGGCTAGAAGGCCT-1_7	C04_Macrophage_CCL3L1	State1	13.1055
GCTB3_AGTCAACCAGAGAAAG-1_12	C04_Macrophage_CCL3L1	State1	16.0703
ES3_CAGTAACCATGGATGG-1_7	C04_Macrophage_CCL3L1	State1	10.3149
GCTB3_GCATGATTCGCCTTTG-1_12	C04_Macrophage_CCL3L1	State1	18.2398
ES3_CGAATGTTCGGAAATA-1_7	C04_Macrophage_CCL3L1	State1	11.062
ES3_ACAGCTACAACCGCCA-1_7	C04_Macrophage_CCL3L1	State1	13.3506
GCTB3_CTGGACGTCACTTGGA-1_12	C04_Macrophage_CCL3L1	State1	18.1037
GCTB3_CAGCCAGGTCGTGGAA-1_12	C04_Macrophage_CCL3L1	State1	18.0736
ES2_TCTCTAATCAGGTTCA-1_6	C04_Macrophage_CCL3L1	State1	12.8471
ES2_TCGGTAAAGCAATCTC-1_6	C04_Macrophage_CCL3L1	State1	13.3883
ES3_TAAGCGTTCTCTTGAT-1_7	C04_Macrophage_CCL3L1	State1	9.93581
GCTB5_CGATGCGGTTCCGTTC-1_14	C04_Macrophage_CCL3L1	State6	11.5038
GCTB5_CCTGTTGAGTTTGTCG-1_14	C04_Macrophage_CCL3L1	State6	11.8492
GCTB3_TCCTTCTAGGTCATAA-1_12	C04_Macrophage_CCL3L1	State1	18.2665
GCTB3_TCCGAAACAACGAGGT-1_12	C04_Macrophage_CCL3L1	State1	18.6137
GCTB3_TGCGACGGTGTATTCG-1_12	C04_Macrophage_CCL3L1	State1	18.3221
GCTB2_GTTCTATAGGTGTGAC-1_11	C04_Macrophage_CCL3L1	State1	18.0169
GCTB1_AACCTTTGTATCCTCC-1_9	C04_Macrophage_CCL3L1	State1	14.2849
GCTB3_AGGGAGTGTGAGCTCC-1_12	C04_Macrophage_CCL3L1	State1	18.3225
GCTB3_TATCTTGTCTCCATAT-1_12	C04_Macrophage_CCL3L1	State1	18.6302
ES3_ACATACGCAAGCCCAC-1_7	C04_Macrophage_CCL3L1	State1	12.7994
GCTB5_GGACGTCAGATTGGGC-1_14	C04_Macrophage_CCL3L1	State6	11.4539
ES3_CTCAGAAGTTTACTCT-1_7	C04_Macrophage_CCL3L1	State1	12.9331
GCTB3_TTGACCCGTTCGTAAC-1_12	C04_Macrophage_CCL3L1	State1	18.2496
GCTB5_ACAGGGATCGTTATCT-1_14	C04_Macrophage_CCL3L1	State6	11.8872
GCTB2_CAGGTATGTGGATCGA-1_10	C04_Macrophage_CCL3L1	State1	18.2304
GCTB5_GATGGAGTCCTTATGT-1_14	C04_Macrophage_CCL3L1	State6	11.8648
GCTB2_TACCTCGAGCCATGCC-1_10	C04_Macrophage_CCL3L1	State1	18.3734
GCTB3_AACGAAAGTCGATTAC-1_12	C04_Macrophage_CCL3L1	State1	18.3627
GCTB3_AGGGAGTAGCCACTCG-1_12	C04_Macrophage_CCL3L1	State1	18.544
GCTB5_CCTTTGGAGTCATTGC-1_14	C04_Macrophage_CCL3L1	State6	11.4921
ES2_CGAGCACTCTCAAGTG-1_6	C04_Macrophage_CCL3L1	State1	12.835
GCTB3_CGATGCGCAAGAGAGA-1_12	C04_Macrophage_CCL3L1	State1	18.3203
GCTB5_CAAAGAAGTAGTCTTG-1_14	C04_Macrophage_CCL3L1	State6	11.8022
ES2_TTAGGACGTCGTCTTC-1_6	C04_Macrophage_CCL3L1	State1	13.3324
GCTB3_CCTGCATCATCTAGAC-1_12	C04_Macrophage_CCL3L1	State1	18.5475
GCTB3_GATGGAGCATGGCGCT-1_12	C04_Macrophage_CCL3L1	State1	18.3278
GCTB5_GATTTCTAGCAACAGC-1_14	C04_Macrophage_CCL3L1	State6	11.5763
ES3_AACTCAGAGTTACCCA-1_7	C04_Macrophage_CCL3L1	State1	12.8151
GCTB3_TGATTCTCAGAATTCC-1_12	C04_Macrophage_CCL3L1	State1	18.1964
GCTB1_TACTTACAGCGCCTCA-1_9	C04_Macrophage_CCL3L1	State1	18.3417
GCTB2_GTTGTAGGTACGTTCA-1_10	C04_Macrophage_CCL3L1	State1	18.1755
GCTB2_GTCATGATCCATTTCA-1_10	C04_Macrophage_CCL3L1	State1	17.3466
ES2_GACGCGTAGTAGATGT-1_6	C04_Macrophage_CCL3L1	State1	13.1179
GCTB3_GAGACCCTCGGAATTC-1_12	C04_Macrophage_CCL3L1	State1	18.4476
ES3_GCTGCAGCATTGTGCA-1_7	C04_Macrophage_CCL3L1	State1	15.6568
GCTB2_TTGGGCGCAGCGTAGA-1_10	C04_Macrophage_CCL3L1	State1	17.0286
ES3_AACTGGTCATCGACGC-1_7	C04_Macrophage_CCL3L1	State1	9.46539
GCTB5_TCTACCGTCGCCGTGA-1_14	C04_Macrophage_CCL3L1	State6	11.6563
ES3_AAAGATGGTCGACTGC-1_7	C04_Macrophage_CCL3L1	State1	12.8872
GCTB5_TCGGGTGCATGACGAG-1_14	C04_Macrophage_CCL3L1	State6	11.5193
GCTB3_GGGTGAATCGGTCGGT-1_12	C04_Macrophage_CCL3L1	State1	18.0767
GCTB3_TCATATCAGTTTCAGC-1_12	C04_Macrophage_CCL3L1	State1	16.2642
GCTB3_GATTCTTGTCAGGTAG-1_12	C04_Macrophage_CCL3L1	State1	14.7385
OS1_ACACCCTTCGCTTGTC-1_1	C04_Macrophage_CCL3L1	State6	8.5915
GCTB3_GTATTTCTCTGAGAGG-1_12	C04_Macrophage_CCL3L1	State1	18.5327
GCTB5_CATTCCGTCCTTGACC-1_14	C04_Macrophage_CCL3L1	State6	11.9692
GCTB5_GGTCACGCACAAATGA-1_14	C04_Macrophage_CCL3L1	State6	11.5967
GCTB2_CTGCCATTCTCCACTG-1_10	C04_Macrophage_CCL3L1	State1	16.0188
ES3_TGACGGCAGTTGCAGG-1_7	C04_Macrophage_CCL3L1	State1	13.4034
GCTB5_GGGTCACGTTCAGTAC-1_14	C04_Macrophage_CCL3L1	State6	11.6467
GCTB5_TTGTTTGCACCTGAAT-1_14	C04_Macrophage_CCL3L1	State6	11.6491
GCTB3_AGCCACGTCGGCCAAC-1_12	C04_Macrophage_CCL3L1	State1	18.2656
GCTB5_CAATGACTCTCAATCT-1_14	C04_Macrophage_CCL3L1	State6	11.6642
GCTB2_ACTTATCCACGCCAGT-1_11	C04_Macrophage_CCL3L1	State1	17.3815
GCTB5_CAACCTCCAAGTGGCA-1_14	C04_Macrophage_CCL3L1	State6	11.8016
GCTB2_CCACACTGTCTGTAGT-1_11	C04_Macrophage_CCL3L1	State1	18.5985
GCTB1_ACGGTTAAGCGTGTTT-1_9	C04_Macrophage_CCL3L1	State1	9.97902
ES3_CTCTACGCATCCGCGA-1_7	C04_Macrophage_CCL3L1	State1	12.4075
GCTB5_TTGAACGAGGACATCG-1_14	C04_Macrophage_CCL3L1	State6	11.4763
GCTB2_CCACACTGTTAATGAG-1_10	C04_Macrophage_CCL3L1	State1	18.196
GCTB5_ATTCCTAAGCACTAAA-1_14	C04_Macrophage_CCL3L1	State6	11.64
GCTB5_GCGGAAATCATGAGTC-1_14	C04_Macrophage_CCL3L1	State6	11.6378
GCTB2_CAATACGCACTTGTGA-1_11	C04_Macrophage_CCL3L1	State1	14.6883
GCTB3_GTCAGCGGTCGCTTGG-1_12	C04_Macrophage_CCL3L1	State1	18.2148
GCTB3_ATTTCACTCTTAGTTC-1_12	C04_Macrophage_CCL3L1	State1	18.5257
ES3_ATTCTACGTGAAAGAG-1_7	C04_Macrophage_CCL3L1	State1	9.44408
GCTB3_GTAGGAGTCAAGCGTT-1_12	C04_Macrophage_CCL3L1	State1	18.4044
GCTB1_CGTCCATCAGCGGTTC-1_9	C04_Macrophage_CCL3L1	State1	18.5294
GCTB3_CTGTGGGAGTAAATGC-1_12	C04_Macrophage_CCL3L1	State1	16.0502
GCTB5_TGGATCAGTCATACCA-1_14	C04_Macrophage_CCL3L1	State6	11.7295
GCTB2_GGGACCTCAGTTAGGG-1_11	C04_Macrophage_CCL3L1	State1	14.4993
GCTB3_CATTGAGAGAACTCCT-1_12	C04_Macrophage_CCL3L1	State1	18.3959
GCTB2_CGTCCATCAGACCGCT-1_11	C04_Macrophage_CCL3L1	State1	17.9084
GCTB5_TGCGGGTCAGGAACCA-1_14	C04_Macrophage_CCL3L1	State6	11.6159
GCTB2_GGGACCTTCTCTGAGA-1_10	C04_Macrophage_CCL3L1	State1	17.3512
GCTB5_ATGGTTGTCAAGTGTC-1_14	C04_Macrophage_CCL3L1	State6	11.7034
GCTB5_ATTGTTCGTAGACTGG-1_14	C04_Macrophage_CCL3L1	State6	11.786
GCTB3_TAGGTACGTGGTCTCG-1_12	C04_Macrophage_CCL3L1	State1	18.3886
GCTB3_CGTGATATCCCTAGGG-1_12	C04_Macrophage_CCL3L1	State1	18.1721
GCTB3_GTGGGAAAGTGAGTTA-1_12	C04_Macrophage_CCL3L1	State1	18.1658
GCTB3_TCCTAATCACCTGATA-1_12	C04_Macrophage_CCL3L1	State1	18.3106
GCTB5_CCTCACAGTGTTGATC-1_14	C04_Macrophage_CCL3L1	State6	11.6464
GCTB2_AGGGTCCTCTGGAAGG-1_11	C04_Macrophage_CCL3L1	State1	14.4711
GCTB3_CTGTGGGTCCTAACAG-1_12	C04_Macrophage_CCL3L1	State1	18.1973
GCTB2_AACTTCTCATGCGGTC-1_10	C04_Macrophage_CCL3L1	State1	17.9113
GCTB1_CAAGCTATCGCTACAA-1_9	C04_Macrophage_CCL3L1	State1	18.1953
GCTB3_GGGCTACTCCGTACGG-1_12	C04_Macrophage_CCL3L1	State1	18.2078
ES3_AACCATGTCCAGTAGT-1_7	C04_Macrophage_CCL3L1	State1	12.8238
GCTB2_TTGTGGACACTGGCGT-1_10	C04_Macrophage_CCL3L1	State1	17.955
GCTB2_GTAGAGGCATATGGCT-1_11	C04_Macrophage_CCL3L1	State1	17.0293
GCTB5_ATCTCTACAGACCCGT-1_14	C04_Macrophage_CCL3L1	State6	11.5354
GCTB2_AGACACTGTATTGCCA-1_10	C04_Macrophage_CCL3L1	State1	18.1153
GCTB2_GACTGATAGACGAGCT-1_11	C04_Macrophage_CCL3L1	State1	18.3283
GCTB5_ACGTTCCTCCCTCGTA-1_14	C04_Macrophage_CCL3L1	State6	11.5792
GCTB5_TAGGAGGGTACTTCCC-1_14	C04_Macrophage_CCL3L1	State6	11.4185
GCTB5_GTACAGTGTCCATAGT-1_14	C04_Macrophage_CCL3L1	State6	12.0229
GCTB2_AGCGCCATCTCGCAGG-1_11	C04_Macrophage_CCL3L1	State1	13.1145
ES3_CGATCGGCAAGGACAC-1_7	C04_Macrophage_CCL3L1	State1	12.8282
GCTB5_CTCAGGGGTATCCCAA-1_14	C04_Macrophage_CCL3L1	State6	11.8217
GCTB3_CAGGTATCAGCAGTGA-1_12	C04_Macrophage_CCL3L1	State1	18.323
GCTB3_TTGCCTGTCTCGCTCA-1_12	C04_Macrophage_CCL3L1	State1	18.3041
GCTB5_TACAGGTTCTAGGAAA-1_14	C04_Macrophage_CCL3L1	State6	11.4328
GCTB5_ACATCGAGTATGCTTG-1_14	C04_Macrophage_CCL3L1	State6	11.6283
ES3_GTGCAGCTCATCACCC-1_7	C04_Macrophage_CCL3L1	State7	8.20206
GCTB3_AATGACCTCCTCAGGG-1_12	C04_Macrophage_CCL3L1	State1	18.5158
GCTB1_AGGTTGTAGAGTTGTA-1_9	C04_Macrophage_CCL3L1	State1	18.302
GCTB2_AGACTCAGTCCGTTTC-1_11	C04_Macrophage_CCL3L1	State1	16.2166
GCTB3_TTCCGGTTCAAGAAAC-1_12	C04_Macrophage_CCL3L1	State1	18.4136
ES2_CCATTCGCAATTGCTG-1_6	C04_Macrophage_CCL3L1	State1	13.4219
GCTB5_AGATCGTCAGGGAATC-1_14	C04_Macrophage_CCL3L1	State6	11.4747
ES2_ACTTGTTAGCCAACAG-1_6	C04_Macrophage_CCL3L1	State1	12.7924
GCTB3_AAGTCGTGTAAGATAC-1_12	C04_Macrophage_CCL3L1	State1	18.0507
GCTB3_GTCGTTCAGGATCACG-1_12	C04_Macrophage_CCL3L1	State1	18.2022
GCTB3_GTGGAGAGTTTCGTAG-1_12	C04_Macrophage_CCL3L1	State1	18.2222
GCTB3_CTAGACAGTCGCTTGG-1_12	C04_Macrophage_CCL3L1	State1	16.2325
GCTB3_ATGCCTCTCTGAGGCC-1_12	C04_Macrophage_CCL3L1	State1	18.0986
GCTB3_CCGTGAGAGGCACTCC-1_12	C04_Macrophage_CCL3L1	State1	17.6653
OS1_CACCACTAGACCTAGG-1_1	C04_Macrophage_CCL3L1	State6	7.72323
ES3_GGTGTTAGTTGATTGC-1_7	C04_Macrophage_CCL3L1	State1	12.1395
GCTB3_GAGGCCTCAGGAGACT-1_12	C04_Macrophage_CCL3L1	State1	18.4526
GCTB5_GCCGATGGTAGCTCGC-1_14	C04_Macrophage_CCL3L1	State6	11.7075
GCTB5_TACAGGTGTCGTTCAA-1_14	C04_Macrophage_CCL3L1	State6	11.9116
GCTB3_CGTGTCTCACTGCTTC-1_12	C04_Macrophage_CCL3L1	State1	15.9354
GCTB3_TCAGTGAGTCCTCATC-1_12	C04_Macrophage_CCL3L1	State1	18.17
GCTB2_CGGGTGTTCGCAACAT-1_11	C04_Macrophage_CCL3L1	State1	18.1091
GCTB5_CGTGAATTCTTTGCGC-1_14	C04_Macrophage_CCL3L1	State6	11.8386
GCTB3_AAACGAAGTATGCTTG-1_12	C04_Macrophage_CCL3L1	State1	16.3681
OS1_GATCGCGAGCACACAG-1_1	C04_Macrophage_CCL3L1	State6	8.26164
GCTB5_GAATCGTAGCATCCCG-1_14	C04_Macrophage_CCL3L1	State6	11.611
ES3_CGAACATTCTCGATGA-1_7	C04_Macrophage_CCL3L1	State1	11.5073
GCTB5_CATTCATCAAGATTGA-1_14	C04_Macrophage_CCL3L1	State6	11.7248
GCTB3_AATTCCTGTGAATGTA-1_12	C04_Macrophage_CCL3L1	State1	18.251
GCTB5_CTCAGAAAGGTCCGAA-1_14	C04_Macrophage_CCL3L1	State6	11.8621
GCTB2_AAACCCACAGCAATTC-1_10	C04_Macrophage_CCL3L1	State1	18.2591
GCTB5_AGGACGAAGACATAAC-1_14	C04_Macrophage_CCL3L1	State6	11.5647
GCTB5_GATAGCTGTTAGCGGA-1_14	C04_Macrophage_CCL3L1	State6	11.4741
ES3_CCACCTAAGTGGAGAA-1_7	C04_Macrophage_CCL3L1	State1	12.6199
GCTB2_ACCTGTCCACACAGAG-1_11	C04_Macrophage_CCL3L1	State1	18.1132
OS1_GGAAAGCAGCCACGTC-1_1	C04_Macrophage_CCL3L1	State6	6.01817
GCTB5_CGGACACCACACCTAA-1_14	C04_Macrophage_CCL3L1	State6	11.6828
OS1_CTTAGGATCAACACGT-1_1	C04_Macrophage_CCL3L1	State6	8.31533
OS1_GTGCATACAGTATCTG-1_1	C04_Macrophage_CCL3L1	State6	7.65043
ES3_ATGGGAGGTCTTCTCG-1_7	C04_Macrophage_CCL3L1	State1	12.8073
GCTB2_ACTTCGCGTCACCTTC-1_10	C04_Macrophage_CCL3L1	State1	18.1963
GCTB5_CCTAACCGTCCTACGG-1_14	C04_Macrophage_CCL3L1	State6	11.6023
GCTB3_CAGTTCCTCACTTGGA-1_12	C04_Macrophage_CCL3L1	State1	18.5735
GCTB3_AGACCCGGTAATTAGG-1_12	C04_Macrophage_CCL3L1	State1	18.3218
GCTB2_CATCAAGAGAGTTCGG-1_10	C04_Macrophage_CCL3L1	State1	15.6688
GCTB5_AAGACAAGTGTGGACA-1_14	C04_Macrophage_CCL3L1	State6	11.9096
ES3_TTCTCCTAGAGCTGGT-1_7	C04_Macrophage_CCL3L1	State1	14.2901
GCTB3_TCGGATAGTCTCGCGA-1_12	C04_Macrophage_CCL3L1	State1	18.4046
GCTB3_TCAGTGAGTAAGTCAA-1_12	C04_Macrophage_CCL3L1	State1	18.2161
GCTB5_CATGCAAGTGCGGTAA-1_14	C04_Macrophage_CCL3L1	State6	11.7745
GCTB2_CTACGGGGTTGGGCCT-1_11	C04_Macrophage_CCL3L1	State1	16.0022
GCTB3_ACATGCACAATAGTCC-1_12	C04_Macrophage_CCL3L1	State1	18.2825
GCTB2_GTAATGCCATCATTGG-1_10	C04_Macrophage_CCL3L1	State1	18.0129
ES2_TGTATTCTCACTTATC-1_6	C04_Macrophage_CCL3L1	State1	9.81871
GCTB2_CCTGTTGGTTCTCCCA-1_11	C04_Macrophage_CCL3L1	State1	14.5191
ES3_ACGGGCTCAGTAAGCG-1_7	C04_Macrophage_CCL3L1	State1	12.8746
GCTB5_CAATGACAGGTTTGAA-1_14	C04_Macrophage_CCL3L1	State6	11.58
GCTB1_TCGCTCACACTGTGAT-1_9	C04_Macrophage_CCL3L1	State1	16.0225
GCTB3_ATTCTACCAGACTCTA-1_12	C04_Macrophage_CCL3L1	State1	18.5592
ES3_GAGTCCGCATTCTTAC-1_7	C04_Macrophage_CCL3L1	State1	9.57486
GCTB5_TGCATGATCTTCGGAA-1_14	C04_Macrophage_CCL3L1	State6	11.383
GCTB5_TTACCATCAGAACATA-1_14	C04_Macrophage_CCL3L1	State6	11.9147
GCTB3_TACGTCCCATGAAGCG-1_12	C04_Macrophage_CCL3L1	State1	18.3231
GCTB3_TCATTACAGGAAAGGT-1_12	C04_Macrophage_CCL3L1	State1	18.4433
ES3_AGGTCCGGTATCTGCA-1_7	C04_Macrophage_CCL3L1	State1	11.8228
GCTB2_TGTAACGAGATAGTGT-1_10	C04_Macrophage_CCL3L1	State1	18.2895
GCTB2_GTTACGAGTACGGTTT-1_10	C04_Macrophage_CCL3L1	State1	17.3562
GCTB3_CATGCGGTCATACAGC-1_12	C04_Macrophage_CCL3L1	State1	18.3572
GCTB5_TCCGTGTCAATGAGCG-1_14	C04_Macrophage_CCL3L1	State6	11.4374
GCTB5_TAGACCATCGACCACG-1_14	C04_Macrophage_CCL3L1	State6	11.8259
GCTB2_TCAGTGAAGCGCCCAT-1_10	C04_Macrophage_CCL3L1	State1	17.6783
ES2_CACAGGCGTACGCTGC-1_6	C04_Macrophage_CCL3L1	State1	13.3542
GCTB5_ATTATCCAGACCAACG-1_14	C04_Macrophage_CCL3L1	State6	11.8005
ES3_CGACTTCTCATACGGT-1_7	C04_Macrophage_CCL3L1	State1	8.82326
GCTB2_AGTTCCCAGATACAGT-1_11	C04_Macrophage_CCL3L1	State1	15.909
GCTB1_TAACGACTCAGACTGT-1_9	C04_Macrophage_CCL3L1	State1	13.9447
ES3_AATCGGTCATCTCCCA-1_7	C04_Macrophage_CCL3L1	State1	12.8192
GCTB3_GGAGAACCAAATGGTA-1_12	C04_Macrophage_CCL3L1	State1	18.4076
GCTB2_TTCGGTCAGATTGAGT-1_10	C04_Macrophage_CCL3L1	State1	16.2105
ES3_ACCGTAAAGTGAAGTT-1_7	C04_Macrophage_CCL3L1	State1	15.704
GCTB2_CCATCACGTGTCGCTG-1_11	C04_Macrophage_CCL3L1	State1	15.9139
GCTB1_CCTCACATCTGCGGAC-1_9	C04_Macrophage_CCL3L1	State1	18.2686
GCTB2_AGAAGTAAGGTCCTGC-1_11	C04_Macrophage_CCL3L1	State1	12.8494
GCTB2_CTGCATCGTCGATGCC-1_11	C04_Macrophage_CCL3L1	State1	13.9192
GCTB3_CATTGAGCACCAGTTA-1_12	C04_Macrophage_CCL3L1	State1	18.1682
OS1_GATTCAGGTCCAACTA-1_1	C04_Macrophage_CCL3L1	State1	12.6774
GCTB2_CTCCCAAGTCGATGCC-1_10	C04_Macrophage_CCL3L1	State1	17.9743
GCTB3_CAGATTGAGGGCATGT-1_12	C04_Macrophage_CCL3L1	State1	18.1566
GCTB2_CTCCACATCTCATTTG-1_11	C04_Macrophage_CCL3L1	State1	18.4103
GCTB1_TGTGTGATCTTCTAAC-1_9	C04_Macrophage_CCL3L1	State1	18.3582
GCTB2_GTGTGGCCATCCGAAT-1_11	C04_Macrophage_CCL3L1	State1	14.3157
GCTB3_AGGTTGTAGAAAGCGA-1_12	C04_Macrophage_CCL3L1	State1	18.1733
GCTB2_TAGGAGGAGGGAGTGG-1_10	C04_Macrophage_CCL3L1	State1	18.2728
GCTB3_TAGGTACAGGTCCCGT-1_12	C04_Macrophage_CCL3L1	State1	18.1343
GCTB2_TACTTGTCAATCAAGA-1_10	C04_Macrophage_CCL3L1	State1	18.4581
GCTB2_GGGTAGAAGCGACAGT-1_10	C04_Macrophage_CCL3L1	State1	18.0562
GCTB2_ATGCCTCCATCATTTC-1_10	C04_Macrophage_CCL3L1	State1	18.2114
ES2_CGTTCTGGTGCTTCTC-1_6	C04_Macrophage_CCL3L1	State1	11.8268
GCTB5_CCTCACAGTCGCTTAA-1_14	C04_Macrophage_CCL3L1	State6	11.7228
GCTB3_TATTGGGGTGGTCCCA-1_12	C04_Macrophage_CCL3L1	State1	18.1322
GCTB2_AATGGCTCAGGTCCCA-1_10	C04_Macrophage_CCL3L1	State1	18.2031
GCTB5_TGAGCATGTATGATCC-1_14	C04_Macrophage_CCL3L1	State6	11.7941
GCTB5_ACATTTCGTATGGTAA-1_14	C04_Macrophage_CCL3L1	State6	11.8367
GCTB5_GTGTAACGTGCGTGCT-1_14	C04_Macrophage_CCL3L1	State6	11.7495
GCTB3_ACTACGAAGTCGCGAA-1_12	C04_Macrophage_CCL3L1	State1	18.3731
GCTB2_AGACTCATCGTTCTCG-1_11	C04_Macrophage_CCL3L1	State1	15.9893
GCTB5_TCCCAGTGTTTACGAC-1_14	C04_Macrophage_CCL3L1	State6	11.6054
OS1_CTCTAATCACGACTCG-1_1	C04_Macrophage_CCL3L1	State6	8.5999
GCTB3_TTACAGGAGAAGAGCA-1_12	C04_Macrophage_CCL3L1	State1	18.3658
GCTB3_AGATAGACACCCTGAG-1_12	C04_Macrophage_CCL3L1	State1	18.4525
ES3_CGGAGTCGTTGAACTC-1_7	C04_Macrophage_CCL3L1	State1	13.112
ES2_GTCCTCAGTGTTTGGT-1_6	C04_Macrophage_CCL3L1	State1	10.2936
ES3_CAGAGAGCAAGTTAAG-1_7	C04_Macrophage_CCL3L1	State1	13.0434
GCTB5_CATCGCTTCCGAGAAG-1_14	C04_Macrophage_CCL3L1	State6	11.7023
GCTB5_CCTCAACAGGTCCCGT-1_14	C04_Macrophage_CCL3L1	State6	11.449
GCTB5_CTTCCGACACTGAATC-1_14	C04_Macrophage_CCL3L1	State6	11.8624
GCTB5_CGTCAAAGTATTGAGA-1_14	C04_Macrophage_CCL3L1	State6	11.5574
GCTB5_TCCTTTCAGAATTTGG-1_14	C04_Macrophage_CCL3L1	State6	12.0471
GCTB3_CATCCCACAACAGTGG-1_12	C04_Macrophage_CCL3L1	State1	18.0578
GCTB2_TGTTGGAGTAACCCGC-1_10	C04_Macrophage_CCL3L1	State1	16.3004
GCTB5_TACCTGCAGCACCGTC-1_14	C04_Macrophage_CCL3L1	State6	11.7057
GCTB3_TTCTTGAGTCGAACGA-1_12	C04_Macrophage_CCL3L1	State1	18.5176
GCTB3_CACAACACAATTCTCT-1_12	C04_Macrophage_CCL3L1	State1	18.1427
GCTB5_GTCGCGAGTGGACTAG-1_14	C04_Macrophage_CCL3L1	State6	11.636
GCTB5_ACTATCTAGCCGAACA-1_14	C04_Macrophage_CCL3L1	State6	11.6976
GCTB5_GATGCTAAGTAGTGCG-1_14	C04_Macrophage_CCL3L1	State6	11.6499
GCTB3_GGTTCTCAGCTGAAGC-1_12	C04_Macrophage_CCL3L1	State1	18.1733
ES3_TTTGGTTTCAAGGTAA-1_7	C04_Macrophage_CCL3L1	State1	13.1025
GCTB5_GCTACAAGTCCACTCT-1_14	C04_Macrophage_CCL3L1	State6	11.6643
OS1_CGTTAGATCCTAGTGA-1_1	C04_Macrophage_CCL3L1	State1	12.6951
GCTB3_GCACATAGTTGTTTGG-1_12	C04_Macrophage_CCL3L1	State1	18.4112
GCTB3_TTTAGTCAGATCGCTT-1_12	C04_Macrophage_CCL3L1	State1	18.319
GCTB3_ACGTTCCAGTTAGTAG-1_12	C04_Macrophage_CCL3L1	State1	18.1537
GCTB3_CTGCGAGGTTTACACG-1_12	C04_Macrophage_CCL3L1	State1	18.2345
GCTB1_AGGTCATCAACTCCCT-1_9	C04_Macrophage_CCL3L1	State1	15.3298
GCTB2_AACAGGGGTCCACTTC-1_10	C04_Macrophage_CCL3L1	State1	18.067
GCTB2_GGTTCTCGTTGTAGCT-1_10	C04_Macrophage_CCL3L1	State1	18.2627
OS1_CTGATAGGTGATAAAC-1_1	C04_Macrophage_CCL3L1	State1	13.3111
GCTB3_CGGGTCAAGGAACATT-1_12	C04_Macrophage_CCL3L1	State1	18.1842
GCTB3_GAGGGATTCCCGATCT-1_12	C04_Macrophage_CCL3L1	State1	18.4532
GCTB5_TTTACGTAGCTAGAGC-1_14	C04_Macrophage_CCL3L1	State6	11.6767
GCTB1_GGCTGTGGTATATGGA-1_9	C04_Macrophage_CCL3L1	State1	17.351
GCTB2_TATTGGGTCTTACGTT-1_10	C04_Macrophage_CCL3L1	State1	17.1835
GCTB1_CATAAGCAGGAAAGAC-1_9	C04_Macrophage_CCL3L1	State1	14.121
ES3_TATCTCAAGTACGACG-1_7	C04_Macrophage_CCL3L1	State1	12.8708
ES2_GGGCATCCACAGGCCT-1_6	C04_Macrophage_CCL3L1	State1	12.8196
ES3_CGAGCACAGGGTTTCT-1_7	C04_Macrophage_CCL3L1	State1	12.8303
GCTB3_GTAGAGGAGAATTGCA-1_12	C04_Macrophage_CCL3L1	State1	18.2509
ES3_CGTTCTGAGAGGGATA-1_7	C04_Macrophage_CCL3L1	State1	12.408
GCTB3_CCTGCATTCACGAACT-1_12	C04_Macrophage_CCL3L1	State1	18.3325
ES3_AAGGAGCTCTCAAGTG-1_7	C04_Macrophage_CCL3L1	State1	12.8289
GCTB3_GCCGATGTCAATCGGT-1_12	C04_Macrophage_CCL3L1	State1	17.6674
GCTB5_AATCGACAGCACCGTC-1_14	C04_Macrophage_CCL3L1	State6	11.653
GCTB3_AGAAATGGTAGTACGG-1_12	C04_Macrophage_CCL3L1	State1	18.2287
GCTB3_CAGATACCAGAACTCT-1_12	C04_Macrophage_CCL3L1	State1	18.2702
GCTB3_TCCTAATTCGTTCGCT-1_12	C04_Macrophage_CCL3L1	State1	18.0905
GCTB2_GACTATGGTGAATGAT-1_10	C04_Macrophage_CCL3L1	State1	14.5746
OS1_CACCACTGTCCGTTAA-1_1	C04_Macrophage_CCL3L1	State6	7.32893
GCTB3_GTCCCATGTATTCTCT-1_12	C04_Macrophage_CCL3L1	State1	18.1455
GCTB2_AGGAAATAGGAAAGGT-1_10	C04_Macrophage_CCL3L1	State1	16.0004
GCTB3_GATGACTCAGTTTCGA-1_12	C04_Macrophage_CCL3L1	State1	17.9961
GCTB2_AGAGCAGCAAGCACCC-1_11	C04_Macrophage_CCL3L1	State1	18.2311
GCTB5_GCTACAATCTCTTAAC-1_14	C04_Macrophage_CCL3L1	State6	11.6284
GCTB2_CTCAACCTCAGATGCT-1_11	C04_Macrophage_CCL3L1	State1	17.5507
GCTB5_CATCGCTGTACTAACC-1_14	C04_Macrophage_CCL3L1	State6	11.4434
GCTB5_TGGGAGATCAGAGTGG-1_14	C04_Macrophage_CCL3L1	State6	11.7126
GCTB2_GTGGAGAGTCGCACGT-1_10	C04_Macrophage_CCL3L1	State1	17.9734
GCTB1_TGTCAGAAGGGTTAGC-1_9	C04_Macrophage_CCL3L1	State1	16.2227
GCTB3_GACCAATCAACTGGTT-1_12	C04_Macrophage_CCL3L1	State1	18.4176
ES3_TTGACTTTCATTGCGA-1_7	C04_Macrophage_CCL3L1	State1	13.328
ES2_CGCGTTTAGCTGGAAC-1_6	C04_Macrophage_CCL3L1	State1	13.3444
GCTB2_ACGTACAGTCCCGTGA-1_11	C04_Macrophage_CCL3L1	State1	17.5168
ES3_GAAACTCGTGCTAGCC-1_7	C04_Macrophage_CCL3L1	State1	13.0872
GCTB3_TTCTTCCGTTCAACGT-1_12	C04_Macrophage_CCL3L1	State1	18.1345
GCTB3_GTCCTCATCCATAAGC-1_12	C04_Macrophage_CCL3L1	State1	18.3504
GCTB5_GGCTTTCGTATGGGAC-1_14	C04_Macrophage_CCL3L1	State6	11.6539
OS1_CCTCAGTGTACCGCTG-1_1	C04_Macrophage_CCL3L1	State1	15.449
GCTB3_GGTGTCGCAACACGAG-1_12	C04_Macrophage_CCL3L1	State1	18.6073
GCTB3_GACGTTAAGTCGTTAC-1_12	C04_Macrophage_CCL3L1	State1	18.5193
GCTB2_CTGCTCATCGGTCAGC-1_11	C04_Macrophage_CCL3L1	State1	16.1784
GCTB3_CACTTCGTCCGAGTGC-1_12	C04_Macrophage_CCL3L1	State1	17.4834
GCTB3_CAATACGCATTCTGTT-1_12	C04_Macrophage_CCL3L1	State1	18.4954
GCTB1_TGCGACGAGCCTCGTG-1_9	C04_Macrophage_CCL3L1	State1	14.3189
ES2_TGGTTCCCAAGGTTTC-1_6	C04_Macrophage_CCL3L1	State1	13.1246
GCTB3_GGTGTTAGTCTTGAAC-1_12	C04_Macrophage_CCL3L1	State1	18.1016
GCTB2_GTAGGAGCACTCCTTG-1_10	C04_Macrophage_CCL3L1	State1	16.0233
GCTB3_GTAGTACTCGCTAATG-1_12	C04_Macrophage_CCL3L1	State1	18.1117
ES2_ACACTGACAAGCTGTT-1_6	C04_Macrophage_CCL3L1	State1	13.0993
GCTB5_GATGAGGAGGCACTCC-1_14	C04_Macrophage_CCL3L1	State6	11.6468
GCTB5_GCAGCCACAAATACAG-1_14	C04_Macrophage_CCL3L1	State6	11.6736
GCTB5_ACCGTTCCAATAACGA-1_14	C04_Macrophage_CCL3L1	State6	11.6071
GCTB2_GTAACACTCAGCACCG-1_10	C04_Macrophage_CCL3L1	State1	13.3828
GCTB5_TGAGTCAGTCACCGCA-1_14	C04_Macrophage_CCL3L1	State6	11.5246
GCTB3_TAATTCCAGTGGTCAG-1_12	C04_Macrophage_CCL3L1	State1	18.1234
GCTB3_AGGAGGTAGCACGGAT-1_12	C04_Macrophage_CCL3L1	State1	18.2135
GCTB5_CTCAGAACAACACTAC-1_14	C04_Macrophage_CCL3L1	State6	11.8566
OS1_CAGATCAGTAGGGACT-1_1	C04_Macrophage_CCL3L1	State1	12.6721
ES3_TGCGTGGTCATTGCGA-1_7	C04_Macrophage_CCL3L1	State1	13.0716
ES3_CAGAGAGTCGTTACGA-1_7	C04_Macrophage_CCL3L1	State1	12.8649
GCTB5_GTCACGGGTACCATAC-1_14	C04_Macrophage_CCL3L1	State6	11.7108
GCTB2_TCATATCTCTCAAAGC-1_10	C04_Macrophage_CCL3L1	State1	18.1278
GCTB5_GTGCGTGGTTGCGTAT-1_14	C04_Macrophage_CCL3L1	State6	11.5836
GCTB2_CCACTTGAGTACAGCG-1_11	C04_Macrophage_CCL3L1	State1	17.9929
GCTB3_AGTAGTCAGGCTCCCA-1_12	C04_Macrophage_CCL3L1	State1	18.2772
GCTB5_GCCCAGAGTTCAGGTT-1_14	C04_Macrophage_CCL3L1	State6	11.5859
GCTB3_CTATAGGCATATCTGG-1_12	C04_Macrophage_CCL3L1	State1	18.4393
GCTB3_GTTGTGACACATGGTT-1_12	C04_Macrophage_CCL3L1	State1	18.3328
GCTB3_TTGAGTGAGGCTAAAT-1_12	C04_Macrophage_CCL3L1	State1	18.4371
GCTB1_ACTGATGGTGAATGTA-1_9	C04_Macrophage_CCL3L1	State1	18.5416
OS1_ACACCGGAGCGCTCCA-1_1	C04_Macrophage_CCL3L1	State1	15.0953
ES3_TGACAACCAATCCAAC-1_7	C04_Macrophage_CCL3L1	State1	13.0976
GCTB3_TGCGGGTAGTCAAGCG-1_12	C04_Macrophage_CCL3L1	State1	18.1517
GCTB2_GGCAGTCGTTCTTCAT-1_11	C04_Macrophage_CCL3L1	State1	18.1781
GCTB2_AGTCATGTCTAGTTCT-1_10	C04_Macrophage_CCL3L1	State1	16.0275
GCTB3_GTGCTGGTCTATACTC-1_12	C04_Macrophage_CCL3L1	State1	18.403
GCTB5_TCACGCTGTAGCTGTT-1_14	C04_Macrophage_CCL3L1	State6	11.7274
ES3_CTCTACGCAGGGTTAG-1_7	C04_Macrophage_CCL3L1	State1	13.1479
ES3_AGTGTCATCTGGTGTA-1_7	C04_Macrophage_CCL3L1	State1	12.9311
GCTB3_CTGCATCGTAACAGGC-1_12	C04_Macrophage_CCL3L1	State1	18.447
GCTB3_GGGTCACAGCGTTACT-1_12	C04_Macrophage_CCL3L1	State1	18.4593
GCTB3_ATTCCATTCATCTATC-1_12	C04_Macrophage_CCL3L1	State1	18.4792
GCTB3_TCATCCGGTAGGGTAC-1_12	C04_Macrophage_CCL3L1	State1	18.7037
GCTB2_TCATGCCTCGTCTACC-1_11	C04_Macrophage_CCL3L1	State1	18.0786
GCTB3_TCTTTGACACTAAACC-1_12	C04_Macrophage_CCL3L1	State1	18.2336
GCTB2_GTCCCATGTGATGGCA-1_11	C04_Macrophage_CCL3L1	State1	14.3159
GCTB2_TCCTCCCAGCAGGTCA-1_10	C04_Macrophage_CCL3L1	State1	15.3674
GCTB2_GAATCACCAGCGTAGA-1_10	C04_Macrophage_CCL3L1	State1	18.4497
ES2_GCCTCTATCGTAGGAG-1_6	C04_Macrophage_CCL3L1	State1	12.872
GCTB3_GCTACCTAGAGTCTGG-1_12	C04_Macrophage_CCL3L1	State1	18.3028
ES3_CAAGTTGCAATAGCAA-1_7	C04_Macrophage_CCL3L1	State1	12.6104
GCTB5_ACGGTTACAACTCCCT-1_14	C04_Macrophage_CCL3L1	State6	11.7112
GCTB3_AGACAGGCACAGCTTA-1_12	C04_Macrophage_CCL3L1	State1	18.2583
GCTB1_CGTTAGAGTTATTCTC-1_9	C04_Macrophage_CCL3L1	State1	18.2587
GCTB3_GGTGTCGGTGTAACGG-1_12	C04_Macrophage_CCL3L1	State1	18.2698
GCTB2_TCTGCCACACCACTGG-1_11	C04_Macrophage_CCL3L1	State1	14.729
ES3_CCTACACGTACTTAGC-1_7	C04_Macrophage_CCL3L1	State1	11.5682
GCTB1_TCCATCGGTGCACAAG-1_9	C04_Macrophage_CCL3L1	State1	16.0609
ES3_GTCGTAAGTGTCTGAT-1_7	C04_Macrophage_CCL3L1	State1	12.1434
GCTB2_GGGCTCAAGATAACAC-1_11	C04_Macrophage_CCL3L1	State1	15.9593
GCTB5_TGACTCCAGTCTGGTT-1_14	C04_Macrophage_CCL3L1	State6	11.7959
GCTB2_ACTGATGAGTCCTGCG-1_10	C04_Macrophage_CCL3L1	State1	18.1952
ES2_GTGTGCGTCGTAGGTT-1_6	C04_Macrophage_CCL3L1	State1	12.7917
GCTB3_CTGGACGAGTCCCAAT-1_12	C04_Macrophage_CCL3L1	State1	18.2863
GCTB5_TCAATCTAGAGGCCAT-1_14	C04_Macrophage_CCL3L1	State6	11.7608
ES3_CGCGGTATCCGAAGAG-1_7	C04_Macrophage_CCL3L1	State1	13.6439
ES3_AGGCCACGTTTAAGCC-1_7	C04_Macrophage_CCL3L1	State1	11.6971
GCTB2_CCAATGACAAGGTACG-1_10	C04_Macrophage_CCL3L1	State1	18.1964
GCTB2_GTCAAACGTACAAGTA-1_11	C04_Macrophage_CCL3L1	State1	14.1396
GCTB3_TACCTCGGTACCCGCA-1_12	C04_Macrophage_CCL3L1	State1	18.5485
GCTB3_TAACCAGGTTCATCGA-1_12	C04_Macrophage_CCL3L1	State1	18.4239
OS1_CGAGCCATCTGCGGCA-1_1	C04_Macrophage_CCL3L1	State1	12.6255
GCTB5_CTGTCGTAGTAGGAAG-1_14	C04_Macrophage_CCL3L1	State6	11.4857
ES3_GATGAGGAGGCTAGAC-1_7	C04_Macrophage_CCL3L1	State1	11.4902
GCTB3_AACAAAGAGACACACG-1_12	C04_Macrophage_CCL3L1	State1	18.4448
ES3_CACACTCAGAACAATC-1_7	C04_Macrophage_CCL3L1	State7	9.37567
GCTB2_TGTAACGCAGCTAACT-1_11	C04_Macrophage_CCL3L1	State1	16.3222
ES3_TGTGTTTCATCCCATC-1_7	C04_Macrophage_CCL3L1	State1	11.8616
GCTB2_ACTTTCAGTCGTAATC-1_10	C04_Macrophage_CCL3L1	State1	17.8678
GCTB5_GCTGAATCAGTCGGAA-1_14	C04_Macrophage_CCL3L1	State6	11.801
GCTB5_ATTACCTTCTGAGGTT-1_14	C04_Macrophage_CCL3L1	State6	11.6275
GCTB5_GCATCGGTCGGAGTGA-1_14	C04_Macrophage_CCL3L1	State6	11.5697
GCTB2_AGGTTACTCGCTGATA-1_10	C04_Macrophage_CCL3L1	State1	17.4266
GCTB3_CAGGCCAGTTTCGATG-1_12	C04_Macrophage_CCL3L1	State1	18.3275
GCTB2_AATGACCTCGCCAGTG-1_10	C04_Macrophage_CCL3L1	State1	18.0642
GCTB3_AGACACTCAAATGGCG-1_12	C04_Macrophage_CCL3L1	State1	18.4411
GCTB5_GATGCTACACCGTGCA-1_14	C04_Macrophage_CCL3L1	State6	11.8462
GCTB5_GTGGTTACAACACGTT-1_14	C04_Macrophage_CCL3L1	State6	11.9106
ES3_CATGCCTTCTGACCTC-1_7	C04_Macrophage_CCL3L1	State1	9.50637
GCTB3_AGAAGTAGTGGCAGAT-1_12	C04_Macrophage_CCL3L1	State1	18.1693
GCTB5_TGACTCCCACAGTCCG-1_14	C04_Macrophage_CCL3L1	State6	11.7768
GCTB3_ACTATTCTCACTTATC-1_12	C04_Macrophage_CCL3L1	State1	18.5539
OS1_GATGAAACATGGTTGT-1_1	C04_Macrophage_CCL3L1	State6	8.22476
GCTB3_TAGAGTCAGGTCGTGA-1_12	C04_Macrophage_CCL3L1	State1	18.4264
GCTB3_GTAGAGGAGCTTACGT-1_12	C04_Macrophage_CCL3L1	State1	18.1637
GCTB1_TTCATGTGTTTGGAGG-1_9	C04_Macrophage_CCL3L1	State1	18.3336
OS1_CTACATTCATCGGTTA-1_1	C04_Macrophage_CCL3L1	State6	8.22331
GCTB3_TCTGCCATCCTCCACA-1_12	C04_Macrophage_CCL3L1	State1	18.3084
GCTB5_ATTCAGGCAGATCACT-1_14	C04_Macrophage_CCL3L1	State6	11.8408
GCTB3_CTCACTGTCCTGCTAC-1_12	C04_Macrophage_CCL3L1	State1	18.6982
GCTB3_GTTTGGATCCGCAGTG-1_12	C04_Macrophage_CCL3L1	State1	18.3754
GCTB2_TCTAACTTCTGCAGCG-1_11	C04_Macrophage_CCL3L1	State1	14.7007
GCTB3_ATCACAGCAGTGACCC-1_12	C04_Macrophage_CCL3L1	State1	18.2818
GCTB3_CGTTGGGCACGCTTAA-1_12	C04_Macrophage_CCL3L1	State1	18.2348
ES3_AAACGGGCACAGCCCA-1_7	C04_Macrophage_CCL3L1	State1	12.0043
GCTB2_TGTTGAGAGCGGGTTA-1_11	C04_Macrophage_CCL3L1	State1	15.9891
GCTB3_TAATCTCAGCGATTCT-1_12	C04_Macrophage_CCL3L1	State1	18.4277
GCTB5_TCAGTGACATGTCAGT-1_14	C04_Macrophage_CCL3L1	State6	11.5097
ES3_CTTACCGTCATCTGCC-1_7	C04_Macrophage_CCL3L1	State1	9.46539
ES3_AGTTGGTTCGCACTCT-1_7	C04_Macrophage_CCL3L1	State1	9.46539
GCTB5_CACGAATAGTCAACAA-1_14	C04_Macrophage_CCL3L1	State6	11.7576
ES3_CACTCCACAGTTCATG-1_7	C04_Macrophage_CCL3L1	State1	9.5466
OS1_ATTATCCAGAACAACT-1_1	C04_Macrophage_CCL3L1	State1	11.9213
GCTB3_GTTAGACGTTCATCTT-1_12	C04_Macrophage_CCL3L1	State1	18.5146
GCTB1_ACGTTCCAGAGAGGTA-1_9	C04_Macrophage_CCL3L1	State1	16.0434
GCTB3_AGCTTCCCATACTGTG-1_12	C04_Macrophage_CCL3L1	State1	18.0776
GCTB5_AACAAAGGTACGGCAA-1_14	C04_Macrophage_CCL3L1	State6	11.6252
GCTB2_AGTGATCAGTTTGGCT-1_10	C04_Macrophage_CCL3L1	State1	18.1106
GCTB2_CATTTCAGTCAACCAT-1_10	C04_Macrophage_CCL3L1	State1	15.9404
GCTB3_GTAGAGGTCCGTGCGA-1_12	C04_Macrophage_CCL3L1	State1	18.3814
ES3_GACACGCTCGCAAGCC-1_7	C04_Macrophage_CCL3L1	State1	9.45174
GCTB2_GTACAGTAGCCATTCA-1_11	C04_Macrophage_CCL3L1	State1	18.065
GCTB2_ATTGTTCGTGAGCGAT-1_10	C04_Macrophage_CCL3L1	State1	18.1733
GCTB5_CAGCCAGTCATCTCTA-1_14	C04_Macrophage_CCL3L1	State6	11.7627
GCTB3_CCTCAGTGTCATGACT-1_12	C04_Macrophage_CCL3L1	State1	14.7171
GCTB2_GTTGCTCGTAGATCCT-1_10	C04_Macrophage_CCL3L1	State1	18.4121
GCTB5_GATAGCTTCAGCACCG-1_14	C04_Macrophage_CCL3L1	State6	11.7007
GCTB5_CCACACTAGATGTTAG-1_14	C04_Macrophage_CCL3L1	State6	11.7209
ES3_ATGTGTGTCGCAAACT-1_7	C04_Macrophage_CCL3L1	State1	13.3469
GCTB2_GGGACCTGTTCTAAGC-1_10	C04_Macrophage_CCL3L1	State1	17.513
ES3_CGAATGTAGGCCCTCA-1_7	C04_Macrophage_CCL3L1	State1	9.56519
GCTB2_CATTCTATCATGAGGG-1_11	C04_Macrophage_CCL3L1	State1	18.2835
ES3_TATTACCGTGATGTCT-1_7	C04_Macrophage_CCL3L1	State1	12.8194
GCTB2_AGAGAGCTCGCACGAC-1_11	C04_Macrophage_CCL3L1	State1	16.2293
GCTB5_ACCCTCAGTTGGGCCT-1_14	C04_Macrophage_CCL3L1	State6	12.0324
ES3_ACTGTCCAGAAACCTA-1_7	C04_Macrophage_CCL3L1	State1	12.6088
GCTB5_GGAACCCAGATAACAC-1_14	C04_Macrophage_CCL3L1	State6	11.3717
ES2_CCGTTCAAGCTCCTTC-1_6	C04_Macrophage_CCL3L1	State2	7.84732
GCTB2_TGTCCACTCGCTTTAT-1_10	C04_Macrophage_CCL3L1	State1	18.0719
ES3_CGTAGGCCAATTGCTG-1_7	C04_Macrophage_CCL3L1	State1	12.6164
GCTB2_GCCAGTGCATTGCTTT-1_10	C04_Macrophage_CCL3L1	State1	18.2982
GCTB5_GTCTTTAAGTTGGCGA-1_14	C04_Macrophage_CCL3L1	State6	11.9003
OS1_CTTCTCTAGAGCAATT-1_1	C04_Macrophage_CCL3L1	State6	7.98138
GCTB3_CTGGACGTCGAGTACT-1_12	C04_Macrophage_CCL3L1	State1	18.3246
ES3_ACAGCCGGTCATGCAT-1_7	C04_Macrophage_CCL3L1	State1	12.8282
ES3_TCGCGTTTCCCTAACC-1_7	C04_Macrophage_CCL3L1	State1	12.7877
ES2_GGATTACTCTCGCTTG-1_6	C04_Macrophage_CCL3L1	State1	13.1205
GCTB5_GTCTAGAAGGATACGC-1_14	C04_Macrophage_CCL3L1	State6	9.11702
GCTB3_ATGGGTTGTAATGCGG-1_12	C04_Macrophage_CCL3L1	State1	18.2433
ES3_GGCTCGATCAGGATCT-1_7	C04_Macrophage_CCL3L1	State1	10.4219
GCTB5_TGCAGGCCACTACAGT-1_14	C04_Macrophage_CCL3L1	State6	11.5596
GCTB2_ACTATTCCAACGGTAG-1_10	C04_Macrophage_CCL3L1	State1	18.5097
GCTB1_TCAGCAAGTAGTCTTG-1_9	C04_Macrophage_CCL3L1	State1	17.6887
ES3_GATCGTAGTGGGTATG-1_7	C04_Macrophage_CCL3L1	State1	13.6105
ES3_ACGATACTCGAATGCT-1_7	C04_Macrophage_CCL3L1	State1	12.9411
GCTB2_GTTAGACTCTCTCGAC-1_10	C04_Macrophage_CCL3L1	State1	18.2171
GCTB3_AATCGTGGTGCCTGAC-1_12	C04_Macrophage_CCL3L1	State1	18.0133
OS1_CTCGAAAGTCCAAGTT-1_1	C04_Macrophage_CCL3L1	State1	15.0973
GCTB5_CATCCACAGCGGTAAC-1_14	C04_Macrophage_CCL3L1	State6	11.7132
GCTB2_CGAGTTATCCCGTTCA-1_11	C04_Macrophage_CCL3L1	State1	17.4825
GCTB5_AACCTTTGTGTTCGTA-1_14	C04_Macrophage_CCL3L1	State6	11.6829
GCTB5_CCTCTCCTCTATTGTC-1_14	C04_Macrophage_CCL3L1	State6	11.5372
GCTB3_CTCCTCCAGCCGTTAT-1_12	C04_Macrophage_CCL3L1	State1	15.3562
GCTB2_GTAGGAGTCGTGTGAT-1_11	C04_Macrophage_CCL3L1	State1	15.3564
GCTB2_ATACTTCGTACGAGCA-1_11	C04_Macrophage_CCL3L1	State1	16.0145
ES2_GTGCGGTAGACTGGGT-1_6	C04_Macrophage_CCL3L1	State1	12.8479
GCTB3_ACACGCGAGAAGTGTT-1_12	C04_Macrophage_CCL3L1	State1	18.2055
OS1_GCTCTGTGTATGGTTC-1_1	C04_Macrophage_CCL3L1	State1	15.1268
GCTB2_TACGGTACACGCCACA-1_10	C04_Macrophage_CCL3L1	State1	17.2031
GCTB3_TGGTAGTGTCAGATTC-1_12	C04_Macrophage_CCL3L1	State1	18.015
GCTB3_GGGCTACGTTCTTCAT-1_12	C04_Macrophage_CCL3L1	State1	18.5882
ES2_AGCGGTCTCTGTCCGT-1_6	C04_Macrophage_CCL3L1	State1	13.136
GCTB3_ACAAGCTGTCCCACGA-1_12	C04_Macrophage_CCL3L1	State1	18.516
GCTB2_ATGGGTTAGTCACGAG-1_11	C04_Macrophage_CCL3L1	State1	16.2963
GCTB3_TCCTCGATCCTTCTTC-1_12	C04_Macrophage_CCL3L1	State1	18.1171
GCTB2_TCAGTGAGTACCGTGC-1_11	C04_Macrophage_CCL3L1	State1	15.6646
OS1_GCAAACTCACTTAAGC-1_1	C04_Macrophage_CCL3L1	State6	8.58657
GCTB5_TTGCCTGCAAGTACCT-1_14	C04_Macrophage_CCL3L1	State6	11.8192
GCTB2_CTAACTTAGGAACGCT-1_10	C04_Macrophage_CCL3L1	State1	17.3554
ES2_GGGTTGCAGAATTGTG-1_6	C04_Macrophage_CCL3L1	State1	9.46539
GCTB2_GTGGAGAAGAGTTGAT-1_10	C04_Macrophage_CCL3L1	State1	16.3722
ES2_CCATGTCTCCGAATGT-1_6	C04_Macrophage_CCL3L1	State1	12.8416
ES3_CGTGTCTTCCATGCTC-1_7	C04_Macrophage_CCL3L1	State1	12.8519
ES3_GGAATAAAGCACACAG-1_7	C04_Macrophage_CCL3L1	State1	12.9624
GCTB2_CGTTGGGCAGGCACTC-1_11	C04_Macrophage_CCL3L1	State1	16.3743
ES3_AAGGTTCAGAAACCTA-1_7	C04_Macrophage_CCL3L1	State1	13.1475
GCTB5_GTCTTTAGTGGACTGA-1_14	C04_Macrophage_CCL3L1	State6	11.8747
GCTB5_GTGTAACCATGGCCAC-1_14	C04_Macrophage_CCL3L1	State6	11.6598
GCTB3_GGACGTCTCGCCGTGA-1_12	C04_Macrophage_CCL3L1	State1	18.1861
GCTB5_GTCATGAAGTCCTGTA-1_14	C04_Macrophage_CCL3L1	State6	11.6148
ES3_GGACATTAGGGCTTGA-1_7	C04_Macrophage_CCL3L1	State1	10.3962
GCTB3_GTATTTCCAGCGGTCT-1_12	C04_Macrophage_CCL3L1	State1	18.2863
GCTB2_GTGCGTGCATTGACAC-1_10	C04_Macrophage_CCL3L1	State1	16.3897
GCTB3_TGGAGGACAGCAGGAT-1_12	C04_Macrophage_CCL3L1	State1	18.4388
GCTB5_TACCTGCCACGGCCAT-1_14	C04_Macrophage_CCL3L1	State6	11.9028
GCTB2_TCGATTTAGCTTGTGT-1_11	C04_Macrophage_CCL3L1	State1	17.0525
ES3_AAATGCCGTCTAGCCG-1_7	C04_Macrophage_CCL3L1	State1	9.73126
ES3_TACACGAAGAGTGACC-1_7	C04_Macrophage_CCL3L1	State1	11.8504
GCTB3_GACTATGTCCGAGAAG-1_12	C04_Macrophage_CCL3L1	State1	17.491
GCTB5_TCGTCCAAGCGTTAGG-1_14	C04_Macrophage_CCL3L1	State6	11.5141
ES3_ATCATCTGTAGTAGTA-1_7	C04_Macrophage_CCL3L1	State1	13.3516
ES3_CAGAGAGAGTGCCAGA-1_7	C04_Macrophage_CCL3L1	State1	13.3579
GCTB5_AGGGTTTCAGCCTATA-1_14	C04_Macrophage_CCL3L1	State6	11.7365
GCTB3_ATGGGAGGTGGACCAA-1_12	C04_Macrophage_CCL3L1	State1	18.4012
GCTB5_GTCTGTCCAACTGTGT-1_14	C04_Macrophage_CCL3L1	State6	11.7101
GCTB3_TTGGGTAAGAACCCGA-1_12	C04_Macrophage_CCL3L1	State1	18.2147
GCTB5_TATCAGGTCTCTTAAC-1_14	C04_Macrophage_CCL3L1	State6	11.666
GCTB2_CGAAGGAAGGATTTGA-1_10	C04_Macrophage_CCL3L1	State1	13.8764
GCTB3_GACTATGGTTAGTCGT-1_12	C04_Macrophage_CCL3L1	State1	18.1761
ES3_AGAGCTTCAGGAATGC-1_7	C04_Macrophage_CCL3L1	State1	11.4835
GCTB2_GTAACCAGTGTCGCTG-1_10	C04_Macrophage_CCL3L1	State1	13.9693
GCTB2_TCATGGATCGGTCGAC-1_10	C04_Macrophage_CCL3L1	State1	14.3569
GCTB1_TTGCCTGGTTCCGCTT-1_9	C04_Macrophage_CCL3L1	State1	18.2651
GCTB2_GTATTGGCACCTGCGA-1_10	C04_Macrophage_CCL3L1	State1	18.2052
GCTB2_AGGACGAAGCGTCTCG-1_11	C04_Macrophage_CCL3L1	State1	15.702
GCTB5_ATCACAGCATCGAAGG-1_14	C04_Macrophage_CCL3L1	State6	11.6526
GCTB3_GTGCACGGTTTCCATT-1_12	C04_Macrophage_CCL3L1	State1	18.5103
ES3_TCATTTGGTTCGGCAC-1_7	C04_Macrophage_CCL3L1	State1	9.46539
GCTB5_TCAAGTGAGACGCATG-1_14	C04_Macrophage_CCL3L1	State6	11.8552
GCTB3_CTCTGGTGTGCATGAG-1_12	C04_Macrophage_CCL3L1	State1	18.5449
GCTB5_GAGTTGTGTGACTGAG-1_14	C04_Macrophage_CCL3L1	State6	11.8723
GCTB3_ACGATCACATCGTGGC-1_12	C04_Macrophage_CCL3L1	State1	18.3614
GCTB3_GTGCTTCTCATTGAGC-1_12	C04_Macrophage_CCL3L1	State1	15.6991
GCTB5_GAGCTGCCACCTGATA-1_14	C04_Macrophage_CCL3L1	State6	11.8055
GCTB5_CTGTAGATCGGCCTTT-1_14	C04_Macrophage_CCL3L1	State6	11.5572
GCTB2_CATTCATCAATACAGA-1_10	C04_Macrophage_CCL3L1	State1	17.1902
GCTB2_CTCATGCAGTAAGCAT-1_10	C04_Macrophage_CCL3L1	State1	16.1032
GCTB3_GTGAGGATCGCAGATT-1_12	C04_Macrophage_CCL3L1	State1	18.2061
GCTB2_CGCATAACAGTCGCAC-1_10	C04_Macrophage_CCL3L1	State1	18.4471
ES3_CATTCGCAGACTAGGC-1_7	C04_Macrophage_CCL3L1	State7	9.34203
GCTB2_CCTGCATCAGCTGAAG-1_11	C04_Macrophage_CCL3L1	State1	18.303
OS1_GGAGCAATCCTTTCTC-1_1	C04_Macrophage_CCL3L1	State6	8.28071
GCTB2_AGTCAACCAGTGCGCT-1_10	C04_Macrophage_CCL3L1	State1	17.3505
GCTB5_CAACCTCGTAGACACG-1_14	C04_Macrophage_CCL3L1	State6	11.5702
ES3_CTCCTAGCATTCCTCG-1_7	C04_Macrophage_CCL3L1	State1	12.6203
GCTB5_ACTGATGGTAGCACAG-1_14	C04_Macrophage_CCL3L1	State6	11.5902
ES3_GAACCTACATGGAATA-1_7	C04_Macrophage_CCL3L1	State1	12.854
GCTB3_TCTATACAGGATACGC-1_12	C04_Macrophage_CCL3L1	State1	18.5232
GCTB1_TGTGATGCAAGACGGT-1_9	C04_Macrophage_CCL3L1	State1	16.2156
GCTB3_AGGAGGTAGTCAATCC-1_12	C04_Macrophage_CCL3L1	State1	18.4745
GCTB3_ATCACTTTCGGTTCAA-1_12	C04_Macrophage_CCL3L1	State1	17.9914
ES3_CACAGTAGTTGACGTT-1_7	C04_Macrophage_CCL3L1	State1	8.80555
ES3_CTAATGGAGACAATAC-1_7	C04_Macrophage_CCL3L1	State1	12.8675
GCTB3_CATTCCGTCCCGTTGT-1_12	C04_Macrophage_CCL3L1	State1	18.5536
GCTB3_GCCAGGTGTATAGGAT-1_12	C04_Macrophage_CCL3L1	State1	18.4032
GCTB5_CCGTGAGGTCACTTAG-1_14	C04_Macrophage_CCL3L1	State6	11.6631
ES3_TTTACTGAGCGTGAAC-1_7	C04_Macrophage_CCL3L1	State1	9.54596
GCTB2_TCTCAGCTCTCCCTAG-1_10	C04_Macrophage_CCL3L1	State1	17.1804
GCTB5_AGATCCAAGAAGGATG-1_14	C04_Macrophage_CCL3L1	State6	11.6087
GCTB1_ATCAGGTAGAGTGTGC-1_9	C04_Macrophage_CCL3L1	State1	9.69372
GCTB3_CTATCTAGTTGGGATG-1_12	C04_Macrophage_CCL3L1	State1	18.2918
GCTB3_TTTCATGTCCCTTCCC-1_12	C04_Macrophage_CCL3L1	State1	18.5609
GCTB3_GAGGGTATCCTACACC-1_12	C04_Macrophage_CCL3L1	State1	18.4099
GCTB3_GTCGCGAAGGCTTAAA-1_12	C04_Macrophage_CCL3L1	State1	18.3456
OS1_TCGGGACCACCTGGTG-1_1	C04_Macrophage_CCL3L1	State6	6.64237
GCTB2_AGAGAGCAGCGCCTAC-1_11	C04_Macrophage_CCL3L1	State1	18.0944
GCTB2_TGTAGACAGAAGGCTC-1_11	C04_Macrophage_CCL3L1	State1	12.8247
GCTB3_ACTATGGGTATCCCAA-1_12	C04_Macrophage_CCL3L1	State1	18.6242
GCTB2_AAACCCAGTGTCGATT-1_11	C04_Macrophage_CCL3L1	State1	18.0588
ES2_GACCAATTCCGTCATC-1_6	C04_Macrophage_CCL3L1	State1	12.7805
ES3_ATCCGAAGTACTTAGC-1_7	C04_Macrophage_CCL3L1	State1	9.85627
GCTB2_CTACAGAAGGCTAAAT-1_11	C04_Macrophage_CCL3L1	State1	17.5047
GCTB5_TCTCTGGAGCGTGTTT-1_14	C04_Macrophage_CCL3L1	State6	11.8075
GCTB1_ATTATCCCACTAGAGG-1_9	C04_Macrophage_CCL3L1	State1	18.1
GCTB2_TGGGATTCAAGTGATA-1_11	C04_Macrophage_CCL3L1	State1	18.1185
ES2_AACTTTCCACCTATCC-1_6	C04_Macrophage_CCL3L1	State1	10.445
GCTB2_GGTGTTAAGCTCACTA-1_10	C04_Macrophage_CCL3L1	State1	17.9261
GCTB2_GTCGTTCGTCGAATGG-1_10	C04_Macrophage_CCL3L1	State1	15.4847
GCTB2_CATGCAATCAGCGCGT-1_10	C04_Macrophage_CCL3L1	State1	17.1997
OS1_GATGAAAGTGCTCTTC-1_1	C04_Macrophage_CCL3L1	State6	8.53674
GCTB2_TTGTGGACAAAGCTCT-1_11	C04_Macrophage_CCL3L1	State1	18.2334
GCTB3_GAGACTTCAACTGCCG-1_12	C04_Macrophage_CCL3L1	State1	18.3275
GCTB5_ACTACGAGTGAATGTA-1_14	C04_Macrophage_CCL3L1	State6	11.7068
GCTB3_CACGTTCCATGGAAGC-1_12	C04_Macrophage_CCL3L1	State1	18.0061
ES2_CGGACACTCCTTTCTC-1_6	C04_Macrophage_CCL3L1	State1	12.812
ES3_CCCAATCAGGCAAAGA-1_7	C04_Macrophage_CCL3L1	State1	12.8065
ES3_GAAATGATCTTCGAGA-1_7	C04_Macrophage_CCL3L1	State1	12.8212
GCTB2_TCATTTGGTCTGTGTA-1_10	C04_Macrophage_CCL3L1	State1	18.1311
GCTB5_GTGAGGATCTCGACCT-1_14	C04_Macrophage_CCL3L1	State6	11.4506
GCTB3_TTCCGGTGTAAGTTGA-1_12	C04_Macrophage_CCL3L1	State1	18.1732
ES2_TACTTGTAGTGAACGC-1_6	C04_Macrophage_CCL3L1	State1	13.3329
GCTB3_ACCCTCATCAATCCAG-1_12	C04_Macrophage_CCL3L1	State1	18.6857
ES2_CACAGGCAGTGAATTG-1_6	C04_Macrophage_CCL3L1	State1	12.6351
GCTB3_TCCCATGTCTGTACAG-1_12	C04_Macrophage_CCL3L1	State1	18.4259
GCTB1_ATCGCCTCATGTCAGT-1_9	C04_Macrophage_CCL3L1	State1	17.4646
ES3_ACCTTTACAGTGACAG-1_7	C04_Macrophage_CCL3L1	State1	9.46539
GCTB3_TTGAACGTCGGTCGAC-1_12	C04_Macrophage_CCL3L1	State1	16.3197
GCTB3_TCCTCGAAGTCAGCGA-1_12	C04_Macrophage_CCL3L1	State1	18.0709
ES3_CATGACAGTTCGCGAC-1_7	C04_Macrophage_CCL3L1	State1	13.0588
ES3_GATCGCGGTTAAAGTG-1_7	C04_Macrophage_CCL3L1	State1	12.7914
GCTB3_TCAGGTAAGGTGAGCT-1_12	C04_Macrophage_CCL3L1	State1	18.3193
GCTB3_GTCTCACGTTTGCAGT-1_12	C04_Macrophage_CCL3L1	State1	18.4669
GCTB5_TCGCTTGGTTGACGGA-1_14	C04_Macrophage_CCL3L1	State6	11.6257
GCTB3_TAAGCGTTCCTCTAAT-1_12	C04_Macrophage_CCL3L1	State1	18.4541
GCTB3_TATCGCCGTATGAGGC-1_12	C04_Macrophage_CCL3L1	State1	18.2782
GCTB5_CGAAGTTCACTGCATA-1_14	C04_Macrophage_CCL3L1	State6	11.5746
ES3_CTCTAATAGAGACTTA-1_7	C04_Macrophage_CCL3L1	State1	9.46539
ES3_CCTACACGTCATCGGC-1_7	C04_Macrophage_CCL3L1	State1	13.0646
ES2_CTACACCAGATGTGTA-1_6	C04_Macrophage_CCL3L1	State1	12.8134
GCTB3_TCAAGCAAGAACTTCC-1_12	C04_Macrophage_CCL3L1	State1	17.4981
ES2_ACCGTAACATCGTCGG-1_6	C04_Macrophage_CCL3L1	State1	13.132
GCTB3_TCTCAGCAGAAGGCTC-1_12	C04_Macrophage_CCL3L1	State1	18.1884
GCTB2_CAGTGCGGTGATTGGG-1_10	C04_Macrophage_CCL3L1	State1	18.1047
GCTB3_GTCTACCGTACTCGCG-1_12	C04_Macrophage_CCL3L1	State1	18.4978
GCTB2_CATGGTAAGGACAGCT-1_11	C04_Macrophage_CCL3L1	State1	18.0715
ES3_CTCGAGGCACCCTATC-1_7	C04_Macrophage_CCL3L1	State1	13.1392
GCTB2_CCAAGCGCAGAGGAAA-1_10	C04_Macrophage_CCL3L1	State1	16.1968
GCTB1_TCCAGAAAGCGGTATG-1_9	C04_Macrophage_CCL3L1	State1	16.3942
GCTB5_GACATCATCGAAGGAC-1_14	C04_Macrophage_CCL3L1	State6	11.8427
GCTB2_TAACCAGGTCTGTCAA-1_11	C04_Macrophage_CCL3L1	State1	18.2094
ES3_CAGCTAACAGGTCGTC-1_7	C04_Macrophage_CCL3L1	State1	9.46539
ES3_TCCCGATGTGACCAAG-1_7	C04_Macrophage_CCL3L1	State1	10.8181
GCTB5_TTTCACATCGCGAAGA-1_14	C04_Macrophage_CCL3L1	State6	11.6443
GCTB5_CTACTATAGAAATCCA-1_14	C04_Macrophage_CCL3L1	State6	11.7651
GCTB5_AGAGAATGTGGTCAAG-1_14	C04_Macrophage_CCL3L1	State6	11.5707
OS1_CATCAGACATGGAATA-1_1	C04_Macrophage_CCL3L1	State1	12.6391
GCTB3_CGCAGGTCACGTCTCT-1_12	C04_Macrophage_CCL3L1	State1	18.5184
GCTB2_CCTCACAGTGCGTTTA-1_11	C04_Macrophage_CCL3L1	State1	16.2286
ES3_GGGAATGAGAGCTTCT-1_7	C04_Macrophage_CCL3L1	State1	9.47938
GCTB5_CGTTAGAAGGAGAATG-1_14	C04_Macrophage_CCL3L1	State6	11.8225
ES3_CAAGTTGTCGCTGATA-1_7	C04_Macrophage_CCL3L1	State1	9.75938
ES2_CGACCTTGTATAGGTA-1_6	C04_Macrophage_CCL3L1	State1	12.8268
GCTB3_ATCACGAGTCGATTAC-1_12	C04_Macrophage_CCL3L1	State1	18.1538
GCTB3_ACACCAACAATTGCCA-1_12	C04_Macrophage_CCL3L1	State1	18.2935
ES2_GGATTACCAGCGAACA-1_6	C04_Macrophage_CCL3L1	State1	12.8376
ES2_CATATGGAGGACAGAA-1_6	C04_Macrophage_CCL3L1	State1	9.7589
GCTB2_TCATGAGAGCATACTC-1_10	C04_Macrophage_CCL3L1	State1	18.0418
GCTB2_GTGGTTATCGTGCTCT-1_11	C04_Macrophage_CCL3L1	State1	18.0836
GCTB2_TTCTAACCATGAAAGT-1_10	C04_Macrophage_CCL3L1	State1	18.2093
GCTB3_GCTACCTGTATGCAAA-1_12	C04_Macrophage_CCL3L1	State1	18.4557
ES2_TCATTACGTCGCTTCT-1_6	C04_Macrophage_CCL3L1	State1	13.0549
GCTB5_TCACGGGTCGACATAC-1_14	C04_Macrophage_CCL3L1	State6	11.4509
GCTB5_TCTGTCGAGCTTAGTC-1_14	C04_Macrophage_CCL3L1	State6	11.4161
GCTB3_AGCTACAAGAAGGGAT-1_12	C04_Macrophage_CCL3L1	State1	18.2363
ES3_CAGTAACCAGCTCCGA-1_7	C04_Macrophage_CCL3L1	State1	9.46539
GCTB3_GTAACACTCTCGACGG-1_12	C04_Macrophage_CCL3L1	State1	18.3328
GCTB2_TGCTTGCTCGAACCAT-1_10	C04_Macrophage_CCL3L1	State1	18.2865
GCTB1_GCCGTGAGTTGTGGAG-1_9	C04_Macrophage_CCL3L1	State1	16.0164
ES3_GCGACCATCAGCACAT-1_7	C04_Macrophage_CCL3L1	State1	12.7934
GCTB3_GACTATGCAATACCCA-1_12	C04_Macrophage_CCL3L1	State1	18.3079
GCTB1_TAAGCACGTGTCCTAA-1_9	C04_Macrophage_CCL3L1	State1	16.4406
ES3_TTAGTTCAGCTCCTCT-1_7	C04_Macrophage_CCL3L1	State1	12.3994
GCTB5_TTGTGTTGTCCACTCT-1_14	C04_Macrophage_CCL3L1	State6	11.6376
GCTB5_ATACCGAAGAATCCCT-1_14	C04_Macrophage_CCL3L1	State6	11.401
GCTB5_GAGAGGTCAAAGTGTA-1_14	C04_Macrophage_CCL3L1	State6	11.9927
GCTB2_TGAATGCAGCCGATAG-1_11	C04_Macrophage_CCL3L1	State1	18.2955
GCTB2_GAGGGTAAGAGTCTGG-1_11	C04_Macrophage_CCL3L1	State1	16.3475
GCTB3_CTTCTAAGTTTACCTT-1_12	C04_Macrophage_CCL3L1	State1	18.3118
GCTB3_CTTCCGATCCGACAGC-1_12	C04_Macrophage_CCL3L1	State1	18.3077
GCTB2_CCACACTTCAGAACCT-1_11	C04_Macrophage_CCL3L1	State1	15.9972
GCTB5_TAAGCCACAATCTCGA-1_14	C04_Macrophage_CCL3L1	State6	11.8694
GCTB5_TGTTCCGAGTAAGCAT-1_14	C04_Macrophage_CCL3L1	State6	11.4163
GCTB5_CCGTAGGAGGTTCACT-1_14	C04_Macrophage_CCL3L1	State6	11.6082
OS1_CTCTACGGTCCAACTA-1_1	C04_Macrophage_CCL3L1	State6	8.93989
GCTB3_TGGGCTGTCCCTTCCC-1_12	C04_Macrophage_CCL3L1	State1	18.486
GCTB3_ATTCTACGTATGAAAC-1_12	C04_Macrophage_CCL3L1	State1	18.0246
GCTB1_ATACCGAAGCATGCGA-1_9	C04_Macrophage_CCL3L1	State1	14.5386
ES2_CCTTCGAAGGGCATGT-1_6	C04_Macrophage_CCL3L1	State1	9.55809
GCTB1_TGTCAGAGTACCCAGC-1_9	C04_Macrophage_CCL3L1	State1	18.351
GCTB3_TTGACCCCATCTTAGG-1_12	C04_Macrophage_CCL3L1	State1	18.2969
ES2_GGGTCTGGTCCCTACT-1_6	C04_Macrophage_CCL3L1	State1	11.0436
GCTB5_CACATGATCACCGGTG-1_14	C04_Macrophage_CCL3L1	State6	11.7894
GCTB1_CATCCACAGCAACAAT-1_9	C04_Macrophage_CCL3L1	State1	16.0457
GCTB5_GCAGGCTGTACGCGTC-1_14	C04_Macrophage_CCL3L1	State6	11.773
OS1_GTTTCTAGTTTGACTG-1_1	C04_Macrophage_CCL3L1	State6	8.60592
GCTB2_GGAGGATTCAAGTCGT-1_10	C04_Macrophage_CCL3L1	State1	17.346
GCTB5_TCGACCTCAATTGCGT-1_14	C04_Macrophage_CCL3L1	State6	11.5665
GCTB5_GGCTGTGAGTTACTCG-1_14	C04_Macrophage_CCL3L1	State6	11.6785
ES3_CGGAGCTTCGTTGACA-1_7	C04_Macrophage_CCL3L1	State1	9.01515
ES3_AAACCTGGTGCGCTTG-1_7	C04_Macrophage_CCL3L1	State1	12.6232
GCTB2_CCTAACCGTCTGTCCT-1_11	C04_Macrophage_CCL3L1	State1	17.9264
GCTB5_CTGAATGGTCGTCGGT-1_14	C04_Macrophage_CCL3L1	State6	11.7816
GCTB5_TCTTTGAAGCCTGTGC-1_14	C04_Macrophage_CCL3L1	State6	11.5793
GCTB5_TTCTCTCAGACGGTTG-1_14	C04_Macrophage_CCL3L1	State6	11.7391
GCTB3_AACAAGAAGACCCGCT-1_12	C04_Macrophage_CCL3L1	State1	18.4174
OS1_GGCCGATGTCTAGGTT-1_1	C04_Macrophage_CCL3L1	State1	12.6707
GCTB3_GTTGTCCTCGATAACC-1_12	C04_Macrophage_CCL3L1	State1	18.3669
GCTB5_GCTTGGGAGGATTTGA-1_14	C04_Macrophage_CCL3L1	State6	11.6949
GCTB3_TTCGATTGTGACACGA-1_12	C04_Macrophage_CCL3L1	State1	18.3294
GCTB5_ACGGGTCCATACACCA-1_14	C04_Macrophage_CCL3L1	State6	11.6677
ES3_AACTTTCTCGCCGTGA-1_7	C04_Macrophage_CCL3L1	State1	13.011
ES3_CGGACTGTCCCAAGTA-1_7	C04_Macrophage_CCL3L1	State1	13.1018
GCTB2_ATTCCTAGTCGCCACA-1_11	C04_Macrophage_CCL3L1	State1	18.2208
GCTB2_TGGTGATCAATCCTTT-1_10	C04_Macrophage_CCL3L1	State1	18.2396
GCTB3_TGCACGGCAAGCCTGC-1_12	C04_Macrophage_CCL3L1	State1	18.3965
GCTB3_TTTACGTCACAACGAG-1_12	C04_Macrophage_CCL3L1	State1	18.0678
ES2_GATCGTAGTCGTTGTA-1_6	C04_Macrophage_CCL3L1	State1	12.8772
GCTB2_CAGTGCGTCCCGAGGT-1_11	C04_Macrophage_CCL3L1	State1	17.4847
GCTB5_GATGACTAGGTGCAGT-1_14	C04_Macrophage_CCL3L1	State6	11.7714
GCTB2_ACTTTCAAGCCAGAGT-1_10	C04_Macrophage_CCL3L1	State1	18.2172
GCTB3_ACAACCATCACACCCT-1_12	C04_Macrophage_CCL3L1	State1	18.5494
OS1_TGCACCTAGTACTTGC-1_1	C04_Macrophage_CCL3L1	State6	7.66806
GCTB2_GGAATCTGTATTGACC-1_10	C04_Macrophage_CCL3L1	State1	18.0931
GCTB3_TGGGTTACATGAGGGT-1_12	C04_Macrophage_CCL3L1	State1	18.5844
GCTB5_GATAGCTAGACATCCT-1_14	C04_Macrophage_CCL3L1	State6	11.8455
GCTB5_TGGCGTGGTCCCTAAA-1_14	C04_Macrophage_CCL3L1	State6	11.7356
GCTB2_TGCGATAAGGTCTACT-1_11	C04_Macrophage_CCL3L1	State1	18.2356
GCTB2_GGGTGAAAGACGATAT-1_10	C04_Macrophage_CCL3L1	State1	17.3381
GCTB2_TCGCTCAAGAAACTAC-1_10	C04_Macrophage_CCL3L1	State1	18.3365
OS1_CGGACTGTCCTCAATT-1_1	C04_Macrophage_CCL3L1	State1	12.4696
GCTB5_CAGCGTGAGCACTCGC-1_14	C04_Macrophage_CCL3L1	State6	11.8767
GCTB3_ATACCGATCATCACCC-1_12	C04_Macrophage_CCL3L1	State1	18.4849
GCTB5_CACATGAGTGGCCACT-1_14	C04_Macrophage_CCL3L1	State6	11.5339
ES3_CTACGTCCACGCATCG-1_7	C04_Macrophage_CCL3L1	State1	12.8639
GCTB5_GAAGCGAGTAAGATAC-1_14	C04_Macrophage_CCL3L1	State6	11.7517
ES3_CACATTTAGAGGGCTT-1_7	C04_Macrophage_CCL3L1	State1	12.5045
ES2_ATCATGGCAATAGAGT-1_6	C04_Macrophage_CCL3L1	State1	12.1678
GCTB3_TCTGTCGGTCAGACGA-1_12	C04_Macrophage_CCL3L1	State1	18.5563
GCTB2_GTTACGACACGTCGGT-1_10	C04_Macrophage_CCL3L1	State1	13.5011
ES2_AGATCTGGTTATGCGT-1_6	C04_Macrophage_CCL3L1	State1	9.58303
GCTB2_AGGATAAAGGTTTGAA-1_11	C04_Macrophage_CCL3L1	State1	18.0209
GCTB5_TACATTCCAATAGTGA-1_14	C04_Macrophage_CCL3L1	State6	11.5049
GCTB3_GAGACCCTCAGTGTTG-1_12	C04_Macrophage_CCL3L1	State1	18.3588
OS1_CTACACCCAAATACAG-1_1	C04_Macrophage_CCL3L1	State6	8.21868
GCTB5_GTTAGACCAATCGAAA-1_14	C04_Macrophage_CCL3L1	State6	11.5913
GCTB3_TGAGCATCATTCGATG-1_12	C04_Macrophage_CCL3L1	State1	18.2204
ES3_ACCTTTAGTATGAAAC-1_7	C04_Macrophage_CCL3L1	State1	12.6267
GCTB2_CAGTGCGGTAAGATAC-1_10	C04_Macrophage_CCL3L1	State1	18.1534
GCTB5_GTTGCTCAGGCCACCT-1_14	C04_Macrophage_CCL3L1	State6	11.288
GCTB5_CCGTGAGAGACCCGCT-1_14	C04_Macrophage_CCL3L1	State6	11.7961
GCTB5_CACCGTTGTATCGCGC-1_14	C04_Macrophage_CCL3L1	State6	11.8134
GCTB5_ATCATTCCAGTAGTGG-1_14	C04_Macrophage_CCL3L1	State6	11.7305
GCTB5_ATCCATTAGGGTTTCT-1_14	C04_Macrophage_CCL3L1	State6	11.7205
GCTB5_TACTGCCGTAGCTTAC-1_14	C04_Macrophage_CCL3L1	State6	11.7376
GCTB3_GTAAGTCGTTTGGCTA-1_12	C04_Macrophage_CCL3L1	State1	18.2082
ES3_CAGATCATCGTTGCCT-1_7	C04_Macrophage_CCL3L1	State1	9.97273
OS1_AATCCAGTCACGGTTA-1_1	C04_Macrophage_CCL3L1	State1	15.721
ES3_CCAGCGACAGGATCGA-1_7	C04_Macrophage_CCL3L1	State1	13.082
GCTB2_ACGGGTCAGGGCAAGG-1_11	C04_Macrophage_CCL3L1	State1	18.1391
GCTB5_CTTGATTCAAGGACAC-1_14	C04_Macrophage_CCL3L1	State6	11.6641
ES3_CAACCAAGTGTTGAGG-1_7	C04_Macrophage_CCL3L1	State1	12.6053
GCTB2_AGTCTCCCAGTCAGCC-1_11	C04_Macrophage_CCL3L1	State1	15.337
ES3_ATCATCTCAAGTTCTG-1_7	C04_Macrophage_CCL3L1	State1	10.5289
GCTB3_AGCCAGCGTGGTCAAG-1_12	C04_Macrophage_CCL3L1	State1	18.4585
GCTB2_GTAGAGGTCTGAATCG-1_10	C04_Macrophage_CCL3L1	State1	18.3162
GCTB2_TATGTTCCATGAGATA-1_10	C04_Macrophage_CCL3L1	State1	13.9144
GCTB3_GAACGTTCATGCCGCA-1_12	C04_Macrophage_CCL3L1	State1	18.6631
GCTB5_TAAGCCACATGCCGCA-1_14	C04_Macrophage_CCL3L1	State6	11.834
GCTB3_GGTGGCTCACGACAGA-1_12	C04_Macrophage_CCL3L1	State1	18.2424
GCTB3_TGATCTTGTTTGACAC-1_12	C04_Macrophage_CCL3L1	State1	18.1661
GCTB3_TAATTCCGTATGAGAT-1_12	C04_Macrophage_CCL3L1	State1	18.41
GCTB5_CTCCCTCTCAAGCTGT-1_14	C04_Macrophage_CCL3L1	State6	11.7987
GCTB1_TTACCGCAGTTTCGAC-1_9	C04_Macrophage_CCL3L1	State1	16.0355
GCTB3_GCAGCCAAGGAACATT-1_12	C04_Macrophage_CCL3L1	State1	18.2942
GCTB3_CGGAACCCAGAGAAAG-1_12	C04_Macrophage_CCL3L1	State1	18.4074
OS1_AACTCAGGTGTGAAAT-1_1	C04_Macrophage_CCL3L1	State6	8.49035
GCTB5_CCCTTAGGTCTTTCAT-1_14	C04_Macrophage_CCL3L1	State6	11.6183
ES3_GATCGCGGTAACGTTC-1_7	C04_Macrophage_CCL3L1	State1	10.4042
GCTB5_TCACAAGGTCTGCGCA-1_14	C04_Macrophage_CCL3L1	State6	11.4119
GCTB1_CCCGGAAGTGCATGAG-1_9	C04_Macrophage_CCL3L1	State1	18.2381
GCTB3_GTAACCAAGCTCCGAC-1_12	C04_Macrophage_CCL3L1	State1	18.2445
GCTB3_AACGTCAGTTCGGTAT-1_12	C04_Macrophage_CCL3L1	State1	18.4552
GCTB2_GGGTGAAAGATGAATC-1_10	C04_Macrophage_CCL3L1	State1	16.2663
GCTB3_AGACCCGAGAGAGCGG-1_12	C04_Macrophage_CCL3L1	State1	18.233
ES3_GGACATTGTCACACGC-1_7	C04_Macrophage_CCL3L1	State1	12.812
GCTB5_CAACGGCCAACCTAAC-1_14	C04_Macrophage_CCL3L1	State6	11.7189
GCTB1_CATGGTAGTCACTACA-1_9	C04_Macrophage_CCL3L1	State1	13.903
ES3_CAGCGACCAATGAATG-1_7	C04_Macrophage_CCL3L1	State1	11.0671
GCTB2_CCCAACTAGTGATAAC-1_10	C04_Macrophage_CCL3L1	State1	18.1692
GCTB3_CTGATCCGTAAGCTCT-1_12	C04_Macrophage_CCL3L1	State1	18.3459
GCTB5_TCGATTTGTAAGGCCA-1_14	C04_Macrophage_CCL3L1	State6	11.7711
ES3_ATCATGGTCAAACAAG-1_7	C04_Macrophage_CCL3L1	State1	12.4338
GCTB3_AGGCTGCCACAGACGA-1_12	C04_Macrophage_CCL3L1	State1	18.5847
OS1_GGGTCTGAGAGACGAA-1_1	C04_Macrophage_CCL3L1	State6	8.28009
GCTB2_TGTCAGATCCGCAAAT-1_10	C04_Macrophage_CCL3L1	State1	18.0096
ES3_CTGTTTACACAGTCGC-1_7	C04_Macrophage_CCL3L1	State1	12.8549
GCTB3_AAGTCGTAGTTCCAGT-1_12	C04_Macrophage_CCL3L1	State1	17.6534
GCTB2_TCATATCTCCTCTAGC-1_10	C04_Macrophage_CCL3L1	State1	18.3535
GCTB2_CACTGTCAGGATTCCT-1_10	C04_Macrophage_CCL3L1	State1	18.418
GCTB2_CTCCACACAATCGTCA-1_10	C04_Macrophage_CCL3L1	State1	18.1635
ES3_AAGGCAGCAGTTCATG-1_7	C04_Macrophage_CCL3L1	State1	13.4228
ES2_CTTTGCGAGCTTTGGT-1_6	C04_Macrophage_CCL3L1	State1	9.77488
GCTB2_CAGGTATAGACGAGCT-1_10	C04_Macrophage_CCL3L1	State1	18.3411
GCTB3_ATGTCTTGTCTTTATC-1_12	C04_Macrophage_CCL3L1	State1	18.2825
GCTB3_TGGAGAGAGTGCTCGC-1_12	C04_Macrophage_CCL3L1	State1	17.3415
GCTB5_GGCTTGGAGTATAACG-1_14	C04_Macrophage_CCL3L1	State6	11.8004
GCTB5_TACGTCCCAAGCACAG-1_14	C04_Macrophage_CCL3L1	State6	11.8237
GCTB2_TTCGCTGTCCATCAGA-1_11	C04_Macrophage_CCL3L1	State1	16.0225
OS1_TGTTCCGTCCGAAGAG-1_1	C04_Macrophage_CCL3L1	State6	8.64156
GCTB1_TCCAGAAGTCGCGGTT-1_9	C04_Macrophage_CCL3L1	State1	18.3894
GCTB3_GACTTCCGTTTATGCG-1_12	C04_Macrophage_CCL3L1	State1	18.163
GCTB2_GGAGGTAGTCAGACTT-1_10	C04_Macrophage_CCL3L1	State1	18.1009
ES2_TTAGTTCTCAGTCAGT-1_6	C04_Macrophage_CCL3L1	State1	9.75859
GCTB5_CAGCAATCACGACAAG-1_14	C04_Macrophage_CCL3L1	State6	11.6544
GCTB5_GTGGTTATCGTAGTGT-1_14	C04_Macrophage_CCL3L1	State6	11.5723
ES3_CCAGCGAAGCGTTTAC-1_7	C04_Macrophage_CCL3L1	State1	12.4234
ES3_CGCTGGAGTTCATGGT-1_7	C04_Macrophage_CCL3L1	State1	11.8123
GCTB2_GGGACTCGTTCAAAGA-1_11	C04_Macrophage_CCL3L1	State1	16.0656
GCTB3_CATCCGTCATCTTAGG-1_12	C04_Macrophage_CCL3L1	State1	18.6895
ES3_ATCGAGTGTCTGGTCG-1_7	C04_Macrophage_CCL3L1	State1	12.4279
ES3_ACTGTCCCAATGAAAC-1_7	C04_Macrophage_CCL3L1	State1	11.8253
GCTB2_TCATTACGTACAAGTA-1_11	C04_Macrophage_CCL3L1	State1	18.1394
GCTB3_GCCAGGTGTTCAGTAC-1_12	C04_Macrophage_CCL3L1	State1	18.5566
GCTB1_TCATTTGTCATCACTT-1_9	C04_Macrophage_CCL3L1	State1	18.3347
GCTB5_CCTCTAGTCCACTAGA-1_14	C04_Macrophage_CCL3L1	State6	11.588
GCTB3_ATCACGAAGTCAACAA-1_12	C04_Macrophage_CCL3L1	State1	18.5069
GCTB5_CCACGAGAGCGACTTT-1_14	C04_Macrophage_CCL3L1	State6	11.9509
GCTB2_ACAACCACAGCATCTA-1_11	C04_Macrophage_CCL3L1	State1	18.1795
ES3_CTTAGGATCCTAGTGA-1_7	C04_Macrophage_CCL3L1	State1	10.4402
GCTB5_ACTACGACATGACACT-1_14	C04_Macrophage_CCL3L1	State6	11.5641
GCTB2_AGGTAGGGTTGGGTAG-1_11	C04_Macrophage_CCL3L1	State1	15.6973
OS3_TATCTCACAAAGCGGT-1_3	C04_Macrophage_CCL3L1	State6	8.26942
GCTB5_TCCTCTTAGAGCAACC-1_14	C04_Macrophage_CCL3L1	State6	11.416
GCTB3_TTGATGGGTGCAACAG-1_12	C04_Macrophage_CCL3L1	State1	16.326
GCTB3_CTCAACCGTTATTCCT-1_12	C04_Macrophage_CCL3L1	State1	18.3747
GCTB3_CGGAACCCAATCAAGA-1_12	C04_Macrophage_CCL3L1	State1	18.5665
GCTB2_TTGCTGCCACCAATTG-1_11	C04_Macrophage_CCL3L1	State1	18.0599
GCTB3_AACGGGAAGGCGTTAG-1_12	C04_Macrophage_CCL3L1	State1	16.2886
GCTB5_TGGGATTCAGAGTCAG-1_14	C04_Macrophage_CCL3L1	State6	11.706
ES3_GATCTAGTCTCGTTTA-1_7	C04_Macrophage_CCL3L1	State1	13.4149
GCTB3_AATCGACCACGCTGTG-1_12	C04_Macrophage_CCL3L1	State1	18.5861
ES3_AACTTTCAGATGCCTT-1_7	C04_Macrophage_CCL3L1	State1	10.4741
GCTB2_CAGTTCCGTGGATTTC-1_10	C04_Macrophage_CCL3L1	State1	14.9641
GCTB5_CCCTCTCAGGCTCTAT-1_14	C04_Macrophage_CCL3L1	State6	11.8276
GCTB2_GACATCAAGGATACAT-1_11	C04_Macrophage_CCL3L1	State1	18.0974
GCTB5_AGGCTGCTCGATGCAT-1_14	C04_Macrophage_CCL3L1	State6	11.3839
ES3_ACTGCTCTCCAGGGCT-1_7	C04_Macrophage_CCL3L1	State1	12.3571
GCTB2_CTCACTGCACCATTCC-1_10	C04_Macrophage_CCL3L1	State1	18.1139
ES3_AGACGTTAGCCGATTT-1_7	C04_Macrophage_CCL3L1	State1	9.91729
GCTB3_TGAGACTCACGATAGG-1_12	C04_Macrophage_CCL3L1	State1	18.11
GCTB3_AATCACGTCTCCGAAA-1_12	C04_Macrophage_CCL3L1	State1	18.269
ES3_ACGAGCCTCAAAGACA-1_7	C04_Macrophage_CCL3L1	State1	11.5494
ES3_ATTGGACTCATTGCCC-1_7	C04_Macrophage_CCL3L1	State1	12.4068
GCTB3_TCCATGCAGAAACTAC-1_12	C04_Macrophage_CCL3L1	State1	17.9931
OS3_CGTTGGGGTAAGTTCC-1_3	C04_Macrophage_CCL3L1	State6	8.57191
GCTB5_CATGGTATCGTGTCAA-1_14	C04_Macrophage_CCL3L1	State6	11.7872
GCTB5_TAGGTACCAAGTATAG-1_14	C04_Macrophage_CCL3L1	State6	11.6516
ES3_CGACTTCGTCGAAAGC-1_7	C04_Macrophage_CCL3L1	State1	13.1269
GCTB3_AATGCCAAGCAAGGAA-1_12	C04_Macrophage_CCL3L1	State1	18.1221
GCTB3_CTGTATTTCGGCATAT-1_12	C04_Macrophage_CCL3L1	State1	18.0738
GCTB5_CCGAACGTCGACCTAA-1_14	C04_Macrophage_CCL3L1	State6	11.9451
GCTB3_AACCACACATTAAAGG-1_12	C04_Macrophage_CCL3L1	State1	18.1255
GCTB5_TAATTCCCAATTGAGA-1_14	C04_Macrophage_CCL3L1	State6	11.5462
GCTB3_ACATCCCCAATTCGTG-1_12	C04_Macrophage_CCL3L1	State1	18.2823
GCTB2_CGAGTGCTCTTAGCTT-1_11	C04_Macrophage_CCL3L1	State1	16.0035
GCTB5_GACGCTGAGACTAGAT-1_14	C04_Macrophage_CCL3L1	State6	11.6248
GCTB3_GTTACCCAGTAAACTG-1_12	C04_Macrophage_CCL3L1	State1	18.61
GCTB3_TCGTGCTAGGTTGAGC-1_12	C04_Macrophage_CCL3L1	State1	18.1541
GCTB2_TTGACCCTCAGCGGAA-1_11	C04_Macrophage_CCL3L1	State1	18.2072
GCTB3_AAACGCTAGGAAGTCC-1_12	C04_Macrophage_CCL3L1	State1	18.6765
GCTB5_CACCGTTAGGTGATAT-1_14	C04_Macrophage_CCL3L1	State6	11.7492
GCTB5_ATCACTTGTATTGACC-1_14	C04_Macrophage_CCL3L1	State6	11.6471
ES2_ATTACTCAGCTTCGCG-1_6	C04_Macrophage_CCL3L1	State1	13.1276
GCTB2_TCTAACTTCTGCTTTA-1_11	C04_Macrophage_CCL3L1	State1	15.3568
GCTB1_GAGGGATCATCACCAA-1_9	C04_Macrophage_CCL3L1	State1	17.5945
GCTB3_CCCTTAGTCGCTTTAT-1_12	C04_Macrophage_CCL3L1	State1	18.056
ES3_CTGATCCGTAGCTTGT-1_7	C04_Macrophage_CCL3L1	State1	12.9029
GCTB3_ATCGGCGAGGAACTCG-1_12	C04_Macrophage_CCL3L1	State1	18.4195
GCTB5_CCTCAGTAGTAGATCA-1_14	C04_Macrophage_CCL3L1	State6	11.7902
GCTB3_TGGGATTAGTTTGTCG-1_12	C04_Macrophage_CCL3L1	State1	18.0698
OS1_CCCTCCTGTCAGTGGA-1_1	C04_Macrophage_CCL3L1	State1	15.0712
GCTB3_GCATGATAGCAACTCT-1_12	C04_Macrophage_CCL3L1	State1	18.3828
GCTB5_TCCGGGATCACTGATG-1_14	C04_Macrophage_CCL3L1	State6	11.3856
GCTB5_TCAGCCTTCCTGTTGC-1_14	C04_Macrophage_CCL3L1	State6	11.5057
GCTB5_GTCTACCTCATCGCTC-1_14	C04_Macrophage_CCL3L1	State6	11.5581
ES3_CACCACTTCAAACGGG-1_7	C04_Macrophage_CCL3L1	State1	9.48229
GCTB1_AGCGATTCATGATCTG-1_9	C04_Macrophage_CCL3L1	State1	18.0358
GCTB3_CTGTGGGAGTATGGCG-1_12	C04_Macrophage_CCL3L1	State1	18.3752
OS1_ACTTGTTCATTATCTC-1_1	C04_Macrophage_CCL3L1	State6	8.30439
ES3_AGCGTCGCAGTATCTG-1_7	C04_Macrophage_CCL3L1	State1	9.56492
GCTB5_CTAGACAGTCCGGATC-1_14	C04_Macrophage_CCL3L1	State6	11.7459
GCTB2_TCATTACAGGTCACCC-1_11	C04_Macrophage_CCL3L1	State1	17.6725
GCTB2_TAACGACCAGGATGAC-1_10	C04_Macrophage_CCL3L1	State1	18.1969
GCTB3_ATAGAGAGTCAGTTTG-1_12	C04_Macrophage_CCL3L1	State1	18.4489
GCTB3_ATGGAGGAGATGCTTC-1_12	C04_Macrophage_CCL3L1	State1	18.1563
ES3_AAGGAGCGTTAAGACA-1_7	C04_Macrophage_CCL3L1	State1	13.3336
ES2_CCACTACAGGAATGGA-1_6	C04_Macrophage_CCL3L1	State1	12.7894
GCTB5_AGCCAATGTCCTATAG-1_14	C04_Macrophage_CCL3L1	State6	11.8961
GCTB3_CGGAACCTCATTGTTC-1_12	C04_Macrophage_CCL3L1	State1	18.0903
GCTB5_CGTGCTTTCATCGCCT-1_14	C04_Macrophage_CCL3L1	State6	12.0596
GCTB3_AACGTCAGTTAGGACG-1_12	C04_Macrophage_CCL3L1	State1	18.002
OS1_TGAGGGACATGTAGTC-1_1	C04_Macrophage_CCL3L1	State6	7.98968
GCTB5_ATCACTTGTGCGGATA-1_14	C04_Macrophage_CCL3L1	State6	11.6327
GCTB3_TTAGTCTCACAACATC-1_12	C04_Macrophage_CCL3L1	State1	18.7811
GCTB3_TTGTGGAGTACCACGC-1_12	C04_Macrophage_CCL3L1	State1	18.4968
GCTB5_TTTGTTGGTCGCGGTT-1_14	C04_Macrophage_CCL3L1	State6	11.6054
GCTB3_GACTCAAAGTGCAACG-1_12	C04_Macrophage_CCL3L1	State1	18.2904
GCTB3_GAGTGTTAGCTCACTA-1_12	C04_Macrophage_CCL3L1	State1	18.5908
GCTB5_TCCTTCTCATCCCGTT-1_14	C04_Macrophage_CCL3L1	State6	11.5573
GCTB5_CAAGAGGCATGGGAAC-1_14	C04_Macrophage_CCL3L1	State6	11.8145
ES2_AGCGGTCGTGGTCTCG-1_6	C04_Macrophage_CCL3L1	State1	15.4468
ES3_GTGCAGCAGTGGTAGC-1_7	C04_Macrophage_CCL3L1	State1	10.3399
ES3_GCTCCTAGTGATGTCT-1_7	C04_Macrophage_CCL3L1	State1	11.0816
GCTB3_GACACGCCAGCAGTCC-1_12	C04_Macrophage_CCL3L1	State1	18.2826
GCTB5_CAAAGAATCGACGACC-1_14	C04_Macrophage_CCL3L1	State6	11.825
GCTB3_ATCCTATCAAATCGGG-1_12	C04_Macrophage_CCL3L1	State1	18.1569
GCTB2_GTTATGGTCCGGTTCT-1_10	C04_Macrophage_CCL3L1	State1	18.0475
GCTB3_TCAAGTGCACGACGCT-1_12	C04_Macrophage_CCL3L1	State1	18.0737
GCTB3_TTCTTCCCAACAGCTT-1_12	C04_Macrophage_CCL3L1	State1	18.3583
GCTB5_TAAGTCGTCTACTCAT-1_14	C04_Macrophage_CCL3L1	State6	11.7281
GCTB2_CCACTTGCATCAGTGT-1_10	C04_Macrophage_CCL3L1	State1	18.0419
OS2_TTCTCCTGTTACCAGT-1_2	C04_Macrophage_CCL3L1	State6	7.72385
GCTB3_TCATGTTTCAAAGAAC-1_12	C04_Macrophage_CCL3L1	State1	18.0137
ES3_AGAGCTTTCAAGATCC-1_7	C04_Macrophage_CCL3L1	State1	12.8327
GCTB2_ACATCGAAGTGATCGG-1_10	C04_Macrophage_CCL3L1	State1	18.0593
ES3_GGAAAGCCAGGTTTCA-1_7	C04_Macrophage_CCL3L1	State1	13.649
GCTB5_GTCAAACGTATTCCGA-1_14	C04_Macrophage_CCL3L1	State6	11.8457
GCTB5_TGTCCTGTCATGTCAG-1_14	C04_Macrophage_CCL3L1	State6	11.8276
ES3_TGCGTGGGTAACGACG-1_7	C04_Macrophage_CCL3L1	State1	13.1402
ES3_CAAGTTGCAGAAGCAC-1_7	C04_Macrophage_CCL3L1	State1	10.5495
GCTB3_ATTTCACTCTCAATCT-1_12	C04_Macrophage_CCL3L1	State1	17.4853
GCTB1_ACAGAAAGTATGCTAC-1_9	C04_Macrophage_CCL3L1	State1	13.4491
ES3_GATGAAAGTGACGCCT-1_7	C04_Macrophage_CCL3L1	State1	12.925
GCTB3_TCCACGTGTCGCATTA-1_12	C04_Macrophage_CCL3L1	State1	18.3015
ES3_TGAGCCGAGGCGTACA-1_7	C04_Macrophage_CCL3L1	State1	13.1397
GCTB2_GCGTGCAGTCGCTCGA-1_11	C04_Macrophage_CCL3L1	State1	18.4082
GCTB5_TCATGCCGTCCTACAA-1_14	C04_Macrophage_CCL3L1	State6	11.81
ES3_ACAGCTATCTCAAGTG-1_7	C04_Macrophage_CCL3L1	State1	12.4019
GCTB2_CAGTGCGTCGCCAGAC-1_11	C04_Macrophage_CCL3L1	State1	17.039
GCTB3_ACGTAGTGTGATATAG-1_12	C04_Macrophage_CCL3L1	State1	18.4231
GCTB3_ACGATGTGTAGATGTA-1_12	C04_Macrophage_CCL3L1	State1	18.0822
GCTB1_TCATTCAGTTTCAGAC-1_9	C04_Macrophage_CCL3L1	State1	18.2374
GCTB3_AAAGAACGTCGCAACC-1_12	C04_Macrophage_CCL3L1	State1	18.5284
GCTB2_GGGAGATCAGTAGGAC-1_10	C04_Macrophage_CCL3L1	State1	16.1016
GCTB3_CCCGAAGGTGTCCCTT-1_12	C04_Macrophage_CCL3L1	State1	18.1473
ES3_GTTCATTTCTAACGGT-1_7	C04_Macrophage_CCL3L1	State1	9.46539
GCTB3_GAGGCCTCACAAAGCG-1_12	C04_Macrophage_CCL3L1	State1	17.3246
GCTB5_ATGTCTTCAGACCATT-1_14	C04_Macrophage_CCL3L1	State6	11.8392
OS1_CACATAGAGACCTTTG-1_1	C04_Macrophage_CCL3L1	State1	12.645
GCTB2_GTAGCTAGTACGTTCA-1_11	C04_Macrophage_CCL3L1	State1	15.7408
GCTB5_AGGTCTATCTTAGTTC-1_14	C04_Macrophage_CCL3L1	State6	11.6142
GCTB5_TCACACCTCTAGTCAG-1_14	C04_Macrophage_CCL3L1	State6	11.745
GCTB5_AGATCGTCAAGAGAGA-1_14	C04_Macrophage_CCL3L1	State6	11.5546
ES3_AATCCAGAGTTAACGA-1_7	C04_Macrophage_CCL3L1	State1	12.8183
GCTB3_TACAGGTCATGATGCT-1_12	C04_Macrophage_CCL3L1	State1	18.4942
GCTB2_CCTCAACAGAGGCTGT-1_11	C04_Macrophage_CCL3L1	State1	18.1024
GCTB2_CCATCACGTGCTTCAA-1_11	C04_Macrophage_CCL3L1	State1	18.1579
ES3_CAGCCGAAGGATGTAT-1_7	C04_Macrophage_CCL3L1	State1	9.92977
ES3_CCACTACAGTGGACGT-1_7	C04_Macrophage_CCL3L1	State1	13.1086
GCTB2_AGAGCCCAGGCTCACC-1_11	C04_Macrophage_CCL3L1	State1	16.0232
GCTB5_CCAATGAAGCCTCATA-1_14	C04_Macrophage_CCL3L1	State6	11.7246
GCTB5_TTACGCCGTACAAAGT-1_14	C04_Macrophage_CCL3L1	State6	11.7544
GCTB5_TCAGTGACAACTGAAA-1_14	C04_Macrophage_CCL3L1	State6	11.833
ES3_TCCCGATGTTCGTCTC-1_7	C04_Macrophage_CCL3L1	State7	9.17819
GCTB3_TACATTCGTAGCTCGC-1_12	C04_Macrophage_CCL3L1	State1	18.2732
GCTB3_TTGTGTTTCAGTGCGC-1_12	C04_Macrophage_CCL3L1	State1	18.2895
ES3_TGCCAAACACGGACAA-1_7	C04_Macrophage_CCL3L1	State1	13.403
GCTB5_CTGATCCGTACCTATG-1_14	C04_Macrophage_CCL3L1	State6	11.6249
GCTB3_TGAACGTAGCAAGTCG-1_12	C04_Macrophage_CCL3L1	State1	18.21
GCTB1_CCTCAACAGAATTGTG-1_9	C04_Macrophage_CCL3L1	State1	16.4104
GCTB3_CATCGCTTCCCTCAAC-1_12	C04_Macrophage_CCL3L1	State1	18.0948
GCTB3_AAGGTAAGTCCAAAGG-1_12	C04_Macrophage_CCL3L1	State1	15.9585
GCTB2_GCTACAATCCGCTTAC-1_10	C04_Macrophage_CCL3L1	State1	15.9585
GCTB3_GATGATCGTGGAAATT-1_12	C04_Macrophage_CCL3L1	State1	18.225
GCTB2_ATTACTCAGAGGTGCT-1_11	C04_Macrophage_CCL3L1	State1	15.6878
GCTB5_GGGCTACTCGCTTTAT-1_14	C04_Macrophage_CCL3L1	State6	11.8367
GCTB2_TGCTGAAAGTAAATGC-1_11	C04_Macrophage_CCL3L1	State1	17.885
GCTB5_CTTCGGTGTTAGGCCC-1_14	C04_Macrophage_CCL3L1	State6	11.5141
GCTB1_CATGCCTCAGCATACT-1_9	C04_Macrophage_CCL3L1	State1	18.1221
ES2_TCAACGAAGTCTTGCA-1_6	C04_Macrophage_CCL3L1	State1	9.8122
OS1_TGTATTCCACAGTCGC-1_1	C04_Macrophage_CCL3L1	State1	13.0921
GCTB5_ATCGCCTTCTGTGTGA-1_14	C04_Macrophage_CCL3L1	State6	11.5129
GCTB3_GGCACGTAGCCTGAAG-1_12	C04_Macrophage_CCL3L1	State1	18.3824
GCTB3_AGAACAAAGCGGTATG-1_12	C04_Macrophage_CCL3L1	State1	16.3396
GCTB5_ATCGATGCACCCTAAA-1_14	C04_Macrophage_CCL3L1	State6	11.6811
ES3_TTGTAGGGTGAGGGAG-1_7	C04_Macrophage_CCL3L1	State1	12.8582
GCTB2_ATGTCTTGTTACTCAG-1_10	C04_Macrophage_CCL3L1	State1	18.2624
ES3_TCCCGATCACCTCGGA-1_7	C04_Macrophage_CCL3L1	State1	13.066
GCTB3_AAGCCATAGGATGGCT-1_12	C04_Macrophage_CCL3L1	State1	17.5074
GCTB3_AGGGTCCCAGGTGAGT-1_12	C04_Macrophage_CCL3L1	State1	17.8722
OS1_GCATGCGTCCTCCTAG-1_1	C04_Macrophage_CCL3L1	State6	8.26877
GCTB1_CGAGAAGAGGTGAGCT-1_9	C04_Macrophage_CCL3L1	State1	14.5427
ES3_TGGCGCAGTCAATACC-1_7	C04_Macrophage_CCL3L1	State1	9.46539
GCTB5_CTTGAGAGTGAATAAC-1_14	C04_Macrophage_CCL3L1	State6	11.7354
GCTB1_TTCATTGAGACGCTCC-1_9	C04_Macrophage_CCL3L1	State1	18.5788
ES3_CTGCGGAGTCTGCGGT-1_7	C04_Macrophage_CCL3L1	State1	11.9435
GCTB2_GTCAGCGCATCGTGGC-1_11	C04_Macrophage_CCL3L1	State1	18.1265
OS1_AACGTTGCACCTCGTT-1_1	C04_Macrophage_CCL3L1	State6	8.58732
ES3_TGTGGTAGTTCAACCA-1_7	C04_Macrophage_CCL3L1	State1	12.6904
ES3_CTCTGGTAGTCCATAC-1_7	C04_Macrophage_CCL3L1	State1	12.889
GCTB5_CTCTCAGAGGCGAAGG-1_14	C04_Macrophage_CCL3L1	State6	11.7235
GCTB3_TGCGATACAGTCTTCC-1_12	C04_Macrophage_CCL3L1	State1	18.1398
GCTB2_TTTGGTTTCGTTACCC-1_11	C04_Macrophage_CCL3L1	State1	18.086
GCTB2_CTCCACACACGTCATA-1_10	C04_Macrophage_CCL3L1	State1	18.3075
ES2_TGAGCATCACTGTCGG-1_6	C04_Macrophage_CCL3L1	State1	9.46539
ES3_GCACTCTAGCTGCGAA-1_7	C04_Macrophage_CCL3L1	State1	12.849
GCTB3_GCACATAGTAGGAAAG-1_12	C04_Macrophage_CCL3L1	State1	18.227
ES2_AGTGTCATCGGCGGTT-1_6	C04_Macrophage_CCL3L1	State1	9.46539
GCTB2_GATGCTACACACTGGC-1_10	C04_Macrophage_CCL3L1	State1	18.053
GCTB5_GAAGTAATCTCTCGCA-1_14	C04_Macrophage_CCL3L1	State6	11.5224
ES3_ATCATCTCATTAACCG-1_7	C04_Macrophage_CCL3L1	State1	12.6913
ES3_ATAGACCCATATGAGA-1_7	C04_Macrophage_CCL3L1	State1	13.4327
GCTB2_GTTCATTCATCATTTC-1_10	C04_Macrophage_CCL3L1	State1	18.007
GCTB3_GAATCGTGTCTCAGAT-1_12	C04_Macrophage_CCL3L1	State1	18.4161
ES3_TGACTTTCACAGACAG-1_7	C04_Macrophage_CCL3L1	State1	12.6276
GCTB2_GGAATGGGTATTGAGA-1_11	C04_Macrophage_CCL3L1	State1	16.2826
ES2_AAACGGGAGAAGGACA-1_6	C04_Macrophage_CCL3L1	State1	12.8805
GCTB3_CGGTCAGAGGCGTTAG-1_12	C04_Macrophage_CCL3L1	State1	18.3349
GCTB3_CTGTATTAGCCGTTAT-1_12	C04_Macrophage_CCL3L1	State1	18.1761
GCTB2_CGGGTGTGTGCGTCGT-1_11	C04_Macrophage_CCL3L1	State1	18.1152
GCTB2_ACCTGAATCTATTTCG-1_10	C04_Macrophage_CCL3L1	State1	15.9839
OS1_TCCCGATAGATCGGGT-1_1	C04_Macrophage_CCL3L1	State1	12.6872
GCTB5_GTCGAATCATGGCTGC-1_14	C04_Macrophage_CCL3L1	State6	11.5569
GCTB5_TTGAGTGGTCCACACG-1_14	C04_Macrophage_CCL3L1	State6	11.5288
ES3_ACCCACTCAACGATCT-1_7	C04_Macrophage_CCL3L1	State1	11.8455
GCTB2_CTGGTCTAGACATGCG-1_10	C04_Macrophage_CCL3L1	State1	17.6394
GCTB2_GACTCAAAGCGTCAGA-1_10	C04_Macrophage_CCL3L1	State1	15.7065
ES2_ACTTACTAGGGCACTA-1_6	C04_Macrophage_CCL3L1	State1	13.3969
GCTB5_TGCTGAAGTCATCCCT-1_14	C04_Macrophage_CCL3L1	State6	11.7555
GCTB5_GATGATCAGCACTGGA-1_14	C04_Macrophage_CCL3L1	State6	11.8712
GCTB3_TGATCTTCAGATTAAG-1_12	C04_Macrophage_CCL3L1	State1	18.1275
GCTB3_CCTAAGACAAGTTCCA-1_12	C04_Macrophage_CCL3L1	State1	16.2672
GCTB3_AGGGTTTGTTGCGAAG-1_12	C04_Macrophage_CCL3L1	State1	18.598
ES3_ATTTCTGGTCTCCATC-1_7	C04_Macrophage_CCL3L1	State1	13.3526
GCTB3_CGCCAGACAAACTGCT-1_12	C04_Macrophage_CCL3L1	State1	18.1651
ES2_TTGCCGTTCCGTAGTA-1_6	C04_Macrophage_CCL3L1	State1	12.9716
GCTB5_CAAGAGGAGTCTGCAT-1_14	C04_Macrophage_CCL3L1	State6	11.6491
ES3_CAGTAACGTTCTGTTT-1_7	C04_Macrophage_CCL3L1	State1	13.3239
GCTB5_TTACAGGTCCCGAGAC-1_14	C04_Macrophage_CCL3L1	State6	11.5563
GCTB2_CTGCTCAAGCAGCAGT-1_10	C04_Macrophage_CCL3L1	State1	17.3566
GCTB5_TCAGCAAAGACGGTTG-1_14	C04_Macrophage_CCL3L1	State6	11.5166
GCTB5_TGTACAGCACGGTGCT-1_14	C04_Macrophage_CCL3L1	State6	11.5096
ES3_ATTTCTGCACTGAAGG-1_7	C04_Macrophage_CCL3L1	State1	12.5853
GCTB3_GGTAACTTCTAACGGT-1_12	C04_Macrophage_CCL3L1	State1	18.3844
ES3_TGCTACCCACACCGAC-1_7	C04_Macrophage_CCL3L1	State1	12.185
GCTB5_AAGATAGAGACGGAAA-1_14	C04_Macrophage_CCL3L1	State6	11.4371
GCTB1_AAGATAGTCGTGCAGC-1_9	C04_Macrophage_CCL3L1	State1	13.7932
GCTB1_CCGGACAGTACCGCGT-1_9	C04_Macrophage_CCL3L1	State1	16.3959
GCTB2_GTGAGTTAGCGTGCCT-1_10	C04_Macrophage_CCL3L1	State1	14.7559
ES3_CGCCAAGGTCATCGGC-1_7	C04_Macrophage_CCL3L1	State1	9.56346
GCTB2_GGCTTGGTCGAGATAA-1_11	C04_Macrophage_CCL3L1	State1	18.1989
ES3_AATCGGTTCAGAGGTG-1_7	C04_Macrophage_CCL3L1	State1	11.5707
GCTB5_GCTACAACAACACGTT-1_14	C04_Macrophage_CCL3L1	State6	11.6526
GCTB5_CCACAAATCTACACTT-1_14	C04_Macrophage_CCL3L1	State6	11.8412
GCTB2_TGTTGAGCATTCTCTA-1_11	C04_Macrophage_CCL3L1	State1	13.9506
OS1_AGTCTTTCACGCATCG-1_1	C04_Macrophage_CCL3L1	State6	7.83523
GCTB3_CGACAGCTCACTTATC-1_12	C04_Macrophage_CCL3L1	State1	18.4098
GCTB2_ATTTCACAGGTTGCCC-1_10	C04_Macrophage_CCL3L1	State1	14.99
GCTB3_GATCACATCTTAATCC-1_12	C04_Macrophage_CCL3L1	State1	18.5735
GCTB5_GAGTTGTTCATTCATC-1_14	C04_Macrophage_CCL3L1	State6	11.8545
GCTB3_GGAGATGTCATTGCTT-1_12	C04_Macrophage_CCL3L1	State1	18.6112
ES3_CGACCTTGTTGACGTT-1_7	C04_Macrophage_CCL3L1	State1	13.3777
GCTB5_AACAAAGGTTTACCTT-1_14	C04_Macrophage_CCL3L1	State6	11.8492
GCTB2_CTGCAGGGTGACTCGC-1_10	C04_Macrophage_CCL3L1	State1	17.446
GCTB5_CACTGGGCAACAGTGG-1_14	C04_Macrophage_CCL3L1	State6	10.9473
GCTB2_TTTACGTCAAGGCGTA-1_10	C04_Macrophage_CCL3L1	State1	18.3479
GCTB3_GTTGCGGCACGGTGAA-1_12	C04_Macrophage_CCL3L1	State1	18.6145
GCTB1_TTAGGGTAGTATAGAC-1_9	C04_Macrophage_CCL3L1	State1	18.0584
GCTB2_ACGTTCCAGTCGTCTA-1_10	C04_Macrophage_CCL3L1	State1	18.3261
GCTB5_CGGACACTCGACACTA-1_14	C04_Macrophage_CCL3L1	State6	11.5549
GCTB3_CGGGTGTTCTTACCAT-1_12	C04_Macrophage_CCL3L1	State1	18.6376
GCTB3_CCTCAACAGACTTAAG-1_12	C04_Macrophage_CCL3L1	State1	17.1983
ES3_CTTAACTGTTACCGAT-1_7	C04_Macrophage_CCL3L1	State1	12.8559
GCTB1_TCCATCGCAAAGGCTG-1_9	C04_Macrophage_CCL3L1	State1	14.7411
ES2_GCGACCAAGGAACTGC-1_6	C04_Macrophage_CCL3L1	State1	13.0971
ES3_CTGAAACAGCGCTTAT-1_7	C04_Macrophage_CCL3L1	State1	12.3952
GCTB3_CACGAATAGCCGTTAT-1_12	C04_Macrophage_CCL3L1	State1	18.2052
GCTB5_GTGAGCCTCGATTTCT-1_14	C04_Macrophage_CCL3L1	State6	11.6346
GCTB2_CTGGCAGCACAAACGG-1_10	C04_Macrophage_CCL3L1	State1	15.435
GCTB3_ATGACCAGTGGCTGAA-1_12	C04_Macrophage_CCL3L1	State1	18.4309
ES3_TCGGTAAGTAAGCACG-1_7	C04_Macrophage_CCL3L1	State1	11.0657
GCTB2_TAACTTCTCTGGACCG-1_11	C04_Macrophage_CCL3L1	State1	17.6528
GCTB3_CATTGCCGTTTGGGTT-1_12	C04_Macrophage_CCL3L1	State1	18.637
GCTB3_GCTTCACTCATTACCT-1_12	C04_Macrophage_CCL3L1	State1	18.1184
ES2_CTAGAGTGTGGACGAT-1_6	C04_Macrophage_CCL3L1	State1	12.3344
GCTB1_GCCCGAAAGTAGGGTC-1_9	C04_Macrophage_CCL3L1	State1	14.5671
GCTB5_GCCATTCGTCCGGCAT-1_14	C04_Macrophage_CCL3L1	State6	11.3906
GCTB3_AGTGACTAGCCAAGTG-1_12	C04_Macrophage_CCL3L1	State1	18.2682
ES3_GACGCGTAGCGTGTCC-1_7	C04_Macrophage_CCL3L1	State1	11.4717
GCTB3_GTTTACTGTGCGAGTA-1_12	C04_Macrophage_CCL3L1	State1	18.1358
GCTB1_ATCCCTGTCAGGCGAA-1_9	C04_Macrophage_CCL3L1	State1	16.0224
GCTB5_GTGCACGGTGTCGATT-1_14	C04_Macrophage_CCL3L1	State6	11.6262
GCTB5_CAATTTCTCTACTGCC-1_14	C04_Macrophage_CCL3L1	State6	11.6098
GCTB5_AGATAGACACGGTAGA-1_14	C04_Macrophage_CCL3L1	State6	11.6017
GCTB3_CAGCCAGCAGAACCGA-1_12	C04_Macrophage_CCL3L1	State1	18.6173
ES3_GTCACAATCGGTTCGG-1_7	C04_Macrophage_CCL3L1	State1	13.0936
GCTB2_GTCATTTTCCGTGGCA-1_11	C04_Macrophage_CCL3L1	State1	13.4362
GCTB3_ATGTCTTTCAGACAAA-1_12	C04_Macrophage_CCL3L1	State1	18.0978
GCTB5_GTGAGGACATCGCCTT-1_14	C04_Macrophage_CCL3L1	State6	11.6242
GCTB5_GCCCAGAAGTGGTGGT-1_14	C04_Macrophage_CCL3L1	State6	11.7435
GCTB2_GGTGTTAGTGAACCGA-1_10	C04_Macrophage_CCL3L1	State1	13.4759
GCTB3_TCGAAGTCAACGATTC-1_12	C04_Macrophage_CCL3L1	State1	18.2685
GCTB3_TCATGGACAAAGACGC-1_12	C04_Macrophage_CCL3L1	State1	18.3419
GCTB2_GAAGGACTCTCGCCTA-1_10	C04_Macrophage_CCL3L1	State1	17.0635
GCTB3_AGAGCCCTCTGCGTCT-1_12	C04_Macrophage_CCL3L1	State1	18.3563
GCTB3_GGTAATCGTAAGATTG-1_12	C04_Macrophage_CCL3L1	State1	18.349
GCTB2_ATGATCGCACCCTGAG-1_11	C04_Macrophage_CCL3L1	State1	13.8806
GCTB2_TCACACCGTACGTGTT-1_10	C04_Macrophage_CCL3L1	State1	18.0413
ES3_GACGTGCCATTGGCGC-1_7	C04_Macrophage_CCL3L1	State1	12.6409
GCTB3_GCCAGCAAGGAACTCG-1_12	C04_Macrophage_CCL3L1	State1	18.341
GCTB5_CTACTATCATGTTCAG-1_14	C04_Macrophage_CCL3L1	State6	11.7828
ES2_GGCCGATGTGGCAAAC-1_6	C04_Macrophage_CCL3L1	State1	13.3291
ES3_ATTATCCGTCTTGATG-1_7	C04_Macrophage_CCL3L1	State1	12.8
GCTB1_GAGTTACCATCGTGCG-1_9	C04_Macrophage_CCL3L1	State1	18.515
GCTB5_CCTCTAGAGCCGGAAT-1_14	C04_Macrophage_CCL3L1	State6	11.795
ES3_ACGGGTCAGAGCCCAA-1_7	C04_Macrophage_CCL3L1	State1	13.3351
GCTB2_CCCTCAATCTCGTCAC-1_10	C04_Macrophage_CCL3L1	State1	16.2124
GCTB2_CACCGTTAGCGCCTTG-1_10	C04_Macrophage_CCL3L1	State1	17.4997
ES3_AGATTGCCACCTTGTC-1_7	C04_Macrophage_CCL3L1	State1	12.8146
GCTB3_GGTCTGGCAGTGTGGA-1_12	C04_Macrophage_CCL3L1	State1	18.3193
GCTB3_CTCAATTGTTCGCGTG-1_12	C04_Macrophage_CCL3L1	State1	18.4052
ES2_AGCATACAGCTATGCT-1_6	C04_Macrophage_CCL3L1	State1	13.3499
GCTB5_CACCAAAGTAACAGGC-1_14	C04_Macrophage_CCL3L1	State6	11.7832
GCTB5_GGAATCTCATATAGCC-1_14	C04_Macrophage_CCL3L1	State6	11.9245
ES3_GTAGTCAGTATGGTTC-1_7	C04_Macrophage_CCL3L1	State1	9.46539
GCTB3_CAAGAGGTCCTCTGCA-1_12	C04_Macrophage_CCL3L1	State1	14.7571
GCTB2_TGGCGTGCAGTTCACA-1_11	C04_Macrophage_CCL3L1	State1	16.0423
ES3_CGAGCCATCGGAAACG-1_7	C04_Macrophage_CCL3L1	State1	9.46539
GCTB1_CTCTCAGTCTTCACAT-1_9	C04_Macrophage_CCL3L1	State1	18.1351
GCTB3_GTTACAGTCGAACCTA-1_12	C04_Macrophage_CCL3L1	State1	18.493
GCTB5_AGTGCCGCATCTCGTC-1_14	C04_Macrophage_CCL3L1	State6	11.7688
ES3_CGGACTGTCTGCGTAA-1_7	C04_Macrophage_CCL3L1	State1	10.4907
OS1_TCTCTAAGTGATGTCT-1_1	C04_Macrophage_CCL3L1	State6	9.08483
ES1_TCTTTCCAGACAAGCC-1_5	C04_Macrophage_CCL3L1	State1	8.45792
GCTB5_AATAGAGGTTACCGTA-1_14	C04_Macrophage_CCL3L1	State6	11.7356
OS1_GACCTGGGTACAGACG-1_1	C04_Macrophage_CCL3L1	State6	8.32152
GCTB3_GTTGCGGAGTCTACCA-1_12	C04_Macrophage_CCL3L1	State1	17.9847
GCTB5_ACCCTCACACCTGCTT-1_14	C04_Macrophage_CCL3L1	State6	11.9504
GCTB5_ATCCTATCAACCTAAC-1_14	C04_Macrophage_CCL3L1	State6	11.7913
GCTB3_CGGGACTGTGTATCCA-1_12	C04_Macrophage_CCL3L1	State1	18.3778
GCTB3_GGCGTCAAGCGTTCAT-1_12	C04_Macrophage_CCL3L1	State1	18.415
GCTB5_GATTGGTAGGTCCGAA-1_14	C04_Macrophage_CCL3L1	State6	11.6348
ES3_CTGCTGTGTATGAAAC-1_7	C04_Macrophage_CCL3L1	State1	13.0703
GCTB3_ATCGTCCGTTAACAGA-1_12	C04_Macrophage_CCL3L1	State1	18.3936
GCTB5_CACCAAAGTTAGTCGT-1_14	C04_Macrophage_CCL3L1	State6	11.852
ES2_AGTCTTTCAGCATACT-1_6	C04_Macrophage_CCL3L1	State1	9.03917
GCTB3_CAACAGTTCGTGCGAC-1_12	C04_Macrophage_CCL3L1	State1	18.4945
GCTB2_GCAGCTGCAGATCATC-1_11	C04_Macrophage_CCL3L1	State1	17.375
GCTB5_CAGTTCCAGAAATTCG-1_14	C04_Macrophage_CCL3L1	State6	12.0212
GCTB5_AGATGAATCTCCGATC-1_14	C04_Macrophage_CCL3L1	State6	11.7058
GCTB5_CAGCGTGCACAGTCGC-1_14	C04_Macrophage_CCL3L1	State6	11.5755
GCTB3_CTCTCAGCAGTCACGC-1_12	C04_Macrophage_CCL3L1	State1	18.5973
GCTB2_TTGTGGAAGTATTAGG-1_11	C04_Macrophage_CCL3L1	State1	18.4577
GCTB2_CTCAACCTCAAAGAAC-1_11	C04_Macrophage_CCL3L1	State1	18.0964
GCTB3_GAATCACGTGTTCCAA-1_12	C04_Macrophage_CCL3L1	State1	18.4104
GCTB3_TTTCATGAGATGGCGT-1_12	C04_Macrophage_CCL3L1	State1	18.2204
GCTB2_AGTCTCCAGAGAAGGT-1_10	C04_Macrophage_CCL3L1	State1	18.3781
GCTB5_GTAGTACCACCATAAC-1_14	C04_Macrophage_CCL3L1	State6	11.6403
GCTB5_ACTTTGTTCCACGTCT-1_14	C04_Macrophage_CCL3L1	State6	11.2286
ES2_TAAACCGGTAAGGGAA-1_6	C04_Macrophage_CCL3L1	State1	12.5359
GCTB3_TGATTCTCACGCAGTC-1_12	C04_Macrophage_CCL3L1	State1	18.0163
GCTB3_GGGACCTTCAGATTGC-1_12	C04_Macrophage_CCL3L1	State1	18.2363
ES3_CCAGCGAGTTGATTCG-1_7	C04_Macrophage_CCL3L1	State1	12.629
GCTB3_CTCAGTCTCGCAACAT-1_12	C04_Macrophage_CCL3L1	State1	18.1837
OS1_AGCAGCCGTTACGACT-1_1	C04_Macrophage_CCL3L1	State6	8.63493
GCTB5_GGTTCTCCACCCTTGT-1_14	C04_Macrophage_CCL3L1	State6	11.7737
GCTB5_GGGACCTAGGACGCTA-1_14	C04_Macrophage_CCL3L1	State6	11.6005
GCTB2_ACGCACGGTACACTCA-1_11	C04_Macrophage_CCL3L1	State1	15.9076
GCTB2_AGGTTACTCGCACGAC-1_11	C04_Macrophage_CCL3L1	State1	16.02
GCTB3_GGGCGTTGTACTAACC-1_12	C04_Macrophage_CCL3L1	State1	18.1653
GCTB5_CCACGAGTCGTTCTGC-1_14	C04_Macrophage_CCL3L1	State6	11.917
GCTB3_ATTCTACAGTTTCTTC-1_12	C04_Macrophage_CCL3L1	State1	18.4357
GCTB5_AGAGCCCCAGACCAAG-1_14	C04_Macrophage_CCL3L1	State6	11.7936
GCTB2_TCTTGCGAGTAGAATC-1_11	C04_Macrophage_CCL3L1	State1	17.3247
GCTB3_GGGTCACGTGTCATCA-1_12	C04_Macrophage_CCL3L1	State1	18.0412
GCTB5_CCACCATTCCGTGCGA-1_14	C04_Macrophage_CCL3L1	State6	11.6199
GCTB1_GATGACTTCGGTGAAG-1_9	C04_Macrophage_CCL3L1	State1	15.6416
OS1_CCTTACGCACCGAATT-1_1	C04_Macrophage_CCL3L1	State6	8.54489
ES3_AGTAGTCGTCTTCGTC-1_7	C04_Macrophage_CCL3L1	State1	12.8932
GCTB5_CGCGTGAGTTGTGTAC-1_14	C04_Macrophage_CCL3L1	State6	11.6157
ES3_TGACGGCTCAGAGGTG-1_7	C04_Macrophage_CCL3L1	State1	12.8511
ES3_GATCTAGCATACAGCT-1_7	C04_Macrophage_CCL3L1	State1	12.8114
ES3_GAAGCAGCACATCCGG-1_7	C04_Macrophage_CCL3L1	State1	9.46538
GCTB2_AAGTTCGTCCACTAGA-1_10	C04_Macrophage_CCL3L1	State1	18.2116
ES3_ATCTACTAGATAGGAG-1_7	C04_Macrophage_CCL3L1	State1	9.09192
GCTB2_CGCGTGATCCTACGGG-1_10	C04_Macrophage_CCL3L1	State1	18.0608
GCTB5_AACCCAATCTACGCGG-1_14	C04_Macrophage_CCL3L1	State6	11.7892
GCTB5_TTCCGGTAGATTGACA-1_14	C04_Macrophage_CCL3L1	State6	11.4355
GCTB1_GGAGATGTCCCTCGTA-1_9	C04_Macrophage_CCL3L1	State1	16.2183
GCTB2_TCGTGGGGTCATTCCC-1_10	C04_Macrophage_CCL3L1	State1	16.1034
GCTB2_GAACGTTAGCGTCAGA-1_11	C04_Macrophage_CCL3L1	State1	18.1123
OS1_CATGCCTCAAGTTAAG-1_1	C04_Macrophage_CCL3L1	State6	8.64502
GCTB5_ACACGCGCAGATTAAG-1_14	C04_Macrophage_CCL3L1	State6	11.4882
ES3_GAACCTATCGCGTTTC-1_7	C04_Macrophage_CCL3L1	State1	12.79
GCTB5_CATGCGGGTCAAGCCC-1_14	C04_Macrophage_CCL3L1	State6	11.8849
GCTB3_TTTCAGTAGAGCTGAC-1_12	C04_Macrophage_CCL3L1	State1	18.1105
GCTB2_GAAGCCCAGTGCTAGG-1_10	C04_Macrophage_CCL3L1	State1	14.822
OS1_GTTTCTAGTCTGATCA-1_1	C04_Macrophage_CCL3L1	State6	8.34443
ES2_GTAGGCCCACAACGTT-1_6	C04_Macrophage_CCL3L1	State1	12.783
GCTB2_TCATGCCAGGGAGGAC-1_11	C04_Macrophage_CCL3L1	State1	15.8728
GCTB5_CAATGACCACATACGT-1_14	C04_Macrophage_CCL3L1	State6	11.6633
ES3_ACATACGTCCCATTTA-1_7	C04_Macrophage_CCL3L1	State1	12.8662
ES2_GGCGTGTGTAGGCTGA-1_6	C04_Macrophage_CCL3L1	State1	12.8073
GCTB2_GTCAAACCAGTATTCG-1_11	C04_Macrophage_CCL3L1	State1	13.5791
GCTB3_GTTCCGTGTCGTCATA-1_12	C04_Macrophage_CCL3L1	State1	18.0951
ES3_GTAACGTAGATATGGT-1_7	C04_Macrophage_CCL3L1	State1	13.0903
GCTB2_TTGTTCAGTCTCAGAT-1_10	C04_Macrophage_CCL3L1	State1	14.1431
GCTB1_GCGATCGGTGGTCTCG-1_9	C04_Macrophage_CCL3L1	State1	17.6545
GCTB1_AAACCCAGTGCCGTTG-1_9	C04_Macrophage_CCL3L1	State1	14.3208
GCTB3_TAATCTCAGTATGGCG-1_12	C04_Macrophage_CCL3L1	State1	18.3589
GCTB3_CAGTTAGTCCACTGAA-1_12	C04_Macrophage_CCL3L1	State1	18.5415
GCTB5_AGCGATTAGAACGCGT-1_14	C04_Macrophage_CCL3L1	State6	11.5776
GCTB3_TCCTTCTAGTTGTCGT-1_12	C04_Macrophage_CCL3L1	State1	18.4484
ES3_TGACTAGAGCAGACTG-1_7	C04_Macrophage_CCL3L1	State1	13.3272
GCTB3_CCGGTAGAGCTTAGTC-1_12	C04_Macrophage_CCL3L1	State1	18.2662
GCTB2_TTCCGGTCAGGTAGTG-1_11	C04_Macrophage_CCL3L1	State1	13.901
GCTB3_GTTGCTCAGACAGCTG-1_12	C04_Macrophage_CCL3L1	State1	18.0902
GCTB3_AAAGAACAGCGTCGAA-1_12	C04_Macrophage_CCL3L1	State1	18.2826
GCTB5_ATATCCTAGTCGGGAT-1_14	C04_Macrophage_CCL3L1	State6	11.781
GCTB3_AGGAATAAGTACAGAT-1_12	C04_Macrophage_CCL3L1	State1	18.1042
GCTB3_CATGGTAGTGCCTGAC-1_12	C04_Macrophage_CCL3L1	State1	18.0953
GCTB2_CGAGGAAAGACGCCCT-1_10	C04_Macrophage_CCL3L1	State1	18.3776
GCTB2_AGGATCTGTCGAAGCA-1_10	C04_Macrophage_CCL3L1	State1	17.8833
GCTB3_GAGGCAAGTTGAGAGC-1_12	C04_Macrophage_CCL3L1	State1	18.2228
ES2_GGCAATTTCATCTGCC-1_6	C04_Macrophage_CCL3L1	State1	9.30544
GCTB3_AGCGATTGTCGCGGTT-1_12	C04_Macrophage_CCL3L1	State1	18.3654
GCTB3_ATCGCCTAGGTTGGTG-1_12	C04_Macrophage_CCL3L1	State1	17.3487
GCTB5_TGGATCAGTTCCACGG-1_14	C04_Macrophage_CCL3L1	State6	12.185
GCTB2_GAAGAATTCCTCTCGA-1_10	C04_Macrophage_CCL3L1	State1	18.3005
ES3_TACTCATGTCGTCTTC-1_7	C04_Macrophage_CCL3L1	State1	12.6097
GCTB3_TAGTGCATCCTGTAGA-1_12	C04_Macrophage_CCL3L1	State1	18.2283
GCTB2_TTGCATTTCCGATAGT-1_10	C04_Macrophage_CCL3L1	State1	14.5517
GCTB3_GTCGTAAGTGGATGAC-1_12	C04_Macrophage_CCL3L1	State1	16.2238
OS1_ATGCGATGTTCAGGCC-1_1	C04_Macrophage_CCL3L1	State6	8.26418
ES2_AGATCTGGTACCAGTT-1_6	C04_Macrophage_CCL3L1	State1	12.8731
GCTB2_AGGACTTAGCGCATCC-1_10	C04_Macrophage_CCL3L1	State1	16.033
ES3_CTAACTTTCATCACCC-1_7	C04_Macrophage_CCL3L1	State1	12.8746
GCTB3_GTCAGCGTCTCTCGCA-1_12	C04_Macrophage_CCL3L1	State1	18.4759
GCTB1_GATGGAGGTTACGATC-1_9	C04_Macrophage_CCL3L1	State1	18.2494
GCTB3_CACAGGCGTCTCGGAC-1_12	C04_Macrophage_CCL3L1	State1	18.5758
GCTB5_CTCATCGTCGATTGAC-1_14	C04_Macrophage_CCL3L1	State6	11.5506
GCTB5_GTATTGGAGTACCCTA-1_14	C04_Macrophage_CCL3L1	State6	11.7412
GCTB5_CTACATTGTGAGACGT-1_14	C04_Macrophage_CCL3L1	State6	11.9105
OS1_AGTGAGGAGACCCACC-1_1	C04_Macrophage_CCL3L1	State6	6.07384
OS1_AGTGGGAAGTGTGGCA-1_1	C04_Macrophage_CCL3L1	State6	8.32411
GCTB1_AGTGCCGGTACGATTC-1_9	C04_Macrophage_CCL3L1	State1	16.2214
OS1_GCTCCTATCGTACGGC-1_1	C04_Macrophage_CCL3L1	State6	8.55323
GCTB2_CCGGACAGTCGCGGTT-1_10	C04_Macrophage_CCL3L1	State1	15.6722
OS1_CTGAAACAGTTCGCAT-1_1	C04_Macrophage_CCL3L1	State1	12.6649
ES3_AGATCTGCAGTAGAGC-1_7	C04_Macrophage_CCL3L1	State1	9.46538
GCTB3_TTGTGGAAGTCTAGAA-1_12	C04_Macrophage_CCL3L1	State1	18.1892
GCTB3_AGTAGTCAGGACGGAG-1_12	C04_Macrophage_CCL3L1	State1	18.2806
GCTB2_GGATCTATCGAAGCAG-1_11	C04_Macrophage_CCL3L1	State1	18.2671
GCTB3_GAGGGTAAGAAGCCAC-1_12	C04_Macrophage_CCL3L1	State1	18.4697
GCTB2_CTACGGGAGGGAGATA-1_11	C04_Macrophage_CCL3L1	State1	15.9045
GCTB5_CGGGTGTTCTAGGCCG-1_14	C04_Macrophage_CCL3L1	State6	11.8147
GCTB3_ATCCATTTCTCCCTAG-1_12	C04_Macrophage_CCL3L1	State1	18.4853
OS1_CTGATAGCAGTCAGAG-1_1	C04_Macrophage_CCL3L1	State6	8.2555
GCTB3_CGAAGGAGTGAACCGA-1_12	C04_Macrophage_CCL3L1	State1	18.169
GCTB5_TTCCGTGGTGAACTAA-1_14	C04_Macrophage_CCL3L1	State6	11.5311
GCTB5_CGGGTCAAGCAACTCT-1_14	C04_Macrophage_CCL3L1	State6	11.6181
ES2_TGCTACCGTCATACTG-1_6	C04_Macrophage_CCL3L1	State1	12.7814
ES3_CTCTACGCAAAGGCGT-1_7	C04_Macrophage_CCL3L1	State1	12.4421
GCTB2_TTCCGGTCACACGCCA-1_10	C04_Macrophage_CCL3L1	State1	17.9943
GCTB3_TTTACTGTCTACGGGC-1_12	C04_Macrophage_CCL3L1	State1	18.5425
GCTB5_TACCTGCTCCGAGCTG-1_14	C04_Macrophage_CCL3L1	State6	11.6204
GCTB1_GACTTCCAGGACCCAA-1_9	C04_Macrophage_CCL3L1	State1	18.3407
GCTB5_ACTGTCCAGCTCCCTT-1_14	C04_Macrophage_CCL3L1	State6	11.7466
ES3_ACCTTTAAGACTACAA-1_7	C04_Macrophage_CCL3L1	State1	12.6152
GCTB5_CATGCCTAGTTTCGAC-1_14	C04_Macrophage_CCL3L1	State6	11.549
GCTB5_CTGCAGGAGCCGGATA-1_14	C04_Macrophage_CCL3L1	State6	11.8084
GCTB3_GAGGGTAGTAATCAAG-1_12	C04_Macrophage_CCL3L1	State1	18.3786
GCTB2_CATCCACAGGACACTG-1_11	C04_Macrophage_CCL3L1	State1	15.9464
GCTB3_ATCGTAGCAAGTGACG-1_12	C04_Macrophage_CCL3L1	State1	18.3607
GCTB2_TGATGCAAGACCTTTG-1_11	C04_Macrophage_CCL3L1	State1	18.0971
GCTB2_TACACCCAGAGGGTGG-1_10	C04_Macrophage_CCL3L1	State1	18.097
GCTB1_TACGGTAAGCAAGTGC-1_9	C04_Macrophage_CCL3L1	State1	18.4859
GCTB3_CCCTCTCAGCGTATGG-1_12	C04_Macrophage_CCL3L1	State1	18.6181
GCTB2_CATCCCAGTCCTATAG-1_10	C04_Macrophage_CCL3L1	State1	14.5219
GCTB2_TCATCATTCATTACGG-1_10	C04_Macrophage_CCL3L1	State1	18.3617
ES3_GGACGTCCAGATCGGA-1_7	C04_Macrophage_CCL3L1	State1	13.0644
GCTB5_CTCCGATTCGGAGTGA-1_14	C04_Macrophage_CCL3L1	State6	11.5819
ES3_CCAGCGACAAGCTGTT-1_7	C04_Macrophage_CCL3L1	State1	12.8681
GCTB3_AGACCCGGTACGCTTA-1_12	C04_Macrophage_CCL3L1	State1	18.3747
ES3_CATCGAACAGACGCCT-1_7	C04_Macrophage_CCL3L1	State1	13.3324
GCTB3_GTTACCCTCTAGCCTC-1_12	C04_Macrophage_CCL3L1	State1	18.1795
GCTB3_CAGCCAGTCCAAATGC-1_12	C04_Macrophage_CCL3L1	State1	18.5076
ES3_CGAACATAGCACAGGT-1_7	C04_Macrophage_CCL3L1	State1	13.088
ES3_ACCGTAAGTAAAGGAG-1_7	C04_Macrophage_CCL3L1	State1	13.0976
ES3_CTCTGGTAGAAACCGC-1_7	C04_Macrophage_CCL3L1	State1	12.7838
GCTB3_ACATCCCCAATCAAGA-1_12	C04_Macrophage_CCL3L1	State1	18.0898
GCTB1_ACAGGGAGTACTTCCC-1_9	C04_Macrophage_CCL3L1	State1	13.9203
GCTB2_GTAACACGTCCGGACT-1_10	C04_Macrophage_CCL3L1	State1	18.1418
GCTB3_CCTACGTAGTTCGCAT-1_12	C04_Macrophage_CCL3L1	State1	18.6555
GCTB2_TCGCACTAGGTGAGCT-1_10	C04_Macrophage_CCL3L1	State1	16.0238
GCTB5_ACTTATCAGAGTGAAG-1_14	C04_Macrophage_CCL3L1	State6	11.5476
ES3_CGATTGAAGACTCGGA-1_7	C04_Macrophage_CCL3L1	State1	12.8908
GCTB3_ACCCTCAAGCGCATCC-1_12	C04_Macrophage_CCL3L1	State1	16.2348
GCTB3_ATGGATCAGCGAATGC-1_12	C04_Macrophage_CCL3L1	State1	18.2483
GCTB2_CCACAAATCACACCGG-1_10	C04_Macrophage_CCL3L1	State1	17.5894
GCTB2_ACGTAACAGTACAGAT-1_11	C04_Macrophage_CCL3L1	State1	15.971
OS1_TGGTTCCTCCGCAAGC-1_1	C04_Macrophage_CCL3L1	State1	15.4398
GCTB5_TCGACCTCACCTATCC-1_14	C04_Macrophage_CCL3L1	State6	11.8506
GCTB5_CATTCTAAGGGTTAAT-1_14	C04_Macrophage_CCL3L1	State6	11.6248
GCTB3_GCACTAAAGGTACAGC-1_12	C04_Macrophage_CCL3L1	State1	18.2564
GCTB3_ATTCTACTCCAACTAG-1_12	C04_Macrophage_CCL3L1	State1	18.3824
GCTB5_GCTTTCGTCCACGGAC-1_14	C04_Macrophage_CCL3L1	State6	11.843
GCTB5_GTCACTCGTGCACAAG-1_14	C04_Macrophage_CCL3L1	State6	11.7795
GCTB5_CGTTAGAGTCATATGC-1_14	C04_Macrophage_CCL3L1	State6	11.4523
ES3_CGGGTCAGTGGACGAT-1_7	C04_Macrophage_CCL3L1	State1	12.896
GCTB2_CACGAATCATTGTCGA-1_10	C04_Macrophage_CCL3L1	State1	17.3247
GCTB2_CCATAAGTCAGGACAG-1_11	C04_Macrophage_CCL3L1	State1	14.1455
GCTB2_CGTAGTATCGCCTATC-1_11	C04_Macrophage_CCL3L1	State1	18.1612
GCTB5_GCCTGTTAGACCAGCA-1_14	C04_Macrophage_CCL3L1	State6	11.4662
ES3_GCTCTGTCATGGGAAC-1_7	C04_Macrophage_CCL3L1	State1	11.4601
GCTB1_CGAATTGAGCCAGAGT-1_9	C04_Macrophage_CCL3L1	State1	16.0073
GCTB5_TAGTGCAGTGTCCGGT-1_14	C04_Macrophage_CCL3L1	State6	11.6833
OS1_AAGGAGCCAATGCCAT-1_1	C04_Macrophage_CCL3L1	State6	6.64202
GCTB2_CGAGTGCTCCTGGCTT-1_11	C04_Macrophage_CCL3L1	State1	18.0059
GCTB2_GTGACGCCAGCTTTGA-1_10	C04_Macrophage_CCL3L1	State1	17.3772
GCTB3_TCTTGCGAGGGCAACT-1_12	C04_Macrophage_CCL3L1	State1	18.0544
GCTB2_GATCACAAGAAGCTGC-1_11	C04_Macrophage_CCL3L1	State1	15.0005
GCTB3_AGGATAAGTCCCACGA-1_12	C04_Macrophage_CCL3L1	State1	18.0288
ES3_CCGTACTAGTGTTTGC-1_7	C04_Macrophage_CCL3L1	State1	12.2383
GCTB3_GGGACAAGTAAGTCAA-1_12	C04_Macrophage_CCL3L1	State1	18.668
ES2_GAACATCGTACCTACA-1_6	C04_Macrophage_CCL3L1	State1	9.29244
GCTB3_TCGACCTGTAACGCGA-1_12	C04_Macrophage_CCL3L1	State1	18.3727
GCTB3_TGCTGAACAGTCGCAC-1_12	C04_Macrophage_CCL3L1	State1	18.3349
GCTB3_GTGTAACTCCGTAGGC-1_12	C04_Macrophage_CCL3L1	State1	18.075
GCTB5_TCCACCAGTGTCCACG-1_14	C04_Macrophage_CCL3L1	State6	11.6476
ES3_GCTTGAATCCAGAAGG-1_7	C04_Macrophage_CCL3L1	State1	12.1349
GCTB5_TTCATTGCACATATGC-1_14	C04_Macrophage_CCL3L1	State6	11.379
GCTB3_CTTGAGAAGCAAGTCG-1_12	C04_Macrophage_CCL3L1	State1	18.3783
GCTB3_ACTTCCGGTCTGTGCG-1_12	C04_Macrophage_CCL3L1	State1	18.3146
GCTB2_GTCAAACAGGCTTAGG-1_11	C04_Macrophage_CCL3L1	State1	15.6778
GCTB3_GTGCGTGCATCCCACT-1_12	C04_Macrophage_CCL3L1	State1	18.2531
GCTB2_CAACCAACACGCCACA-1_10	C04_Macrophage_CCL3L1	State1	18.4372
GCTB5_CCTAAGACAGTATACC-1_14	C04_Macrophage_CCL3L1	State6	11.7752
GCTB2_GATGATCTCTCCATAT-1_11	C04_Macrophage_CCL3L1	State1	16.0423
GCTB2_GACCCTTAGGTTCATC-1_10	C04_Macrophage_CCL3L1	State1	18.231
GCTB1_TCCAGAATCGCCTTGT-1_9	C04_Macrophage_CCL3L1	State1	18.531
GCTB5_GGTGTTAAGCTGAGCA-1_14	C04_Macrophage_CCL3L1	State6	11.8401
GCTB3_AGAACAACAAGTGGAC-1_12	C04_Macrophage_CCL3L1	State1	18.2885
ES3_GATGAAAAGAAACCAT-1_7	C04_Macrophage_CCL3L1	State1	12.8038
ES3_TGGGCGTTCTCTGTCG-1_7	C04_Macrophage_CCL3L1	State1	9.46538
GCTB3_TAGATCGGTAGCTTTG-1_12	C04_Macrophage_CCL3L1	State1	18.5415
GCTB5_GTTCCGTTCGCAATGT-1_14	C04_Macrophage_CCL3L1	State6	11.9156
ES4_AGTGAGGCATCAGTAC-1_8	C04_Macrophage_CCL3L1	State2	7.54556
GCTB2_AGGGCCTTCCGATAGT-1_11	C04_Macrophage_CCL3L1	State1	16.0584
GCTB3_GACATCAAGACTCTTG-1_12	C04_Macrophage_CCL3L1	State1	16.3161
GCTB5_ACCCAAACACGTATAC-1_14	C04_Macrophage_CCL3L1	State6	11.6885
GCTB3_ACGGTTATCTGAACGT-1_12	C04_Macrophage_CCL3L1	State1	18.307
GCTB5_TGTCCTGCAATTGAAG-1_14	C04_Macrophage_CCL3L1	State6	11.7099
GCTB3_TTCCACGTCGTGGAAG-1_12	C04_Macrophage_CCL3L1	State1	18.1673
GCTB3_TGATTCTAGTGCACCC-1_12	C04_Macrophage_CCL3L1	State1	18.7327
GCTB5_GAAGGGTGTAATGCTC-1_14	C04_Macrophage_CCL3L1	State6	11.4375
ES3_TACGGTAAGCGTGTCC-1_7	C04_Macrophage_CCL3L1	State1	9.46538
GCTB1_CCACAAATCGACCAAT-1_9	C04_Macrophage_CCL3L1	State1	16.4189
GCTB2_CGCGTGATCTGCACCT-1_10	C04_Macrophage_CCL3L1	State1	16.2254
GCTB2_GCACGGTAGAGCCTGA-1_11	C04_Macrophage_CCL3L1	State1	14.1487
GCTB2_TGTTTGTTCGGCTGGT-1_10	C04_Macrophage_CCL3L1	State1	15.885
GCTB5_TCTGTCGAGGAACGAA-1_14	C04_Macrophage_CCL3L1	State6	11.5589
GCTB2_GGTGGCTGTTTGGAAA-1_10	C04_Macrophage_CCL3L1	State1	15.7294
GCTB3_ACGTACAAGCTTCTAG-1_12	C04_Macrophage_CCL3L1	State1	18.112
GCTB3_TGAATGCTCGTGGGAA-1_12	C04_Macrophage_CCL3L1	State1	16.292
GCTB5_GTAACCAGTGAACGGT-1_14	C04_Macrophage_CCL3L1	State6	11.7915
GCTB2_CACGTGGAGTCTTGGT-1_11	C04_Macrophage_CCL3L1	State1	16.1501
ES3_CAAGAAACAGTCGTGC-1_7	C04_Macrophage_CCL3L1	State1	12.9152
ES3_TGGGAAGTCTGCCAGG-1_7	C04_Macrophage_CCL3L1	State1	13.1622
GCTB3_TCAGGTACAAGAGAGA-1_12	C04_Macrophage_CCL3L1	State1	18.0639
GCTB2_CTCCCAATCTCGTTTA-1_11	C04_Macrophage_CCL3L1	State1	18.0735
GCTB2_CGGCAGTTCCATTGGA-1_10	C04_Macrophage_CCL3L1	State1	14.3279
GCTB1_CCAATGATCAGTAGGG-1_9	C04_Macrophage_CCL3L1	State1	18.7221
GCTB2_GTACAGTGTTACGGAG-1_11	C04_Macrophage_CCL3L1	State1	18.1061
GCTB2_CTCTCGACAGCAGTTT-1_11	C04_Macrophage_CCL3L1	State1	14.5773
GCTB1_GGATCTACACGCAAAG-1_9	C04_Macrophage_CCL3L1	State1	18.3267
GCTB5_CACAGATTCAGACATC-1_14	C04_Macrophage_CCL3L1	State6	11.7742
OS1_GTAGGCCCATGCAATC-1_1	C04_Macrophage_CCL3L1	State6	8.59749
ES2_ACGATGTTCAGTGCAT-1_6	C04_Macrophage_CCL3L1	State1	12.865
GCTB3_ATACCGAGTGTCATGT-1_12	C04_Macrophage_CCL3L1	State1	17.3536
GCTB5_TAGTGCAAGCCACTCG-1_14	C04_Macrophage_CCL3L1	State6	11.7831
GCTB2_TCGCTCACACGCCACA-1_11	C04_Macrophage_CCL3L1	State1	12.2987
ES3_GCATGTAAGAGGGCTT-1_7	C04_Macrophage_CCL3L1	State1	9.47753
GCTB3_ATACTTCCAATTTCGG-1_12	C04_Macrophage_CCL3L1	State1	18.4644
GCTB5_CAGGGCTCAGGCACAA-1_14	C04_Macrophage_CCL3L1	State6	11.6477
GCTB5_TAACGACTCTTGAACG-1_14	C04_Macrophage_CCL3L1	State6	11.6167
GCTB1_CTTGAGAAGATTAGTG-1_9	C04_Macrophage_CCL3L1	State1	13.8331
GCTB1_ATCTCTAAGAGGGTGG-1_9	C04_Macrophage_CCL3L1	State1	17.6431
GCTB3_CCGGGTAAGCGGGTAT-1_12	C04_Macrophage_CCL3L1	State1	18.0098
GCTB5_CTTTCGGGTAAGATAC-1_14	C04_Macrophage_CCL3L1	State6	11.3136
GCTB2_CCTACGTTCCTACCGT-1_11	C04_Macrophage_CCL3L1	State1	18.5535
GCTB3_ACCACAATCCAGTTCC-1_12	C04_Macrophage_CCL3L1	State1	18.5104
GCTB2_AGTGACTCACCTCGTT-1_10	C04_Macrophage_CCL3L1	State1	16.2899
OS1_CAAGAAAGTAAGTAGT-1_1	C04_Macrophage_CCL3L1	State6	8.25327
GCTB3_ACCTACCTCTCTAGGA-1_12	C04_Macrophage_CCL3L1	State1	18.5335
GCTB5_AAACGCTCAATTCACG-1_14	C04_Macrophage_CCL3L1	State6	11.6831
GCTB2_TTTGACTTCTATCGGA-1_10	C04_Macrophage_CCL3L1	State1	18.1581
GCTB2_CATACAGAGGAGAGGC-1_10	C04_Macrophage_CCL3L1	State1	18.236
ES2_TGAGAGGCACAGGTTT-1_6	C04_Macrophage_CCL3L1	State1	9.57638
GCTB3_TTCTAACCAGTCGGTC-1_12	C04_Macrophage_CCL3L1	State1	18.2498
GCTB2_TAAGCCAAGACCAGAC-1_10	C04_Macrophage_CCL3L1	State1	18.1813
ES2_CGATCGGCACGTGAGA-1_6	C04_Macrophage_CCL3L1	State1	9.46538
GCTB2_GATTCTTCAACCGCCA-1_10	C04_Macrophage_CCL3L1	State1	18.2045
ES3_CAACCAAGTCAGAGGT-1_7	C04_Macrophage_CCL3L1	State1	12.4491
GCTB1_CGAGTTATCCACCTGT-1_9	C04_Macrophage_CCL3L1	State1	17.6693
ES3_TGGCCAGAGGAATTAC-1_7	C04_Macrophage_CCL3L1	State1	9.52555
GCTB5_GGGCTCATCCTAACAG-1_14	C04_Macrophage_CCL3L1	State6	11.8271
GCTB1_TGTAAGCAGTGTTGAA-1_9	C04_Macrophage_CCL3L1	State1	18.1542
GCTB2_TTTCCTCTCACTCTTA-1_10	C04_Macrophage_CCL3L1	State1	17.0215
GCTB2_GAAGGACCACTCTAGA-1_11	C04_Macrophage_CCL3L1	State1	18.3118
OS1_ACGCCGATCGCATGGC-1_1	C04_Macrophage_CCL3L1	State6	8.28654
GCTB3_TCGTAGAGTTACGTAC-1_12	C04_Macrophage_CCL3L1	State1	18.1774
ES3_ACTTGTTCAAGCTGGA-1_7	C04_Macrophage_CCL3L1	State1	12.8294
GCTB2_CTATAGGAGCATAGGC-1_10	C04_Macrophage_CCL3L1	State1	18.0798
GCTB5_CTCAATTCACATGAAA-1_14	C04_Macrophage_CCL3L1	State6	11.9369
ES3_CGGCTAGTCACTTACT-1_7	C04_Macrophage_CCL3L1	State1	12.9227
GCTB3_TGTGGCGTCTTGTTAC-1_12	C04_Macrophage_CCL3L1	State1	18.2375
GCTB5_CCTAAGACAAAGACTA-1_14	C04_Macrophage_CCL3L1	State6	11.7495
GCTB2_GTTCCGTGTTACCTTT-1_10	C04_Macrophage_CCL3L1	State1	17.8981
ES3_GAACGGAAGCTTTGGT-1_7	C04_Macrophage_CCL3L1	State1	9.79103
GCTB2_GTAATCGTCTTGGTGA-1_10	C04_Macrophage_CCL3L1	State1	18.1068
GCTB5_ATTCCCGGTTATTCTC-1_14	C04_Macrophage_CCL3L1	State6	11.8103
GCTB1_AATGACCCACACCTAA-1_9	C04_Macrophage_CCL3L1	State1	18.1822
GCTB1_ACAGCCGGTGGCAGAT-1_9	C04_Macrophage_CCL3L1	State1	18.3947
GCTB3_CCGATCTAGAAGGATG-1_12	C04_Macrophage_CCL3L1	State1	18.2184
GCTB3_GTGACGCCAGGTATGG-1_12	C04_Macrophage_CCL3L1	State1	18.379
OS1_TCAACGAGTATGGTTC-1_1	C04_Macrophage_CCL3L1	State6	8.20859
GCTB3_TCTATCACATTGGATC-1_12	C04_Macrophage_CCL3L1	State1	18.2134
GCTB2_TGAGCGCGTCCTTGTC-1_10	C04_Macrophage_CCL3L1	State1	15.7127
GCTB2_CTAGGTAAGATGCCGA-1_11	C04_Macrophage_CCL3L1	State1	16.3773
ES2_TTTGCGCCAATAACGA-1_6	C04_Macrophage_CCL3L1	State1	9.46538
ES2_ACGGGTCCAGTGGGAT-1_6	C04_Macrophage_CCL3L1	State1	13.0318
GCTB2_CCTTTGGAGCCTGAGA-1_10	C04_Macrophage_CCL3L1	State1	18.0763
ES2_CCCAGTTAGACCACGA-1_6	C04_Macrophage_CCL3L1	State1	12.4048
GCTB5_ACACGCGGTGGAGGTT-1_14	C04_Macrophage_CCL3L1	State6	11.8529
ES3_CCACCTACATGGGAAC-1_7	C04_Macrophage_CCL3L1	State1	12.8458
GCTB3_CCCATTGAGGATGAGA-1_12	C04_Macrophage_CCL3L1	State1	18.2616
GCTB2_CCACACTTCCCAGCGA-1_11	C04_Macrophage_CCL3L1	State1	18.1297
GCTB3_GGGTTATTCCATCCGT-1_12	C04_Macrophage_CCL3L1	State1	18.3287
GCTB5_TTCATGTGTTAGCGGA-1_14	C04_Macrophage_CCL3L1	State6	11.5615
GCTB5_AGAGCCCTCACCTCAC-1_14	C04_Macrophage_CCL3L1	State6	11.6909
OS1_CCCAGTTTCACCCGAG-1_1	C04_Macrophage_CCL3L1	State6	7.59061
GCTB3_CATCGGGAGCTGCCTG-1_12	C04_Macrophage_CCL3L1	State1	15.9467
GCTB1_GGGTGTCCAAGTGGGT-1_9	C04_Macrophage_CCL3L1	State1	18.0993
GCTB2_AAGGTAAAGTGAGGCT-1_11	C04_Macrophage_CCL3L1	State1	18.4367
GCTB5_ACGTAGTCACCGTCTT-1_14	C04_Macrophage_CCL3L1	State6	11.8002
GCTB5_AGACACTCATGGCTGC-1_14	C04_Macrophage_CCL3L1	State6	11.635
GCTB2_AGCGATTGTTGTGCAT-1_11	C04_Macrophage_CCL3L1	State1	16.2956
GCTB5_GATTTCTGTCCTTGTC-1_14	C04_Macrophage_CCL3L1	State6	11.8992
GCTB3_AGCGCTGTCTGAACGT-1_12	C04_Macrophage_CCL3L1	State1	18.2837
ES2_TACTTACCACTAGTAC-1_6	C04_Macrophage_CCL3L1	State1	12.8343
GCTB5_CTTCGGTAGGATTTGA-1_14	C04_Macrophage_CCL3L1	State6	11.7473
GCTB1_GACTCAATCCAAGCTA-1_9	C04_Macrophage_CCL3L1	State1	18.1693
GCTB4_GTGACGCTCCCTTTGG-1_13	C04_Macrophage_CCL3L1	State5	4.7546
GCTB1_ACGCACGTCCGTGTGG-1_9	C04_Macrophage_CCL3L1	State1	16.0261
GCTB2_GAACACTAGGAAAGGT-1_10	C04_Macrophage_CCL3L1	State1	18.3039
OS1_CAAGGCCAGCACCGCT-1_1	C04_Macrophage_CCL3L1	State6	8.28256
GCTB5_TATCGCCGTTGCTGAT-1_14	C04_Macrophage_CCL3L1	State6	11.7072
GCTB5_TTCGATTCACGTAGAG-1_14	C04_Macrophage_CCL3L1	State6	11.6779
ES3_CTAATGGGTTGATTGC-1_7	C04_Macrophage_CCL3L1	State1	10.1613
ES3_ACTGATGGTGCTCTTC-1_7	C04_Macrophage_CCL3L1	State1	9.5112
GCTB2_GGGCGTTCAAGTGGCA-1_11	C04_Macrophage_CCL3L1	State1	16.3349
GCTB5_TCCCAGTTCTTCCTAA-1_14	C04_Macrophage_CCL3L1	State6	11.7657
GCTB2_GCCAGTGGTCACTAGT-1_11	C04_Macrophage_CCL3L1	State1	18.041
GCTB3_TGCATGATCGTGTCAA-1_12	C04_Macrophage_CCL3L1	State1	18.4462
GCTB3_TCCTCCCCACTATCGA-1_12	C04_Macrophage_CCL3L1	State1	18.3654
GCTB5_GTGAGCCTCGCCTATC-1_14	C04_Macrophage_CCL3L1	State6	11.6735
GCTB3_TGGGAAGCACGAGAAC-1_12	C04_Macrophage_CCL3L1	State1	18.1515
GCTB1_AAAGGTAAGGAAAGAC-1_9	C04_Macrophage_CCL3L1	State1	18.2312
GCTB3_TCTGGCTGTTCAGTAC-1_12	C04_Macrophage_CCL3L1	State1	17.9178
GCTB5_TCATGGAAGACGAAGA-1_14	C04_Macrophage_CCL3L1	State6	11.9093
GCTB1_TTACTGTTCAGACTGT-1_9	C04_Macrophage_CCL3L1	State1	9.61502
GCTB3_AGCCACGCAACACAGG-1_12	C04_Macrophage_CCL3L1	State1	18.3358
GCTB5_TACGGGCCATTGTACG-1_14	C04_Macrophage_CCL3L1	State6	11.6946
GCTB1_ATGTCTTAGGATGAGA-1_9	C04_Macrophage_CCL3L1	State1	15.821
GCTB3_TCCATCGGTCGTCGGT-1_12	C04_Macrophage_CCL3L1	State1	18.1395
GCTB5_TACCGAAGTACCGGCT-1_14	C04_Macrophage_CCL3L1	State6	11.5065
ES3_AGGTCATTCTTTAGTC-1_7	C04_Macrophage_CCL3L1	State7	8.21878
GCTB3_AGCGTCGCAAGTGATA-1_12	C04_Macrophage_CCL3L1	State1	18.0995
GCTB2_CTGTGGGCACGTTCGG-1_11	C04_Macrophage_CCL3L1	State1	18.4512
GCTB5_TCCTCTTAGTCCCAGC-1_14	C04_Macrophage_CCL3L1	State6	11.6387
GCTB2_AATGCCAAGCCATTTG-1_11	C04_Macrophage_CCL3L1	State1	18.0893
GCTB3_TGTTTGTGTGGCCACT-1_12	C04_Macrophage_CCL3L1	State1	18.3587
GCTB2_CTACCTGGTTAAGACA-1_11	C04_Macrophage_CCL3L1	State1	18.2792
GCTB2_GAGGCAAAGATAACAC-1_11	C04_Macrophage_CCL3L1	State1	18.1475
OS1_CATCGAACATATGCTG-1_1	C04_Macrophage_CCL3L1	State1	15.1165
GCTB3_CATCAAGTCACGGACC-1_12	C04_Macrophage_CCL3L1	State1	18.4673
OS1_CGGGTCAGTCTAACGT-1_1	C04_Macrophage_CCL3L1	State6	7.67164
GCTB3_TGTTCCGAGATACCAA-1_12	C04_Macrophage_CCL3L1	State1	18.2156
ES2_AACTGGTGTTCCATGA-1_6	C04_Macrophage_CCL3L1	State1	12.8574
GCTB1_CAAGACTTCACTACTT-1_9	C04_Macrophage_CCL3L1	State1	14.5413
GCTB3_CGCCAGAGTTGGACTT-1_12	C04_Macrophage_CCL3L1	State1	18.4368
GCTB5_AGCTTCCCATGCGGTC-1_14	C04_Macrophage_CCL3L1	State6	11.7126
GCTB2_ATCCTATGTACACGTT-1_11	C04_Macrophage_CCL3L1	State1	16.4286
OS1_CAACCAACATGACGGA-1_1	C04_Macrophage_CCL3L1	State6	8.57576
GCTB5_CCATCACAGTGCCGAA-1_14	C04_Macrophage_CCL3L1	State6	11.6565
GCTB2_TCCGGGATCGCTAGCG-1_11	C04_Macrophage_CCL3L1	State1	18.0885
GCTB2_ACGTTCCGTAGCTAAA-1_10	C04_Macrophage_CCL3L1	State1	17.5039
GCTB3_ACTTTCAGTTGGGTAG-1_12	C04_Macrophage_CCL3L1	State1	18.6432
GCTB2_GTCTTTAGTAACATCC-1_11	C04_Macrophage_CCL3L1	State1	18.296
GCTB3_GAAGCGACAATTAGGA-1_12	C04_Macrophage_CCL3L1	State1	18.627
GCTB3_GGCACGTTCACTGTCC-1_12	C04_Macrophage_CCL3L1	State1	18.5642
GCTB2_TCCCATGGTTTCCATT-1_10	C04_Macrophage_CCL3L1	State1	16.2843
GCTB2_GCGGATCGTAGGAGTC-1_10	C04_Macrophage_CCL3L1	State1	15.6842
GCTB1_TAGTGCAGTAGCGCCT-1_9	C04_Macrophage_CCL3L1	State1	17.6774
GCTB2_CTGATCCTCTCGTGGG-1_11	C04_Macrophage_CCL3L1	State1	17.3252
GCTB5_CAGTTAGAGGCTGTAG-1_14	C04_Macrophage_CCL3L1	State6	11.7656
ES3_GCACTCTGTTAGTGGG-1_7	C04_Macrophage_CCL3L1	State1	13.1315
GCTB1_CACGGGTGTCATGACT-1_9	C04_Macrophage_CCL3L1	State1	17.6676
GCTB2_TTCCGTGGTAGACGGT-1_11	C04_Macrophage_CCL3L1	State1	16.2181
ES3_GCTCCTAAGCAGACTG-1_7	C04_Macrophage_CCL3L1	State1	11.8246
GCTB5_AGGATCTAGCAGCGAT-1_14	C04_Macrophage_CCL3L1	State6	11.5712
GCTB2_TTCTCTCAGGAACGCT-1_10	C04_Macrophage_CCL3L1	State1	18.0187
GCTB2_CCGGACATCTGCGGGT-1_11	C04_Macrophage_CCL3L1	State1	18.352
GCTB2_TAGGTACCATAAGCGG-1_11	C04_Macrophage_CCL3L1	State1	16.2142
GCTB5_CCTTGTGGTTCGGGTC-1_14	C04_Macrophage_CCL3L1	State6	11.6586
GCTB3_CAACCAACAACGGTAG-1_12	C04_Macrophage_CCL3L1	State1	18.3531
ES2_ACTGATGTCCCACTTG-1_6	C04_Macrophage_CCL3L1	State1	13.0995
GCTB2_TGAGCATAGTAGGGTC-1_11	C04_Macrophage_CCL3L1	State1	17.9748
GCTB2_ACGATCAGTGCAGGAT-1_11	C04_Macrophage_CCL3L1	State1	18.3835
GCTB2_TGCTGAATCCGCGATG-1_11	C04_Macrophage_CCL3L1	State1	18.0889
ES2_GGACAAGAGAAGGTGA-1_6	C04_Macrophage_CCL3L1	State1	9.46538
ES3_AACCGCGGTACAAGTA-1_7	C04_Macrophage_CCL3L1	State1	9.81823
GCTB3_TGCAGATGTAGGTTTC-1_12	C04_Macrophage_CCL3L1	State1	18.2102
GCTB2_ACGGAAGAGACAAGCC-1_11	C04_Macrophage_CCL3L1	State1	16.0228
GCTB1_ATCGCCTAGTCTAGAA-1_9	C04_Macrophage_CCL3L1	State1	17.9666
GCTB2_AGCCAATTCCTTTAGT-1_11	C04_Macrophage_CCL3L1	State1	18.1209
OS4_TGTATTCAGTTTAGGA-1_4	C05_Monocyte_FCN1	State5	0.41329
OS4_CGTGTCTTCTTACCTA-1_4	C05_Monocyte_FCN1	State5	0.205394
ES3_CTTAACTCACGAAAGC-1_7	C05_Monocyte_FCN1	State5	1.16281
OS4_TCAGCAATCTTTAGTC-1_4	C05_Monocyte_FCN1	State5	0.0887516
ES2_CGAGCCAGTGCACCAC-1_6	C05_Monocyte_FCN1	State5	1.23984
OS4_ACTATCTAGTCGATAA-1_4	C05_Monocyte_FCN1	State5	0.292267
ES3_TCAGGTAAGTCGAGTG-1_7	C05_Monocyte_FCN1	State5	1.90966
OS3_ACATACGCACCCTATC-1_3	C05_Monocyte_FCN1	State5	0.385178
ES1_GACACGCGTTCAGGCC-1_5	C05_Monocyte_FCN1	State5	0.260108
GCTB5_AATCGACTCACCACAA-1_14	C05_Monocyte_FCN1	State6	9.48467
OS4_CATTATCCAAAGGTGC-1_4	C05_Monocyte_FCN1	State5	0.266706
ES1_TGCCCATCAAGTACCT-1_5	C05_Monocyte_FCN1	State5	0.593441
ES3_ATCCACCTCTGTCCGT-1_7	C05_Monocyte_FCN1	State5	1.1228
GCTB5_GTGTAACGTCTTGCTC-1_14	C05_Monocyte_FCN1	State6	11.5055
OS3_CTCGGAGTCAAGAAGT-1_3	C05_Monocyte_FCN1	State5	0.606058
ES2_TCGTACCAGTCTCCTC-1_6	C05_Monocyte_FCN1	State5	1.10607
ES2_GAACATCCATCACGTA-1_6	C05_Monocyte_FCN1	State5	1.44907
ES2_TACACGAAGGCTAGGT-1_6	C05_Monocyte_FCN1	State5	1.41853
OS1_ATTACTCAGGTGACCA-1_1	C05_Monocyte_FCN1	State5	1.15371
ES1_CAAGAAAGTTACTGAC-1_5	C05_Monocyte_FCN1	State5	0.515457
OS4_CTTAGGACACCTCGTT-1_4	C05_Monocyte_FCN1	State5	0.513709
OS4_GTTCATTCATACGCTA-1_4	C05_Monocyte_FCN1	State5	0.361576
OS4_AGATTGCGTTGAGTTC-1_4	C05_Monocyte_FCN1	State5	0.467318
ES2_TGCGTGGAGAGTACAT-1_6	C05_Monocyte_FCN1	State5	5.39181
GCTB2_GGATGTTCATATCTGG-1_10	C05_Monocyte_FCN1	State7	10.2249
ES3_TTGACTTAGTATTGGA-1_7	C05_Monocyte_FCN1	State5	1.42387
OS4_TGACGGCTCACTATTC-1_4	C05_Monocyte_FCN1	State5	0.694699
GCTB2_CAGATTGGTCAGACGA-1_10	C05_Monocyte_FCN1	State1	13.6118
GCTB2_GACGCTGCAACCGCTG-1_10	C05_Monocyte_FCN1	State1	9.55897
GCTB2_TCGATTTCAACTGTGT-1_10	C05_Monocyte_FCN1	State1	9.03971
ES3_TGAGAGGTCCGTTGCT-1_7	C05_Monocyte_FCN1	State5	2.40402
ES3_TGATTTCCAAAGCAAT-1_7	C05_Monocyte_FCN1	State3	7.36932
OS4_CACAGTAGTATATGGA-1_4	C05_Monocyte_FCN1	State5	0.216353
ES2_CAACCAAAGTTAGGTA-1_6	C05_Monocyte_FCN1	State5	1.96229
ES3_CTCGTACAGAACAATC-1_7	C05_Monocyte_FCN1	State5	1.1051
GCTB5_CGCCATTAGCATTGAA-1_14	C05_Monocyte_FCN1	State5	0.595692
ES3_AGATTGCTCTTCGAGA-1_7	C05_Monocyte_FCN1	State5	1.53076
GCTB1_ACAAGCTGTGTATTGC-1_9	C05_Monocyte_FCN1	State3	7.09763
ES2_CGAGAAGCAATGGAGC-1_6	C05_Monocyte_FCN1	State5	1.75315
GCTB1_AGGGCCTTCATGGATC-1_9	C05_Monocyte_FCN1	State7	8.32448
GCTB2_GTCATGACACGGTCTG-1_10	C05_Monocyte_FCN1	State1	9.47912
OS3_GACAGAGTCAAGATCC-1_3	C05_Monocyte_FCN1	State5	0.563766
GCTB1_CACAACATCTTGGGCG-1_9	C05_Monocyte_FCN1	State1	9.46538
GCTB2_TGATCTTGTCCACGCA-1_11	C05_Monocyte_FCN1	State1	12.8193
OS1_ATTTCTGCAGCGTTCG-1_1	C05_Monocyte_FCN1	State5	0.750597
OS4_CAACCAATCTCGTTTA-1_4	C05_Monocyte_FCN1	State5	0.189904
ES3_TTCCCAGGTAACGCGA-1_7	C05_Monocyte_FCN1	State5	1.27601
OS2_GTCACAACATATGGTC-1_2	C05_Monocyte_FCN1	State5	0.417748
ES1_GCAATCAGTGCCTGTG-1_5	C05_Monocyte_FCN1	State5	0.490822
ES3_TTCGAAGGTCAAGCGA-1_7	C05_Monocyte_FCN1	State5	2.06877
ES3_CGAGCACTCCGTAGTA-1_7	C05_Monocyte_FCN1	State5	2.65866
ES4_ATCTACTTCACTCTTA-1_8	C05_Monocyte_FCN1	State5	2.43403
GCTB2_CCAATGAAGTCGCGAA-1_10	C05_Monocyte_FCN1	State7	9.00823
ES2_AGGTCCGGTTCCGGCA-1_6	C05_Monocyte_FCN1	State5	1.45584
ES1_TGCTGCTAGCACGCCT-1_5	C05_Monocyte_FCN1	State5	1.38195
ES2_GGACATTCACTGCCAG-1_6	C05_Monocyte_FCN1	State5	1.80731
OS4_ATTATCCCAGGACCCT-1_4	C05_Monocyte_FCN1	State5	0.165504
GCTB1_GATTTCTAGGCGAAGG-1_9	C05_Monocyte_FCN1	State7	8.29985
ES1_AAGACCTAGTAGCGGT-1_5	C05_Monocyte_FCN1	State5	0.495237
ES2_ATCCACCCAAGGACAC-1_6	C05_Monocyte_FCN1	State5	2.4171
OS1_AGCATACCACCCATGG-1_1	C05_Monocyte_FCN1	State5	3.75995
ES2_GTTACAGTCAGCAACT-1_6	C05_Monocyte_FCN1	State5	2.43721
ES2_TACTTGTTCAGCCTAA-1_6	C05_Monocyte_FCN1	State5	1.75912
ES3_GCGACCACAGGCTGAA-1_7	C05_Monocyte_FCN1	State5	3.55648
ES2_AGATTGCAGGCTAGCA-1_6	C05_Monocyte_FCN1	State5	1.11584
ES4_TCTTCGGGTAAGTTCC-1_8	C05_Monocyte_FCN1	State5	1.98155
ES1_CAACTAGCAGCATGAG-1_5	C05_Monocyte_FCN1	State5	0.531183
GCTB5_AGAGAGCCAGAATTCC-1_14	C05_Monocyte_FCN1	State5	0.81383
OS4_TGATTTCTCAAACCAC-1_4	C05_Monocyte_FCN1	State5	0.539971
ES2_TCAGGTAAGCTAGGCA-1_6	C05_Monocyte_FCN1	State5	2.63032
ES2_CCTCAGTGTCTGGAGA-1_6	C05_Monocyte_FCN1	State5	1.16931
ES2_GATCGCGGTTTAAGCC-1_6	C05_Monocyte_FCN1	State5	1.98155
ES2_GATCGCGGTAATTGGA-1_6	C05_Monocyte_FCN1	State5	1.65825
OS4_GTATCTTTCAGGCAAG-1_4	C05_Monocyte_FCN1	State5	0.221207
OS4_ACGGCCATCAGCGATT-1_4	C05_Monocyte_FCN1	State5	0.410346
OS4_TGCTACCAGTCGATAA-1_4	C05_Monocyte_FCN1	State5	0.310204
ES2_CGTCAGGCATTGCGGC-1_6	C05_Monocyte_FCN1	State5	1.73895
ES1_CTCGTCAAGTCGCCGT-1_5	C05_Monocyte_FCN1	State5	0.397493
GCTB5_AGTTCCCTCCCTCTTT-1_14	C05_Monocyte_FCN1	State6	9.47643
ES1_CACACCTTCAGCTGGC-1_5	C05_Monocyte_FCN1	State5	0.593194
OS1_CGTCACTGTTACAGAA-1_1	C05_Monocyte_FCN1	State5	0.47764
ES3_AAGTCTGCAATGTTGC-1_7	C05_Monocyte_FCN1	State5	1.45001
GCTB2_CTCTCAGCACCAGGTC-1_11	C05_Monocyte_FCN1	State1	13.8347
ES1_CCTACACAGACATAAC-1_5	C05_Monocyte_FCN1	State5	0.515539
ES3_GTGAAGGTCCAAAGTC-1_7	C05_Monocyte_FCN1	State5	1.44978
GCTB1_TTGCATTGTCAACATC-1_9	C05_Monocyte_FCN1	State1	9.46538
GCTB5_TGAGGTTTCCGTATGA-1_14	C05_Monocyte_FCN1	State5	0.768031
GCTB1_CTCCACAGTAACATCC-1_9	C05_Monocyte_FCN1	State1	8.69293
ES1_TTTGCGCAGTCTCCTC-1_5	C05_Monocyte_FCN1	State5	0.855842
OS4_CACATTTGTTTGTGTG-1_4	C05_Monocyte_FCN1	State5	0.491854
ES2_GCTTCCAAGAGCCCAA-1_6	C05_Monocyte_FCN1	State5	1.26372
OS3_AGGGATGTCAGCTTAG-1_3	C05_Monocyte_FCN1	State5	0.461722
GCTB1_CGGGTCACATTAAGCC-1_9	C05_Monocyte_FCN1	State7	9.30608
GCTB3_AACGGGAGTATTGAGA-1_12	C05_Monocyte_FCN1	State1	10.0666
ES3_TGAGGGAAGCGTAGTG-1_7	C05_Monocyte_FCN1	State5	1.95004
ES4_TACCTTAAGAGTTGGC-1_8	C05_Monocyte_FCN1	State5	3.93851
GCTB2_GACGCTGGTAGATTGA-1_10	C05_Monocyte_FCN1	State1	13.0135
GCTB2_GACCCAGGTATGTCTG-1_10	C05_Monocyte_FCN1	State7	8.99859
ES2_CCTTTCTAGCTGTCTA-1_6	C05_Monocyte_FCN1	State5	1.96941
OS4_GTCTCGTAGGGAGTAA-1_4	C05_Monocyte_FCN1	State5	0.23898
ES2_TGGTTCCGTGCACCAC-1_6	C05_Monocyte_FCN1	State5	1.39048
GCTB1_CTCACTGCATTCATCT-1_9	C05_Monocyte_FCN1	State1	9.46538
OS4_CAGCTGGGTCACTGGC-1_4	C05_Monocyte_FCN1	State5	0.285933
OS4_TGCGCAGAGACGCACA-1_4	C05_Monocyte_FCN1	State5	0.328241
GCTB2_CATCAAGTCAGACATC-1_11	C05_Monocyte_FCN1	State1	12.8179
GCTB2_TCCCAGTAGGCACTCC-1_11	C05_Monocyte_FCN1	State1	9.46538
OS3_CGCTATCCATGGAATA-1_3	C05_Monocyte_FCN1	State5	0.544904
ES1_ACATGGTCAATGGATA-1_5	C05_Monocyte_FCN1	State5	0.345943
OS4_GAAACTCTCGTAGGAG-1_4	C05_Monocyte_FCN1	State5	0.344385
ES1_TTAGTTCTCCAACCAA-1_5	C05_Monocyte_FCN1	State5	3.99844
GCTB1_GCTGCAGCATCGATGT-1_9	C05_Monocyte_FCN1	State1	9.04774
GCTB5_TTTACTGGTCTAATCG-1_14	C05_Monocyte_FCN1	State5	0.793506
OS4_GGACGTCAGTAGCGGT-1_4	C05_Monocyte_FCN1	State5	0.188951
OS4_TCGTAGATCTGTCTAT-1_4	C05_Monocyte_FCN1	State5	0.372577
ES3_TACGGATGTCCAAGTT-1_7	C05_Monocyte_FCN1	State5	0.85833
ES1_CCTAGCTAGATAGTCA-1_5	C05_Monocyte_FCN1	State5	0.408339
GCTB5_GAGATGGCATGGAGAC-1_14	C05_Monocyte_FCN1	State5	0.695047
ES3_TACTTACGTTACGTCA-1_7	C05_Monocyte_FCN1	State5	2.64343
ES2_GGCTGGTCAATGTTGC-1_6	C05_Monocyte_FCN1	State5	2.27764
GCTB2_GCCAGCACACGCTGTG-1_11	C05_Monocyte_FCN1	State1	11.1247
OS4_AGGTCCGCAACACCTA-1_4	C05_Monocyte_FCN1	State5	0.256248
ES4_TGGTTCCCAAAGGAAG-1_8	C05_Monocyte_FCN1	State5	3.03131
GCTB5_AACTTCTGTGAGTGAC-1_14	C05_Monocyte_FCN1	State6	11.5617
OS4_CAACCAATCGCCCTTA-1_4	C05_Monocyte_FCN1	State5	0.407027
GCTB1_TCATTTGGTGGTATGG-1_9	C05_Monocyte_FCN1	State1	9.46538
OS4_TGCCCTAAGAGGGCTT-1_4	C05_Monocyte_FCN1	State5	0.396646
GCTB3_GATTGGTAGGAGGCAG-1_12	C05_Monocyte_FCN1	State1	9.61211
GCTB1_TTGTGGAAGTTGAAAC-1_9	C05_Monocyte_FCN1	State1	9.46538
GCTB5_AGTAGTCTCTTAGCAG-1_14	C05_Monocyte_FCN1	State6	11.5092
GCTB5_AGTTCGATCGAGTGAG-1_14	C05_Monocyte_FCN1	State5	0.823446
ES1_AACTCCCTCGCAAACT-1_5	C05_Monocyte_FCN1	State5	4.66559
OS4_TTAACTCCACCTGGTG-1_4	C05_Monocyte_FCN1	State5	0.178981
OS1_AGGCCACGTAATCGTC-1_1	C05_Monocyte_FCN1	State5	4.02679
ES3_AGAGCTTAGACAGAGA-1_7	C05_Monocyte_FCN1	State5	1.76498
OS4_GTACTCCGTATAATGG-1_4	C05_Monocyte_FCN1	State5	0.904811
ES2_TGAGGGAGTCATTAGC-1_6	C05_Monocyte_FCN1	State5	1.10084
ES2_GATTCAGTCAAGAAGT-1_6	C05_Monocyte_FCN1	State5	1.8108
ES3_GGTATTGAGTCCATAC-1_7	C05_Monocyte_FCN1	State1	9.46538
ES1_TTCTCAAGTCGAACAG-1_5	C05_Monocyte_FCN1	State5	0.484685
OS4_CAGCTAACAGGATCGA-1_4	C05_Monocyte_FCN1	State5	0.378881
ES3_AGTTGGTTCGGCTACG-1_7	C05_Monocyte_FCN1	State7	9.57589
OS3_GTACTCCGTTCAGCGC-1_3	C05_Monocyte_FCN1	State5	0.536134
ES4_CGGCTAGAGATGTGGC-1_8	C05_Monocyte_FCN1	State5	4.00646
OS1_CGTCTACAGCCAGTTT-1_1	C05_Monocyte_FCN1	State5	0.35206
ES2_CCGGGATTCGAGAACG-1_6	C05_Monocyte_FCN1	State5	1.82345
ES3_TGAGCATCATGGGAAC-1_7	C05_Monocyte_FCN1	State3	7.24086
ES2_GATCTAGGTGGAAAGA-1_6	C05_Monocyte_FCN1	State5	1.46867
OS3_GGAACTTCAGCTGTAT-1_3	C05_Monocyte_FCN1	State5	0.399183
ES2_TGTTCCGCAATGCCAT-1_6	C05_Monocyte_FCN1	State5	1.44766
GCTB2_CCATAAGGTACCGCGT-1_10	C05_Monocyte_FCN1	State1	9.48448
ES1_ACAGCTATCGCTTGTC-1_5	C05_Monocyte_FCN1	State5	0.549211
OS3_GGCGACTTCCCTCTTT-1_3	C05_Monocyte_FCN1	State5	0.4915
ES2_AACTCTTGTAGCAAAT-1_6	C05_Monocyte_FCN1	State5	1.96382
ES1_GTCTTCGGTTAAGGGC-1_5	C05_Monocyte_FCN1	State5	0.502583
GCTB2_ACAGAAATCGCTAAAC-1_10	C05_Monocyte_FCN1	State7	8.75922
ES2_TGTATTCGTACCTACA-1_6	C05_Monocyte_FCN1	State5	2.04087
GCTB2_CCGCAAGGTAATTGGA-1_10	C05_Monocyte_FCN1	State7	10.196
OS2_GCTGCTTGTATTAGCC-1_2	C05_Monocyte_FCN1	State5	0.367583
OS4_GACCAATCAACTTGAC-1_4	C05_Monocyte_FCN1	State5	0.329666
OS2_ACTGTCCAGGACCACA-1_2	C05_Monocyte_FCN1	State5	0.617768
OS1_GGACATTGTCTCTTAT-1_1	C05_Monocyte_FCN1	State5	0.696957
OS1_GACTAACCAAGGCTCC-1_1	C05_Monocyte_FCN1	State5	0.336187
OS4_ATTGGTGCATTGAGCT-1_4	C05_Monocyte_FCN1	State5	0.345724
ES3_TTCGAAGGTACAGTTC-1_7	C05_Monocyte_FCN1	State5	1.97143
OS3_TTAGGACCAAACCCAT-1_3	C05_Monocyte_FCN1	State5	0.498375
GCTB2_GCTGAATTCTAGCCAA-1_11	C05_Monocyte_FCN1	State1	9.58775
ES2_CTGAAGTCAGCCTTGG-1_6	C05_Monocyte_FCN1	State5	2.42931
OS4_TATCTCAAGCAGCCTC-1_4	C05_Monocyte_FCN1	State5	0.163338
ES4_GATCGTATCTGTCTAT-1_8	C05_Monocyte_FCN1	State5	2.63123
GCTB5_ATGAGTCAGGAGTATT-1_14	C05_Monocyte_FCN1	State6	11.5481
ES3_CTTAACTGTCCGAGTC-1_7	C05_Monocyte_FCN1	State5	1.42108
GCTB5_GCTACCTGTGCGCTCA-1_14	C05_Monocyte_FCN1	State5	0.591051
GCTB2_GTCAGCGGTGCAGATG-1_11	C05_Monocyte_FCN1	State7	10.2832
ES2_TGGCTGGCAAGGTTTC-1_6	C05_Monocyte_FCN1	State5	1.82078
OS3_GGATTACTCGCGCCAA-1_3	C05_Monocyte_FCN1	State5	0.402267
ES3_CTCCTAGTCAGCAACT-1_7	C05_Monocyte_FCN1	State5	1.46346
ES1_CAGGTGCTCAGCTCGG-1_5	C05_Monocyte_FCN1	State5	0.910069
ES3_CATTCGCCAATACGCT-1_7	C05_Monocyte_FCN1	State5	1.74407
ES1_AGGCCGTTCATCACCC-1_5	C05_Monocyte_FCN1	State5	4.7259
ES1_GGACAAGTCACCCGAG-1_5	C05_Monocyte_FCN1	State5	0.59303
ES1_GATCAGTAGGCTACGA-1_5	C05_Monocyte_FCN1	State5	0.87826
OS1_ACTATCTGTCCCTACT-1_1	C05_Monocyte_FCN1	State5	0.534902
OS3_ACGGGCTTCAACGGGA-1_3	C05_Monocyte_FCN1	State5	1.03812
OS4_AAACGGGGTAATCACC-1_4	C05_Monocyte_FCN1	State5	0.247991
ES3_CAAGATCGTTTAGCTG-1_7	C05_Monocyte_FCN1	State5	1.92801
ES2_CTACCCAAGAAACGCC-1_6	C05_Monocyte_FCN1	State5	1.79358
ES4_AGATCTGTCTCCAGGG-1_8	C05_Monocyte_FCN1	State5	2.69817
OS4_GTGCGGTCAGACGCAA-1_4	C05_Monocyte_FCN1	State5	0.332606
OS4_CGTTGGGAGTTTCCTT-1_4	C05_Monocyte_FCN1	State5	0.273927
OS3_TGGGCGTCAGCCAGAA-1_3	C05_Monocyte_FCN1	State5	0.379217
ES2_GAAATGAAGTGAACGC-1_6	C05_Monocyte_FCN1	State5	1.80405
OS4_TTCTCAACACCGTTGG-1_4	C05_Monocyte_FCN1	State5	0.55369
ES1_AAATGCCGTCCTCCAT-1_5	C05_Monocyte_FCN1	State5	0.59697
ES2_TCTATTGTCCATTCTA-1_6	C05_Monocyte_FCN1	State5	1.66297
OS4_GGCGTGTAGAAGCCCA-1_4	C05_Monocyte_FCN1	State5	0.191848
GCTB1_CCGTTCACAGTCGCAC-1_9	C05_Monocyte_FCN1	State7	9.5895
OS4_CGAGCCACACGTAAGG-1_4	C05_Monocyte_FCN1	State5	0.371785
OS4_CGGTTAATCATAACCG-1_4	C05_Monocyte_FCN1	State5	0.301177
GCTB2_TTCTTGAGTCCATACA-1_11	C05_Monocyte_FCN1	State1	9.11928
OS4_CTGAAACCAGTTCCCT-1_4	C05_Monocyte_FCN1	State5	0.225916
OS4_AGGTCATGTCCGAATT-1_4	C05_Monocyte_FCN1	State5	0.466221
GCTB2_AGCTACATCATTGCCC-1_11	C05_Monocyte_FCN1	State1	9.47501
GCTB2_ACCGTTCAGGTCCCTG-1_10	C05_Monocyte_FCN1	State1	9.02952
GCTB1_GTGGAAGAGGGAGAAT-1_9	C05_Monocyte_FCN1	State7	9.34266
ES3_GGGCACTGTAAGTGTA-1_7	C05_Monocyte_FCN1	State5	1.12673
OS4_AACCATGGTCAGCTAT-1_4	C05_Monocyte_FCN1	State5	0.29424
OS4_AAAGCAAAGTGTTTGC-1_4	C05_Monocyte_FCN1	State5	0.22104
OS4_TGCCCTACATAGACTC-1_4	C05_Monocyte_FCN1	State5	0.523214
OS1_GGGAATGCAATCAGAA-1_1	C05_Monocyte_FCN1	State5	0.434631
OS1_GCATGTATCAATAAGG-1_1	C05_Monocyte_FCN1	State5	0.556231
OS4_TGCTACCGTCCCGACA-1_4	C05_Monocyte_FCN1	State5	0.375568
GCTB5_CAATCGAAGTAGAATC-1_14	C05_Monocyte_FCN1	State5	0.879352
ES3_GTTCGGGCACGGTAGA-1_7	C05_Monocyte_FCN1	State5	1.64329
ES1_CCACTACGTGAGGGTT-1_5	C05_Monocyte_FCN1	State5	0.672438
GCTB1_CAACCAACATCGCTAA-1_9	C05_Monocyte_FCN1	State2	7.67367
ES2_CGATGTACAAAGCGGT-1_6	C05_Monocyte_FCN1	State5	1.11322
OS4_AGGTCCGGTCTAGTGT-1_4	C05_Monocyte_FCN1	State5	0.224682
ES2_CATCAAGTCCCTTGCA-1_6	C05_Monocyte_FCN1	State5	3.99685
OS3_GGATTACTCCTAGAAC-1_3	C05_Monocyte_FCN1	State5	0.470293
OS4_GCCAAATTCTCATTCA-1_4	C05_Monocyte_FCN1	State5	0.518191
ES3_CTTAACTAGATAGCAT-1_7	C05_Monocyte_FCN1	State5	1.95229
GCTB1_GCAGCTGAGACTAGAT-1_9	C05_Monocyte_FCN1	State1	9.29287
GCTB2_GAGCTGCTCCCAATAG-1_11	C05_Monocyte_FCN1	State1	9.07979
GCTB2_ACGGTCGGTCACTGAT-1_11	C05_Monocyte_FCN1	State1	9.46538
ES2_CTAGCCTTCAACTCTT-1_6	C05_Monocyte_FCN1	State5	1.44817
OS3_CATATTCAGAAGATTC-1_3	C05_Monocyte_FCN1	State5	0.642319
ES2_TGGCCAGCAATAGCAA-1_6	C05_Monocyte_FCN1	State5	4.25427
ES4_ACTTACTCACCGGAAA-1_8	C05_Monocyte_FCN1	State5	2.58964
OS4_TGAGCATGTTATCACG-1_4	C05_Monocyte_FCN1	State5	0.282622
GCTB1_ATTGTTCCATGACGAG-1_9	C05_Monocyte_FCN1	State1	9.46538
OS1_GCGAGAAGTTAAAGAC-1_1	C05_Monocyte_FCN1	State5	3.975
OS3_CCCATACTCTGTCTAT-1_3	C05_Monocyte_FCN1	State5	0.467548
GCTB5_TGTAACGGTTTACTTC-1_14	C05_Monocyte_FCN1	State5	0.760636
GCTB2_ATAGAGACAGTTACCA-1_11	C05_Monocyte_FCN1	State1	8.99609
OS4_AAGTCTGCACGAGGTA-1_4	C05_Monocyte_FCN1	State5	0.288566
GCTB2_GACGCTGTCTTTCCGG-1_10	C05_Monocyte_FCN1	State1	9.53741
GCTB2_TCTTAGTAGCAGTCTT-1_11	C05_Monocyte_FCN1	State7	8.35679
GCTB5_AGCTACAGTTCAGGTT-1_14	C05_Monocyte_FCN1	State6	9.95745
OS4_ACGGGTCCAGTCAGCC-1_4	C05_Monocyte_FCN1	State5	0.301702
GCTB1_AGTTCCCCAGAGTGAC-1_9	C05_Monocyte_FCN1	State1	13.088
ES2_ACAGCTATCTTCATGT-1_6	C05_Monocyte_FCN1	State5	1.46386
ES2_TGCGCAGAGACGCTTT-1_6	C05_Monocyte_FCN1	State5	1.57473
ES2_TCAGGATTCCGAACGC-1_6	C05_Monocyte_FCN1	State5	1.43578
OS3_GATGAGGCATCTCGCT-1_3	C05_Monocyte_FCN1	State5	0.495897
GCTB2_TAACGACTCCACTGGG-1_11	C05_Monocyte_FCN1	State1	9.46538
OS4_TACGGATGTTAGATGA-1_4	C05_Monocyte_FCN1	State5	0.390023
OS4_CATCGGGGTGCACCAC-1_4	C05_Monocyte_FCN1	State5	0.349077
ES3_AGCGTCGAGATCCCGC-1_7	C05_Monocyte_FCN1	State5	1.25933
OS4_ACTGATGCAGCTGTTA-1_4	C05_Monocyte_FCN1	State5	0.601466
ES3_GAGGTGACAACTGCTA-1_7	C05_Monocyte_FCN1	State5	1.44188
ES4_TGAAAGAGTTTGTTTC-1_8	C05_Monocyte_FCN1	State5	3.76915
GCTB5_CCGTAGGGTAAGATAC-1_14	C05_Monocyte_FCN1	State6	8.6005
GCTB2_CTGATCCAGTGCCTCG-1_10	C05_Monocyte_FCN1	State1	13.687
OS4_TCGGGACGTTACCGAT-1_4	C05_Monocyte_FCN1	State5	0.178936
OS4_ACCCACTAGGCTCTTA-1_4	C05_Monocyte_FCN1	State5	0.304026
ES3_TGGCTGGAGGTGACCA-1_7	C05_Monocyte_FCN1	State5	1.84407
GCTB3_GTCGAATTCCAGTGCG-1_12	C05_Monocyte_FCN1	State1	13.3692
GCTB5_TCGCAGGAGGTACAGC-1_14	C05_Monocyte_FCN1	State5	2.02569
ES3_CGTCCATCAGGCTCAC-1_7	C05_Monocyte_FCN1	State5	1.1117
ES2_CTCATTATCAGTTGAC-1_6	C05_Monocyte_FCN1	State5	0.873865
OS1_ACGCCGACACGGTAGA-1_1	C05_Monocyte_FCN1	State5	0.546475
GCTB5_AACGGGATCAGAGCAG-1_14	C05_Monocyte_FCN1	State6	11.4213
OS1_CATGGCGTCCGATATG-1_1	C05_Monocyte_FCN1	State5	0.81159
OS3_TCAACGATCGAGGTAG-1_3	C05_Monocyte_FCN1	State5	0.438497
ES2_GCGCCAATCAGGTAAA-1_6	C05_Monocyte_FCN1	State5	1.41701
OS4_TTTGCGCGTCTAGAGG-1_4	C05_Monocyte_FCN1	State5	0.312298
OS3_GTGTTAGGTCTTTCAT-1_3	C05_Monocyte_FCN1	State5	0.548393
ES3_AAGGTTCCAGTCCTTC-1_7	C05_Monocyte_FCN1	State3	7.17825
ES3_CGTCTACCACTGTTAG-1_7	C05_Monocyte_FCN1	State5	1.4619
GCTB5_TGTTCCGAGTAGCAAT-1_14	C05_Monocyte_FCN1	State5	0.868693
ES2_ACACCAATCTGAAAGA-1_6	C05_Monocyte_FCN1	State5	1.36469
GCTB1_GGTGTCGGTACTTGTG-1_9	C05_Monocyte_FCN1	State1	9.48775
ES3_CCTTACGAGATAGGAG-1_7	C05_Monocyte_FCN1	State3	7.34061
GCTB1_AGCCAATGTGCACAAG-1_9	C05_Monocyte_FCN1	State1	9.08394
ES3_CACCTTGTCATGCAAC-1_7	C05_Monocyte_FCN1	State5	1.45682
GCTB1_TTTGGTTAGTATGGCG-1_9	C05_Monocyte_FCN1	State1	8.56983
OS4_TTGGCAAGTTGAGTTC-1_4	C05_Monocyte_FCN1	State5	0.15809
ES3_CGGCTAGAGCGAAGGG-1_7	C05_Monocyte_FCN1	State5	1.76886
ES1_CCTTCCCAGTGAAGTT-1_5	C05_Monocyte_FCN1	State5	0.469613
OS4_GCTGCTTGTAAGGGCT-1_4	C05_Monocyte_FCN1	State5	0.499494
GCTB2_TGCTTGCTCATTGAGC-1_11	C05_Monocyte_FCN1	State1	9.46677
GCTB5_TCACATTAGTTCCAGT-1_14	C05_Monocyte_FCN1	State6	11.6322
ES2_CTGATAGGTTAAGAAC-1_6	C05_Monocyte_FCN1	State5	1.59074
OS4_TCTGAGACATGACGGA-1_4	C05_Monocyte_FCN1	State5	0.349773
OS3_CTGCTGTGTATATGGA-1_3	C05_Monocyte_FCN1	State5	0.718323
GCTB5_AAAGGATCATACACCA-1_14	C05_Monocyte_FCN1	State6	11.5529
ES1_TGACTAGAGTACCGGA-1_5	C05_Monocyte_FCN1	State5	0.586971
ES3_CTAATGGTCAAAGACA-1_7	C05_Monocyte_FCN1	State2	7.55845
GCTB1_TGGAACTAGATCGGTG-1_9	C05_Monocyte_FCN1	State1	8.78667
OS4_CCGGGATAGGCATGGT-1_4	C05_Monocyte_FCN1	State5	0.334699
ES1_GTCGTAACACCGGAAA-1_5	C05_Monocyte_FCN1	State5	3.96966
ES3_CCTTCGAGTGCCTGGT-1_7	C05_Monocyte_FCN1	State5	1.56681
GCTB2_CAGCACGTCTGACCCT-1_11	C05_Monocyte_FCN1	State7	9.02123
ES4_CAAGATCGTGCCTGGT-1_8	C05_Monocyte_FCN1	State5	1.92968
GCTB5_GTGTGGCTCCACGGGT-1_14	C05_Monocyte_FCN1	State6	8.51904
GCTB5_CTAGACAGTCGCATCG-1_14	C05_Monocyte_FCN1	State5	0.542165
ES3_GGACAAGGTCGCGGTT-1_7	C05_Monocyte_FCN1	State5	1.96403
GCTB2_ATGGATCGTCCATAGT-1_10	C05_Monocyte_FCN1	State1	15.9736
GCTB2_CATAGACGTCCCACGA-1_10	C05_Monocyte_FCN1	State7	9.76296
ES3_CTCGGGACATCGTCGG-1_7	C05_Monocyte_FCN1	State5	1.81011
GCTB5_ATCCGTCCACACCTGG-1_14	C05_Monocyte_FCN1	State6	11.6738
ES1_TGAGGGACAGTAACGG-1_5	C05_Monocyte_FCN1	State5	0.443765
GCTB5_TGATCAGTCACCTCGT-1_14	C05_Monocyte_FCN1	State5	0.637502
ES3_GCTTGAATCTAACGGT-1_7	C05_Monocyte_FCN1	State5	1.93123
GCTB2_ATCGTGAGTTGCCGCA-1_11	C05_Monocyte_FCN1	State1	13.1013
ES2_ACATACGGTAAGTTCC-1_6	C05_Monocyte_FCN1	State5	1.30188
ES2_GAGCAGAGTAGATTAG-1_6	C05_Monocyte_FCN1	State5	1.43521
ES2_TACGGGCAGTGGTAGC-1_6	C05_Monocyte_FCN1	State5	1.43782
ES2_CTTTGCGAGGGCTCTC-1_6	C05_Monocyte_FCN1	State5	1.27991
GCTB5_CCTCCAAGTATAGGGC-1_14	C05_Monocyte_FCN1	State6	11.3897
OS4_CAGCAGCTCCAAATGC-1_4	C05_Monocyte_FCN1	State5	0.366811
OS4_TGGCGCAAGGCGTACA-1_4	C05_Monocyte_FCN1	State5	0.327236
OS4_GAATAAGGTATAGTAG-1_4	C05_Monocyte_FCN1	State5	0.270867
ES2_GTGCGGTAGAGATGAG-1_6	C05_Monocyte_FCN1	State5	1.6264
GCTB2_AGACCCGTCAATCAGC-1_10	C05_Monocyte_FCN1	State7	9.38157
ES3_GCGCAGTTCGACCAGC-1_7	C05_Monocyte_FCN1	State5	1.77837
GCTB2_TCACTCGAGGTCTGGA-1_10	C05_Monocyte_FCN1	State1	9.73939
ES2_ACGGCCACATACGCCG-1_6	C05_Monocyte_FCN1	State5	1.94704
OS1_GATCGTACATTCCTGC-1_1	C05_Monocyte_FCN1	State5	0.699675
ES3_CCACCTAAGCAACGGT-1_7	C05_Monocyte_FCN1	State7	8.36251
GCTB1_GATTTCTTCAGGACAG-1_9	C05_Monocyte_FCN1	State3	7.15778
GCTB2_GGTAGAGCATGGGAAC-1_10	C05_Monocyte_FCN1	State7	10.2063
GCTB2_CAGTTCCCAATACGAA-1_11	C05_Monocyte_FCN1	State1	9.46538
ES1_GTAACGTTCTTCGGTC-1_5	C05_Monocyte_FCN1	State5	0.602544
ES2_GGAATAAAGGACAGCT-1_6	C05_Monocyte_FCN1	State5	2.74124
ES2_CACATTTTCATGTGGT-1_6	C05_Monocyte_FCN1	State5	1.17122
ES1_GATCTAGCACACGCTG-1_5	C05_Monocyte_FCN1	State5	0.673333
GCTB3_GGAGGATTCTATCGTT-1_12	C05_Monocyte_FCN1	State1	9.46538
OS4_ACGCAGCTCCCTAATT-1_4	C05_Monocyte_FCN1	State5	0.393637
ES3_AGCGTCGGTACCGAGA-1_7	C05_Monocyte_FCN1	State3	7.28144
GCTB5_TTGTTGTAGGATTACA-1_14	C05_Monocyte_FCN1	State6	11.4544
ES3_GGTATTGGTGCAGGTA-1_7	C05_Monocyte_FCN1	State5	0.921693
ES4_TTAGGCAGTGCGGTAA-1_8	C05_Monocyte_FCN1	State5	1.98155
ES2_CCATGTCGTCACCTAA-1_6	C05_Monocyte_FCN1	State5	2.68849
ES3_GAGTCCGTCAGAAATG-1_7	C05_Monocyte_FCN1	State5	1.00371
ES1_AGGTCCGCAGGAATGC-1_5	C05_Monocyte_FCN1	State5	0.556084
GCTB3_GTCAAGTAGCATGCAG-1_12	C05_Monocyte_FCN1	State1	9.46538
OS3_TTAGGACAGGAGTAGA-1_3	C05_Monocyte_FCN1	State5	0.644871
ES3_TGACGGCAGAGCTATA-1_7	C05_Monocyte_FCN1	State5	1.45446
ES3_CATATTCGTGCGAAAC-1_7	C05_Monocyte_FCN1	State5	1.41755
OS4_CTTCTCTGTCAACTGT-1_4	C05_Monocyte_FCN1	State5	0.357293
OS1_TCTTTCCAGACTGGGT-1_1	C05_Monocyte_FCN1	State5	0.71639
GCTB2_GTGGCGTAGCCGTCGT-1_10	C05_Monocyte_FCN1	State1	12.8906
GCTB2_ACTTATCTCACCTCTG-1_10	C05_Monocyte_FCN1	State1	9.28561
ES1_CTGAAGTTCCTCAACC-1_5	C05_Monocyte_FCN1	State5	0.592339
ES4_GAATAAGTCGAATGGG-1_8	C05_Monocyte_FCN1	State5	2.72536
OS4_AGCTCTCCATCCTTGC-1_4	C05_Monocyte_FCN1	State5	0.386811
OS4_CGTGTAAAGCTGAACG-1_4	C05_Monocyte_FCN1	State5	0.24904
OS4_TCTTCGGTCCTAGAAC-1_4	C05_Monocyte_FCN1	State5	0.366869
ES4_CCGTTCATCTAGCACA-1_8	C05_Monocyte_FCN1	State5	1.75952
ES1_CTACCCAAGACTGGGT-1_5	C05_Monocyte_FCN1	State5	0.594974
ES3_CGCGTTTCATCGTCGG-1_7	C05_Monocyte_FCN1	State3	6.95282
ES3_CAGAGAGAGCCCGAAA-1_7	C05_Monocyte_FCN1	State7	8.25545
ES2_CCACCTACAACACCTA-1_6	C05_Monocyte_FCN1	State5	2.5164
ES2_GGACATTCAGGACGTA-1_6	C05_Monocyte_FCN1	State5	1.45455
OS3_ATTATCCAGTCCTCCT-1_3	C05_Monocyte_FCN1	State5	0.730338
OS4_CGGACGTTCTGTTTGT-1_4	C05_Monocyte_FCN1	State5	0.171879
GCTB5_CGCGTGAGTTTGAACC-1_14	C05_Monocyte_FCN1	State6	11.3607
ES4_ATCGAGTGTAGCGCAA-1_8	C05_Monocyte_FCN1	State5	3.0131
GCTB1_TTTCCTCAGGATGTTA-1_9	C05_Monocyte_FCN1	State1	9.46538
GCTB2_GGTCTGGCACTTGAGT-1_10	C05_Monocyte_FCN1	State1	14.7261
GCTB2_TCTCTGGCAGGAATCG-1_10	C05_Monocyte_FCN1	State7	9.37886
GCTB1_GTGTGATAGCGAGAAA-1_9	C05_Monocyte_FCN1	State7	9.13884
GCTB2_CTCAATTCAACTCCCT-1_10	C05_Monocyte_FCN1	State1	13.8604
OS1_CATCAAGCAGATGGGT-1_1	C05_Monocyte_FCN1	State5	1.0862
GCTB2_CTCCAACAGAATCTAG-1_11	C05_Monocyte_FCN1	State1	8.9927
OS4_TCAGGATTCACAACGT-1_4	C05_Monocyte_FCN1	State5	0.566999
GCTB2_TACTTGTAGACTAAGT-1_11	C05_Monocyte_FCN1	State1	9.59086
OS3_CTACATTCATGACATC-1_3	C05_Monocyte_FCN1	State5	0.589302
OS4_AGCTCTCGTCCGTGAC-1_4	C05_Monocyte_FCN1	State5	0.189938
ES2_TACGGATGTCTCTTAT-1_6	C05_Monocyte_FCN1	State5	1.6196
GCTB3_CTATCTAAGAAGTGTT-1_12	C05_Monocyte_FCN1	State1	11.8486
GCTB2_TCAGGGCTCTTCTAAC-1_10	C05_Monocyte_FCN1	State7	9.51239
ES3_CTCATTAGTTATCGGT-1_7	C05_Monocyte_FCN1	State5	1.58358
OS4_TTAACTCGTTGCGCAC-1_4	C05_Monocyte_FCN1	State5	0.229496
GCTB3_CACTGTCTCTAGTGTG-1_12	C05_Monocyte_FCN1	State1	10.2629
GCTB1_GGGTATTGTTAAGCAA-1_9	C05_Monocyte_FCN1	State1	9.61029
OS1_TAAGTGCTCAACACGT-1_1	C05_Monocyte_FCN1	State5	1.36406
ES3_TTGCCGTGTGCTAGCC-1_7	C05_Monocyte_FCN1	State5	1.18085
ES4_ATTCTACCACATGTGT-1_8	C05_Monocyte_FCN1	State5	1.92137
OS1_GCGAGAACACTATCTT-1_1	C05_Monocyte_FCN1	State5	0.612536
OS3_AAAGATGAGCACCGCT-1_3	C05_Monocyte_FCN1	State5	0.757864
OS4_CTGAAACAGCGATTCT-1_4	C05_Monocyte_FCN1	State5	0.276387
OS1_CATGACACATTCCTCG-1_1	C05_Monocyte_FCN1	State5	0.82846
[truncated: 3,162 more rows]
