# Supplementary material for: Single-cell transcriptomics reveals metabolic remodeling and functional specialization in the immune microenvironment of bone tumors
Source: J Transl Med. 2025 May 16;23:554. doi: 10.1186/s12967-025-06346-0 (PMC12084933; doi:10.1186/s12967-025-06346-0)
Supplement: Supplementary file 10 — Supplementary Material 10 [file 12967_2025_6346_MOESM10_ESM.xlsx]

## Sheet: M.markers
Cluster	pct.1	pct.2	avg_log2FC	p_val_adj	Gene
C04_Macrophage_CCL3L1	0.923	0.314	1.48483	2.60169e-171	LGMN
C04_Macrophage_CCL3L1	0.966	0.48	1.5772	9.71526e-155	FOSB
C04_Macrophage_CCL3L1	0.915	0.284	1.34977	4.47355e-154	FOLR2
C04_Macrophage_CCL3L1	0.872	0.25	1.34711	9.95235e-146	SLCO2B1
C04_Macrophage_CCL3L1	0.867	0.263	1.36562	1.24657e-145	A2M
C04_Macrophage_CCL3L1	0.976	0.43	1.29108	3.58496e-143	RNASE1
C04_Macrophage_CCL3L1	0.961	0.358	1.24029	4.54355e-137	DAB2
C04_Macrophage_CCL3L1	0.99	0.421	1.18624	7.43209e-137	C1QC
C04_Macrophage_CCL3L1	0.955	0.492	1.69345	2.92845e-136	JUN
C04_Macrophage_CCL3L1	0.881	0.347	1.82849	8.90914e-135	NR4A2
C04_Macrophage_CCL3L1	0.886	0.298	1.28862	1.5631e-132	PLTP
C04_Macrophage_CCL3L1	0.993	0.497	1.17414	5.44452e-132	C1QA
C04_Macrophage_CCL3L1	0.911	0.314	1.34063	7.5288e-129	STAB1
C04_Macrophage_CCL3L1	0.837	0.246	1.39636	6.89927e-128	SLC40A1
C04_Macrophage_CCL3L1	0.993	0.476	1.1459	2.19109e-127	C1QB
C04_Macrophage_CCL3L1	0.821	0.26	1.35657	2.46671e-123	MRC1
C04_Macrophage_CCL3L1	0.887	0.348	1.08284	8.96471e-123	CD163
C04_Macrophage_CCL3L1	0.899	0.312	1.14334	5.77571e-122	MS4A4A
C04_Macrophage_CCL3L1	0.966	0.478	1.13396	2.28123e-120	MS4A7
C04_Macrophage_CCL3L1	0.851	0.258	1.18041	9.24661e-115	MAF
C04_Macrophage_CCL3L1	0.848	0.387	1.67202	5.67131e-111	CCL3
C04_Macrophage_CCL3L1	0.895	0.414	1.60466	1.98824e-109	IER3
C04_Macrophage_CCL3L1	0.873	0.35	0.967802	1.14767e-104	CTSL
C04_Macrophage_CCL3L1	0.917	0.381	1.00308	1.56563e-103	PLD3
C04_Macrophage_CCL3L1	0.994	0.664	0.833813	3.86361e-103	CTSB
C04_Macrophage_CCL3L1	0.775	0.252	0.942613	1.87832e-102	GPR34
C04_Macrophage_CCL3L1	0.77	0.297	1.50445	3.60139e-102	RHOB
C04_Macrophage_CCL3L1	0.612	0.147	1.01057	1.52049e-101	C2
C04_Macrophage_CCL3L1	0.732	0.273	1.79265	7.31826e-101	SELENOP
C04_Macrophage_CCL3L1	0.757	0.272	1.19322	1.17489e-98	ARL4C
C04_Macrophage_CCL3L1	0.868	0.397	1.19937	3.53414e-98	GADD45B
C04_Macrophage_CCL3L1	0.816	0.289	0.910594	5.92146e-98	MSR1
C04_Macrophage_CCL3L1	0.855	0.363	1.24921	2.0323e-97	MAFB
C04_Macrophage_CCL3L1	0.827	0.32	1.12319	8.76217e-97	F13A1
C04_Macrophage_CCL3L1	0.987	0.723	1.00538	6.77033e-96	FOS
C04_Macrophage_CCL3L1	0.982	0.626	1.08869	8.89722e-96	DUSP1
C04_Macrophage_CCL3L1	0.912	0.412	0.872468	1.39517e-94	CD81
C04_Macrophage_CCL3L1	0.685	0.214	1.07473	4.14829e-94	ABCA1
C04_Macrophage_CCL3L1	0.737	0.253	1.5444	2.30376e-93	EGR1
C04_Macrophage_CCL3L1	0.993	0.726	1.14465	8.09291e-93	NEAT1
C04_Macrophage_CCL3L1	0.899	0.474	1.16493	1.1276e-92	APOE
C04_Macrophage_CCL3L1	0.643	0.138	1.12876	1.30988e-92	IGF1
C04_Macrophage_CCL3L1	0.912	0.436	0.953823	3.99634e-92	FCGR2A
C04_Macrophage_CCL3L1	0.7	0.215	1.03416	1.39937e-90	FUCA1
C04_Macrophage_CCL3L1	0.848	0.402	1.26796	2.10257e-90	HERPUD1
C04_Macrophage_CCL3L1	0.602	0.152	0.989687	3.45037e-90	COLEC12
C04_Macrophage_CCL3L1	0.982	0.651	0.846381	1.43062e-89	FCGRT
C04_Macrophage_CCL3L1	0.871	0.359	0.923261	1.71548e-87	TMEM176B
C04_Macrophage_CCL3L1	0.739	0.272	0.857949	2.14287e-87	ADAP2
C04_Macrophage_CCL3L1	0.807	0.304	0.847103	3.43169e-85	VSIG4
C04_Macrophage_CCL3L1	0.95	0.56	1.09588	3.53706e-85	KLF6
C04_Macrophage_CCL3L1	0.741	0.266	0.809702	1.09089e-84	GYPC
C04_Macrophage_CCL3L1	0.732	0.278	1.73727	8.4269e-84	KLF2
C04_Macrophage_CCL3L1	0.652	0.193	0.854227	1.67727e-82	PMP22
C04_Macrophage_CCL3L1	0.652	0.193	1.03521	2.49607e-82	NRP1
C04_Macrophage_CCL3L1	0.9	0.473	0.715401	2.59494e-82	CTSC
C04_Macrophage_CCL3L1	0.892	0.514	1.63567	5.01212e-82	HSPA1A
C04_Macrophage_CCL3L1	0.619	0.189	0.832708	8.59229e-82	GAS6
C04_Macrophage_CCL3L1	0.695	0.249	1.49079	1.5577e-81	ATF3
C04_Macrophage_CCL3L1	0.716	0.23	1.10426	2.1948e-81	GPNMB
C04_Macrophage_CCL3L1	0.661	0.239	0.780328	3.1177e-81	FPR3
C04_Macrophage_CCL3L1	0.807	0.348	1.07405	3.33628e-81	SGK1
C04_Macrophage_CCL3L1	0.822	0.346	0.659811	3.79117e-81	CREG1
C04_Macrophage_CCL3L1	0.802	0.335	0.767029	1.30384e-80	ARHGAP18
C04_Macrophage_CCL3L1	0.953	0.466	0.72946	5.52849e-80	MARCKS
C04_Macrophage_CCL3L1	0.782	0.326	1.16492	2.02258e-79	KLF4
C04_Macrophage_CCL3L1	0.755	0.328	1.49378	2.11878e-79	DNAJB1
C04_Macrophage_CCL3L1	0.687	0.263	1.48713	5.39057e-79	HSPH1
C04_Macrophage_CCL3L1	0.767	0.336	1.09819	9.32448e-79	RGS1
C04_Macrophage_CCL3L1	0.76	0.325	1.52225	1.05828e-78	HSPA1B
C04_Macrophage_CCL3L1	0.969	0.632	0.975141	1.98811e-77	JUNB
C04_Macrophage_CCL3L1	0.911	0.495	0.854571	6.40104e-77	JUND
C04_Macrophage_CCL3L1	0.732	0.294	1.16316	1.05297e-75	BTG2
C04_Macrophage_CCL3L1	0.514	0.109	0.989823	1.24057e-75	LILRB5
C04_Macrophage_CCL3L1	0.75	0.299	1.17404	3.34906e-73	CD83
C04_Macrophage_CCL3L1	0.585	0.166	0.983839	3.61433e-73	RASGEF1B
C04_Macrophage_CCL3L1	0.668	0.219	0.81053	3.93535e-73	AP1B1
C04_Macrophage_CCL3L1	0.705	0.265	0.738676	6.30958e-73	C3AR1
C04_Macrophage_CCL3L1	0.746	0.306	0.713839	9.57011e-73	C5AR1
C04_Macrophage_CCL3L1	0.638	0.218	0.78568	6.6711e-72	LTC4S
C04_Macrophage_CCL3L1	0.606	0.185	0.83124	1.20104e-71	AP2A2
C04_Macrophage_CCL3L1	0.933	0.525	0.877352	3.23938e-71	ZFP36
C04_Macrophage_CCL3L1	0.525	0.14	0.82564	1.86757e-70	WWP1
C04_Macrophage_CCL3L1	0.751	0.306	0.627796	4.65603e-70	LAMP1
C04_Macrophage_CCL3L1	0.845	0.399	0.763635	1.53202e-69	KCTD12
C04_Macrophage_CCL3L1	0.698	0.273	0.614858	3.44666e-69	CD84
C04_Macrophage_CCL3L1	0.97	0.586	0.868689	5.2079e-69	CD14
C04_Macrophage_CCL3L1	0.462	0.114	1.7973	1.03104e-68	CCL3L1
C04_Macrophage_CCL3L1	0.853	0.439	0.701495	7.55184e-68	NAMPT
C04_Macrophage_CCL3L1	0.998	0.811	0.586988	8.49697e-68	PSAP
C04_Macrophage_CCL3L1	0.65	0.234	1.09903	1.50766e-67	NR4A1
C04_Macrophage_CCL3L1	0.888	0.499	0.909281	2.17566e-67	ZFP36L1
C04_Macrophage_CCL3L1	0.646	0.235	0.737946	6.43742e-67	FRMD4B
C04_Macrophage_CCL3L1	0.887	0.496	1.01361	7.62475e-67	IER2
C04_Macrophage_CCL3L1	0.557	0.185	0.688565	1.32529e-66	ZFHX3
C04_Macrophage_CCL3L1	0.968	0.636	0.735588	2.34184e-66	CTSZ
C04_Macrophage_CCL3L1	0.634	0.25	1.75025	5.38574e-66	CCL4
C04_Macrophage_CCL3L1	0.667	0.264	0.583108	1.91492e-65	TSPAN4
C04_Macrophage_CCL3L1	0.78	0.35	0.650469	1.96947e-65	MFSD1
C04_Macrophage_CCL3L1	0.604	0.205	0.807089	2.14209e-65	SPRED1
C04_Macrophage_CCL3L1	0.608	0.209	1.43478	6.13437e-65	ZNF331
C04_Macrophage_CCL3L1	0.848	0.407	0.521645	9.65371e-65	TIMP2
C04_Macrophage_CCL3L1	0.422	0.077	0.918259	3.06348e-64	CD163L1
C04_Macrophage_CCL3L1	0.61	0.206	0.718045	4.21803e-64	TTYH3
C04_Macrophage_CCL3L1	0.471	0.127	1.50765	1.96464e-63	HES1
C04_Macrophage_CCL3L1	0.572	0.201	0.657962	5.55911e-63	PLXND1
C04_Macrophage_CCL3L1	0.517	0.148	1.14642	6.90875e-63	PLAU
C04_Macrophage_CCL3L1	0.82	0.378	0.573418	1.90053e-62	SNX6
C04_Macrophage_CCL3L1	0.572	0.192	0.751383	2.77257e-62	TCF4
C04_Macrophage_CCL3L1	0.45	0.126	0.706004	4.02239e-62	RGL1
C04_Macrophage_CCL3L1	0.575	0.199	1.17634	1.3853e-61	CXCL2
C04_Macrophage_CCL3L1	0.587	0.207	0.687889	1.69894e-61	AKR1B1
C04_Macrophage_CCL3L1	0.675	0.254	0.719186	2.30641e-61	BMP2K
C04_Macrophage_CCL3L1	0.784	0.36	0.783933	3.79208e-61	GPR183
C04_Macrophage_CCL3L1	0.914	0.521	0.64586	1.07016e-60	GLUL
C04_Macrophage_CCL3L1	0.486	0.133	0.730249	1.56367e-60	SIGLEC1
C04_Macrophage_CCL3L1	0.753	0.38	1.34436	2.08083e-60	HSPA5
C04_Macrophage_CCL3L1	0.446	0.096	0.860134	3.11229e-60	GAL3ST4
C04_Macrophage_CCL3L1	0.577	0.194	1.20205	5.0694e-60	ICAM1
C04_Macrophage_CCL3L1	0.777	0.347	0.614949	1.00575e-59	NINJ1
C04_Macrophage_CCL3L1	0.748	0.362	0.585626	1.73957e-59	CCNL1
C04_Macrophage_CCL3L1	0.547	0.184	0.876633	3.16387e-59	KDM6B
C04_Macrophage_CCL3L1	0.679	0.243	0.638649	2.65772e-58	TMEM176A
C04_Macrophage_CCL3L1	0.632	0.24	1.38271	3.72101e-58	EIF4A3
C04_Macrophage_CCL3L1	0.693	0.293	0.613885	8.38633e-58	CLTC
C04_Macrophage_CCL3L1	0.601	0.219	0.719038	2.31712e-57	IQGAP2
C04_Macrophage_CCL3L1	0.609	0.229	0.670577	2.85214e-57	PRNP
C04_Macrophage_CCL3L1	0.99	0.754	0.637905	4.92762e-57	ITM2B
C04_Macrophage_CCL3L1	0.791	0.392	0.895883	5.40831e-57	PPP1R15A
C04_Macrophage_CCL3L1	0.866	0.431	0.656657	6.9418e-57	CSF1R
C04_Macrophage_CCL3L1	0.425	0.112	0.766952	5.51437e-56	AC020916.1
C04_Macrophage_CCL3L1	0.701	0.303	0.511757	1.78708e-55	LAMP2
C04_Macrophage_CCL3L1	0.661	0.256	0.704453	3.91003e-55	CREM
C04_Macrophage_CCL3L1	0.44	0.123	0.668148	8.79178e-55	IGFBP4
C04_Macrophage_CCL3L1	0.416	0.091	0.746289	9.9284e-54	MERTK
C04_Macrophage_CCL3L1	0.622	0.242	0.591623	5.14244e-53	LAIR1
C04_Macrophage_CCL3L1	0.614	0.273	0.380247	1.94164e-52	NCF4
C04_Macrophage_CCL3L1	0.401	0.121	0.949866	2.21207e-52	THBD
C04_Macrophage_CCL3L1	0.462	0.127	1.08136	2.57919e-52	SLC16A10
C04_Macrophage_CCL3L1	0.571	0.192	0.679751	1.30234e-51	MGAT4A
C04_Macrophage_CCL3L1	0.691	0.28	0.352056	1.33142e-51	CD59
C04_Macrophage_CCL3L1	0.802	0.418	0.755793	2.17654e-51	DNAJA1
C04_Macrophage_CCL3L1	0.972	0.74	1.07846	2.29788e-51	HSP90AA1
C04_Macrophage_CCL3L1	0.609	0.217	0.443893	2.8941e-51	NPL
C04_Macrophage_CCL3L1	0.589	0.231	0.554337	3.95394e-51	LIPA
C04_Macrophage_CCL3L1	0.413	0.115	0.642166	4.24564e-51	FRMD4A
C04_Macrophage_CCL3L1	0.666	0.273	0.648413	4.51848e-51	HEXA
C04_Macrophage_CCL3L1	0.515	0.185	0.504314	5.19788e-51	ADAM9
C04_Macrophage_CCL3L1	0.998	0.835	0.537822	7.87416e-51	SAT1
C04_Macrophage_CCL3L1	0.723	0.32	0.487388	1.55078e-50	APOC1
C04_Macrophage_CCL3L1	1	0.995	0.435115	2.17214e-49	FTL
C04_Macrophage_CCL3L1	0.873	0.489	0.489155	2.52142e-49	ASAH1
C04_Macrophage_CCL3L1	0.584	0.239	0.471427	3.83193e-49	SERINC1
C04_Macrophage_CCL3L1	0.326	0.08	0.513257	5.42537e-49	TMEM37
C04_Macrophage_CCL3L1	0.577	0.228	0.474563	6.03546e-49	CYFIP1
C04_Macrophage_CCL3L1	0.407	0.111	0.63727	7.72246e-49	SLC1A3
C04_Macrophage_CCL3L1	0.385	0.105	0.597739	1.45861e-48	SDC3
C04_Macrophage_CCL3L1	0.574	0.238	0.801901	4.49702e-48	NFKBIZ
C04_Macrophage_CCL3L1	0.376	0.094	0.555533	7.66319e-48	EPHX1
C04_Macrophage_CCL3L1	0.789	0.398	0.635823	8.96851e-48	LMNA
C04_Macrophage_CCL3L1	0.461	0.139	0.771237	1.14578e-47	HTRA1
C04_Macrophage_CCL3L1	0.438	0.133	0.559362	2.1383e-47	FCHO2
C04_Macrophage_CCL3L1	0.771	0.402	0.427113	2.19784e-47	CANX
C04_Macrophage_CCL3L1	0.409	0.099	0.733155	6.15519e-47	ENPP2
C04_Macrophage_CCL3L1	0.499	0.163	0.689461	8.66761e-47	TREM2
C04_Macrophage_CCL3L1	0.442	0.137	0.709705	9.62336e-47	TIPARP
C04_Macrophage_CCL3L1	0.488	0.151	0.760777	1.12573e-46	CPM
C04_Macrophage_CCL3L1	0.781	0.424	0.690914	2.06457e-46	HNRNPU
C04_Macrophage_CCL3L1	0.973	0.651	0.643341	2.30822e-46	CTSD
C04_Macrophage_CCL3L1	0.745	0.347	0.514349	2.67054e-46	QKI
C04_Macrophage_CCL3L1	0.474	0.124	0.74024	1.18383e-45	NUPR1
C04_Macrophage_CCL3L1	0.424	0.137	0.759673	1.38119e-45	ARRDC3
C04_Macrophage_CCL3L1	0.949	0.559	0.505636	2.44379e-45	MS4A6A
C04_Macrophage_CCL3L1	0.575	0.247	0.77853	3.4926e-45	SOCS3
C04_Macrophage_CCL3L1	0.494	0.201	0.60648	1.83071e-44	MIDN
C04_Macrophage_CCL3L1	0.426	0.14	1.50281	2.13945e-44	CCL4L2
C04_Macrophage_CCL3L1	0.683	0.337	0.84829	3.191e-44	CHMP1B
C04_Macrophage_CCL3L1	0.82	0.446	0.565692	4.10338e-44	HSP90B1
C04_Macrophage_CCL3L1	0.398	0.101	0.612464	4.56977e-44	ME1
C04_Macrophage_CCL3L1	0.893	0.512	0.455524	5.48341e-44	MCL1
C04_Macrophage_CCL3L1	0.674	0.323	0.481604	5.67552e-44	MGAT1
C04_Macrophage_CCL3L1	0.548	0.226	1.11465	6.85294e-44	TNFAIP3
C04_Macrophage_CCL3L1	0.543	0.202	0.480296	8.32534e-44	EMB
C04_Macrophage_CCL3L1	0.437	0.14	0.820991	1.08287e-43	NR4A3
C04_Macrophage_CCL3L1	0.449	0.153	0.481321	1.12352e-43	MMP14
C04_Macrophage_CCL3L1	0.438	0.124	0.801135	7.66489e-43	MAFF
C04_Macrophage_CCL3L1	0.76	0.357	0.532401	9.06821e-43	CD4
C04_Macrophage_CCL3L1	0.457	0.152	0.473558	1.11412e-42	CPEB4
C04_Macrophage_CCL3L1	0.773	0.388	0.409269	1.14301e-42	MPEG1
C04_Macrophage_CCL3L1	0.878	0.491	0.453361	1.60659e-42	CYBB
C04_Macrophage_CCL3L1	0.392	0.111	0.598815	2.66886e-42	GATM
C04_Macrophage_CCL3L1	0.877	0.53	0.605357	4.55685e-42	PNRC1
C04_Macrophage_CCL3L1	0.471	0.159	0.724568	5.09295e-42	NEU1
C04_Macrophage_CCL3L1	0.462	0.157	0.52873	5.16606e-42	GOLIM4
C04_Macrophage_CCL3L1	0.733	0.375	0.554429	8.63599e-42	ATP1B3
C04_Macrophage_CCL3L1	0.722	0.352	0.371708	8.89521e-42	SNX2
C04_Macrophage_CCL3L1	0.475	0.174	0.599424	1.07944e-41	RANBP2
C04_Macrophage_CCL3L1	0.271	0.033	0.899667	1.20245e-41	SLC25A44
C04_Macrophage_CCL3L1	0.472	0.176	0.505898	1.27652e-41	MCOLN1
C04_Macrophage_CCL3L1	0.703	0.358	0.327492	1.3432e-41	HNMT
C04_Macrophage_CCL3L1	0.412	0.111	0.677666	1.61317e-41	DST
C04_Macrophage_CCL3L1	0.527	0.2	0.536637	2.06362e-41	MTSS1
C04_Macrophage_CCL3L1	0.735	0.385	0.714738	2.96612e-41	HSPB1
C04_Macrophage_CCL3L1	0.443	0.176	0.439464	3.1441e-41	SH2B3
C04_Macrophage_CCL3L1	0.481	0.196	0.414687	5.63574e-41	ASPH
C04_Macrophage_CCL3L1	0.531	0.196	0.633365	9.85293e-41	ITPR2
C04_Macrophage_CCL3L1	0.466	0.165	0.508743	1.16819e-40	SNX9
C04_Macrophage_CCL3L1	0.488	0.162	0.610066	1.67195e-40	NRP2
C04_Macrophage_CCL3L1	0.425	0.144	0.505533	1.80083e-40	LGALS3BP
C04_Macrophage_CCL3L1	0.481	0.165	0.552928	2.44201e-40	MYO5A
C04_Macrophage_CCL3L1	0.597	0.261	0.45979	4.41618e-40	RB1
C04_Macrophage_CCL3L1	0.276	0.061	0.381194	5.09357e-40	EPAS1
C04_Macrophage_CCL3L1	0.356	0.104	0.524842	6.56826e-40	ITSN1
C04_Macrophage_CCL3L1	0.35	0.092	0.498183	8.01332e-40	LACC1
C04_Macrophage_CCL3L1	0.682	0.318	0.508654	8.95442e-40	NFE2L2
C04_Macrophage_CCL3L1	0.369	0.1	0.558496	1.16829e-39	PLA2G15
C04_Macrophage_CCL3L1	0.347	0.083	0.60361	1.26725e-39	CMKLR1
C04_Macrophage_CCL3L1	0.52	0.218	0.405411	1.58086e-39	CLK1
C04_Macrophage_CCL3L1	0.546	0.227	0.496435	3.25418e-39	NAIP
C04_Macrophage_CCL3L1	0.362	0.107	0.668318	5.11636e-39	SEMA4A
C04_Macrophage_CCL3L1	0.718	0.366	0.331844	7.0469e-39	EIF5
C04_Macrophage_CCL3L1	0.567	0.24	0.377484	7.17835e-39	IL18
C04_Macrophage_CCL3L1	0.432	0.156	0.461281	7.82687e-39	NFIC
C04_Macrophage_CCL3L1	0.87	0.5	0.360991	1.03143e-38	BLVRB
C04_Macrophage_CCL3L1	0.714	0.347	0.417461	1.57247e-38	HIF1A
C04_Macrophage_CCL3L1	0.48	0.167	0.523874	1.81495e-38	STOM
C04_Macrophage_CCL3L1	0.431	0.145	0.576587	2.43878e-38	PPP1R15B
C04_Macrophage_CCL3L1	0.582	0.248	0.430635	3.14225e-38	RAP2B
C04_Macrophage_CCL3L1	0.359	0.085	0.585254	3.45808e-38	SLC7A8
C04_Macrophage_CCL3L1	0.413	0.125	0.665605	3.46542e-38	MAN1A1
C04_Macrophage_CCL3L1	0.654	0.299	0.466312	4.12611e-38	RNF13
C04_Macrophage_CCL3L1	0.336	0.098	0.651179	5.51082e-38	IER5L
C04_Macrophage_CCL3L1	0.52	0.198	0.514668	6.912e-38	GAA
C04_Macrophage_CCL3L1	0.861	0.556	0.834602	8.22383e-38	NFKBIA
C04_Macrophage_CCL3L1	0.467	0.164	0.667177	8.49153e-38	SLC4A7
C04_Macrophage_CCL3L1	0.551	0.228	0.490946	1.07326e-37	TNFAIP2
C04_Macrophage_CCL3L1	0.501	0.17	0.414368	1.18779e-37	ITGAV
C04_Macrophage_CCL3L1	0.758	0.406	0.694582	1.27787e-37	ZFAND5
C04_Macrophage_CCL3L1	0.644	0.315	0.343528	1.32097e-37	RPN2
C04_Macrophage_CCL3L1	0.32	0.062	1.01516	1.38906e-37	DNAJA4
C04_Macrophage_CCL3L1	0.405	0.128	0.506185	1.50366e-37	ELL2
C04_Macrophage_CCL3L1	0.577	0.265	0.490794	1.84015e-37	ANKRD12
C04_Macrophage_CCL3L1	0.399	0.145	0.404877	1.86742e-37	TLR4
C04_Macrophage_CCL3L1	0.353	0.099	0.468772	1.96314e-37	ITGB5
C04_Macrophage_CCL3L1	0.476	0.184	0.58304	2.11062e-37	BHLHE40
C04_Macrophage_CCL3L1	0.513	0.21	0.681873	2.39832e-37	SELENOK
C04_Macrophage_CCL3L1	0.63	0.265	0.526367	2.44628e-37	FCGR2B
C04_Macrophage_CCL3L1	0.38	0.121	0.63094	2.54122e-37	PFKFB3
C04_Macrophage_CCL3L1	0.388	0.104	0.53699	3.22237e-37	TNS3
C04_Macrophage_CCL3L1	0.865	0.485	0.365376	3.51333e-37	APLP2
C04_Macrophage_CCL3L1	0.581	0.258	0.397799	4.82901e-37	TNFRSF1A
C04_Macrophage_CCL3L1	0.486	0.186	0.579496	6.78366e-37	IFRD1
C04_Macrophage_CCL3L1	0.512	0.205	0.543541	9.67305e-37	LILRB4
C04_Macrophage_CCL3L1	0.628	0.303	0.333893	1.28468e-36	CD302
C04_Macrophage_CCL3L1	0.371	0.088	1.36936	1.37848e-36	BAG3
C04_Macrophage_CCL3L1	0.404	0.137	0.506597	2.00481e-36	ATP2A2
C04_Macrophage_CCL3L1	0.342	0.078	0.57851	2.80628e-36	PDGFC
C04_Macrophage_CCL3L1	0.795	0.438	0.563283	2.8819e-36	CEBPD
C04_Macrophage_CCL3L1	0.395	0.137	0.538073	6.6111e-36	FOXO3
C04_Macrophage_CCL3L1	0.523	0.208	0.479653	8.18996e-36	RBM47
C04_Macrophage_CCL3L1	0.823	0.471	0.474254	8.60056e-36	CEBPB
C04_Macrophage_CCL3L1	0.479	0.189	0.478456	1.15747e-35	GOLGA4
C04_Macrophage_CCL3L1	0.599	0.261	0.536786	1.17378e-35	PLXDC2
C04_Macrophage_CCL3L1	0.501	0.208	0.545786	1.19713e-35	NABP1
C04_Macrophage_CCL3L1	0.723	0.378	0.400622	1.5837e-35	TPP1
C04_Macrophage_CCL3L1	0.774	0.418	0.442173	1.66391e-35	SQSTM1
C04_Macrophage_CCL3L1	0.437	0.153	0.479365	1.97185e-35	PLEKHO2
C04_Macrophage_CCL3L1	0.364	0.122	0.577853	2.39567e-35	NFKBID
C04_Macrophage_CCL3L1	0.302	0.069	0.558491	2.82004e-35	KCNMA1
C04_Macrophage_CCL3L1	0.949	0.622	0.612011	2.93759e-35	HSP90AB1
C04_Macrophage_CCL3L1	0.499	0.189	0.424525	3.36193e-35	SCARB2
C04_Macrophage_CCL3L1	0.344	0.104	0.524931	3.71023e-35	SGMS1
C04_Macrophage_CCL3L1	0.355	0.104	0.535902	3.96877e-35	DOCK4
C04_Macrophage_CCL3L1	0.983	0.763	0.618751	4.44029e-35	UBC
C04_Macrophage_CCL3L1	0.323	0.079	0.582304	5.91634e-35	TNFRSF21
C04_Macrophage_CCL3L1	0.826	0.436	0.474434	6.44834e-35	HLA-DMB
C04_Macrophage_CCL3L1	0.503	0.214	0.428003	7.14784e-35	LCP2
C04_Macrophage_CCL3L1	0.681	0.353	0.276458	1.09801e-34	DPP7
C04_Macrophage_CCL3L1	0.38	0.139	0.613494	1.54092e-34	GLA
C04_Macrophage_CCL3L1	0.319	0.076	0.679393	2.12624e-34	CD209
C04_Macrophage_CCL3L1	0.387	0.12	0.516523	2.60019e-34	SERPING1
C04_Macrophage_CCL3L1	0.67	0.347	0.614439	3.12742e-34	HMOX1
C04_Macrophage_CCL3L1	0.677	0.335	0.351133	3.67878e-34	NCOA4
C04_Macrophage_CCL3L1	0.432	0.164	0.454403	4.49221e-34	EPB41L3
C04_Macrophage_CCL3L1	0.785	0.485	0.59172	5.47512e-34	SOD2
C04_Macrophage_CCL3L1	0.357	0.119	0.68065	7.3637e-34	PRDM1
C04_Macrophage_CCL3L1	0.694	0.355	0.357702	9.75103e-34	WSB1
C04_Macrophage_CCL3L1	0.819	0.46	0.479533	1.10733e-33	CFD
C04_Macrophage_CCL3L1	0.366	0.118	0.475392	1.22138e-33	LHFPL2
C04_Macrophage_CCL3L1	0.816	0.462	0.337322	1.22887e-33	RTN4
C04_Macrophage_CCL3L1	0.432	0.159	0.839061	1.64019e-33	CXCL3
C04_Macrophage_CCL3L1	0.515	0.196	0.446892	2.0376e-33	ANKH
C04_Macrophage_CCL3L1	0.356	0.13	0.688449	2.18206e-33	HBEGF
C04_Macrophage_CCL3L1	0.423	0.136	0.545887	3.486e-33	OLFML2B
C04_Macrophage_CCL3L1	0.348	0.097	0.591641	3.70796e-33	ADAMDEC1
C04_Macrophage_CCL3L1	0.531	0.27	0.263471	4.96007e-33	IRF2BP2
C04_Macrophage_CCL3L1	0.264	0.06	0.601517	9.06826e-33	IL2RA
C04_Macrophage_CCL3L1	0.512	0.218	0.349129	1.5162e-32	RBMS1
C04_Macrophage_CCL3L1	0.366	0.119	0.375403	1.74725e-32	PLA2G7
C04_Macrophage_CCL3L1	0.934	0.538	0.429791	2.41563e-32	HLA-DMA
C04_Macrophage_CCL3L1	0.518	0.237	0.347773	2.92848e-32	SLC3A2
C04_Macrophage_CCL3L1	0.457	0.189	0.430737	4.23176e-32	MACF1
C04_Macrophage_CCL3L1	0.389	0.142	0.374177	4.47176e-32	ABHD12
C04_Macrophage_CCL3L1	0.297	0.095	0.325118	4.94051e-32	GLMP
C04_Macrophage_CCL3L1	0.385	0.127	0.4851	5.44133e-32	SGPL1
C04_Macrophage_CCL3L1	0.519	0.225	0.382285	6.02178e-32	MPP1
C04_Macrophage_CCL3L1	0.424	0.154	0.46021	6.78305e-32	SPATS2L
C04_Macrophage_CCL3L1	0.673	0.361	0.734029	9.68967e-32	ID2
C04_Macrophage_CCL3L1	0.461	0.173	0.394482	9.96112e-32	IDH1
C04_Macrophage_CCL3L1	0.835	0.487	0.274601	1.65853e-31	RNASET2
C04_Macrophage_CCL3L1	0.958	0.646	0.352173	2.29591e-31	HLA-E
C04_Macrophage_CCL3L1	0.665	0.362	0.397389	2.34421e-31	SRSF7
C04_Macrophage_CCL3L1	0.921	0.59	0.389143	3.38493e-31	SDCBP
C04_Macrophage_CCL3L1	0.461	0.193	0.424055	7.7189e-31	B4GALT1
C04_Macrophage_CCL3L1	0.528	0.211	0.494424	8.88979e-31	ENG
C04_Macrophage_CCL3L1	0.71	0.371	0.424435	1.22425e-30	LITAF
C04_Macrophage_CCL3L1	0.48	0.199	0.377263	1.26252e-30	GNA13
C04_Macrophage_CCL3L1	0.346	0.105	0.508532	1.26888e-30	SLC9A9
C04_Macrophage_CCL3L1	0.454	0.168	0.445434	1.62932e-30	SLC15A3
C04_Macrophage_CCL3L1	0.561	0.235	0.280657	2.05223e-30	FYB1
C04_Macrophage_CCL3L1	0.282	0.082	0.407346	2.22704e-30	SLC18B1
C04_Macrophage_CCL3L1	0.384	0.132	0.520015	2.27092e-30	NRIP1
C04_Macrophage_CCL3L1	0.59	0.301	0.265496	3.02691e-30	CXCL16
C04_Macrophage_CCL3L1	0.445	0.191	0.577272	3.17539e-30	RUNX1
C04_Macrophage_CCL3L1	0.276	0.079	0.437378	3.26631e-30	MYLIP
C04_Macrophage_CCL3L1	0.699	0.369	0.354076	3.66276e-30	PLAUR
C04_Macrophage_CCL3L1	0.262	0.053	0.511842	5.04284e-30	SASH1
C04_Macrophage_CCL3L1	0.35	0.085	0.689772	7.45579e-30	ALDH1A1
C04_Macrophage_CCL3L1	0.693	0.339	0.648467	7.95515e-30	DNAJB6
C04_Macrophage_CCL3L1	0.341	0.116	0.365491	8.33271e-30	ACP2
C04_Macrophage_CCL3L1	0.41	0.161	0.347437	8.95646e-30	PIK3R1
C04_Macrophage_CCL3L1	0.275	0.083	0.440224	1.18598e-29	TLR7
C04_Macrophage_CCL3L1	0.799	0.441	0.261385	1.63286e-29	TGFBI
C04_Macrophage_CCL3L1	0.276	0.084	0.805054	1.69785e-29	IL10
C04_Macrophage_CCL3L1	0.476	0.203	0.37072	1.8336e-29	MAP3K8
C04_Macrophage_CCL3L1	0.5	0.21	0.463144	2.27981e-29	AHR
C04_Macrophage_CCL3L1	0.315	0.116	1.02962	2.46034e-29	PDK4
C04_Macrophage_CCL3L1	0.266	0.062	0.429919	3.40075e-29	FARP1
C04_Macrophage_CCL3L1	0.618	0.279	0.414633	3.70527e-29	METRNL
C04_Macrophage_CCL3L1	0.477	0.224	0.297076	4.50281e-29	UNC93B1
C04_Macrophage_CCL3L1	0.314	0.109	0.449389	4.60917e-29	USP36
C04_Macrophage_CCL3L1	0.448	0.177	0.270083	5.26417e-29	CALU
C04_Macrophage_CCL3L1	0.276	0.081	0.544041	7.30522e-29	MMP19
C04_Macrophage_CCL3L1	0.534	0.237	0.637347	9.74724e-29	CITED2
C04_Macrophage_CCL3L1	0.524	0.257	0.273652	1.3695e-28	DDX24
C04_Macrophage_CCL3L1	0.605	0.303	0.3161	2.08709e-28	C6orf62
C04_Macrophage_CCL3L1	0.456	0.181	0.465562	3.04413e-28	NUFIP2
C04_Macrophage_CCL3L1	0.895	0.569	0.603643	3.07999e-28	HSPA8
C04_Macrophage_CCL3L1	0.491	0.217	0.509093	4.38141e-28	CDKN1A
C04_Macrophage_CCL3L1	0.451	0.173	0.484704	4.61174e-28	EPS15
C04_Macrophage_CCL3L1	0.256	0.07	0.476497	4.71609e-28	ADORA3
C04_Macrophage_CCL3L1	0.309	0.106	0.374595	5.37137e-28	ZSWIM6
C04_Macrophage_CCL3L1	0.364	0.111	0.632079	5.38581e-28	ABL2
C04_Macrophage_CCL3L1	0.447	0.167	0.288968	5.62045e-28	GM2A
C04_Macrophage_CCL3L1	0.41	0.162	0.312126	8.27644e-28	GNPDA1
C04_Macrophage_CCL3L1	0.41	0.174	0.643054	8.3667e-28	OTUD1
C04_Macrophage_CCL3L1	0.423	0.179	0.596555	8.85419e-28	INSIG1
C04_Macrophage_CCL3L1	0.282	0.081	0.435776	8.92323e-28	FAM53C
C04_Macrophage_CCL3L1	0.253	0.059	0.519041	9.11196e-28	TMIGD3
C04_Macrophage_CCL3L1	0.365	0.147	0.338368	9.32808e-28	CRYL1
C04_Macrophage_CCL3L1	0.324	0.113	0.359393	1.10671e-27	DAPK1
C04_Macrophage_CCL3L1	0.429	0.191	0.379157	1.14776e-27	PDIA4
C04_Macrophage_CCL3L1	0.586	0.279	0.474176	1.2579e-27	REL
C04_Macrophage_CCL3L1	0.315	0.102	0.284104	1.32516e-27	VAT1
C04_Macrophage_CCL3L1	0.419	0.189	0.303033	1.43333e-27	DYNC1H1
C04_Macrophage_CCL3L1	0.396	0.161	0.371013	1.56995e-27	CHID1
C04_Macrophage_CCL3L1	0.566	0.294	0.261227	2.02421e-27	AKAP13
C04_Macrophage_CCL3L1	0.359	0.131	0.438287	2.80292e-27	FNIP2
C04_Macrophage_CCL3L1	0.325	0.099	0.283746	4.13304e-27	EMP2
C04_Macrophage_CCL3L1	0.568	0.256	0.369779	4.57952e-27	LRP1
C04_Macrophage_CCL3L1	0.39	0.149	0.479621	4.94991e-27	CSRNP1
C04_Macrophage_CCL3L1	0.426	0.196	0.337174	5.73916e-27	HAVCR2
C04_Macrophage_CCL3L1	0.505	0.225	0.42124	6.42911e-27	PHACTR1
C04_Macrophage_CCL3L1	0.354	0.139	0.364978	6.60249e-27	GOLGB1
C04_Macrophage_CCL3L1	0.272	0.075	0.42861	7.37258e-27	BEX3
C04_Macrophage_CCL3L1	0.749	0.424	0.291195	8.79781e-27	ZEB2
C04_Macrophage_CCL3L1	0.448	0.197	0.308064	8.82834e-27	SIRPA
C04_Macrophage_CCL3L1	0.502	0.226	0.719983	8.87767e-27	DUSP2
C04_Macrophage_CCL3L1	0.532	0.246	0.352216	9.26876e-27	TACC1
C04_Macrophage_CCL3L1	0.281	0.088	0.465134	1.02301e-26	ST6GAL1
C04_Macrophage_CCL3L1	0.37	0.141	0.557559	1.11519e-26	VEGFA
C04_Macrophage_CCL3L1	0.259	0.064	0.42338	1.17168e-26	SFMBT2
C04_Macrophage_CCL3L1	0.288	0.091	0.344403	1.21987e-26	RALGDS
C04_Macrophage_CCL3L1	0.776	0.449	0.346416	1.24732e-26	ZFP36L2
C04_Macrophage_CCL3L1	0.992	0.777	0.285595	1.40111e-26	NPC2
C04_Macrophage_CCL3L1	0.655	0.33	0.355614	1.69811e-26	ARL6IP1
C04_Macrophage_CCL3L1	0.468	0.214	0.344113	1.80908e-26	MEF2A
C04_Macrophage_CCL3L1	0.373	0.165	0.286023	2.4063e-26	ATM
C04_Macrophage_CCL3L1	0.465	0.199	0.494803	2.94646e-26	MAT2A
C04_Macrophage_CCL3L1	0.617	0.284	0.3401	3.00852e-26	RASSF4
C04_Macrophage_CCL3L1	0.337	0.125	0.332666	3.61066e-26	SERTAD1
C04_Macrophage_CCL3L1	0.561	0.277	0.370668	4.6674e-26	XBP1
C04_Macrophage_CCL3L1	0.44	0.192	0.263636	6.49845e-26	TFEC
C04_Macrophage_CCL3L1	0.401	0.142	0.465221	6.68093e-26	P4HA1
C04_Macrophage_CCL3L1	0.254	0.069	0.361917	1.25629e-25	SCN1B
C04_Macrophage_CCL3L1	0.32	0.096	0.534313	1.42769e-25	DDIT3
C04_Macrophage_CCL3L1	0.276	0.086	0.398736	1.55102e-25	FMNL2
C04_Macrophage_CCL3L1	0.69	0.367	0.353761	1.76117e-25	DDX3X
C04_Macrophage_CCL3L1	0.287	0.074	0.370274	2.01315e-25	TCEAL9
C04_Macrophage_CCL3L1	0.271	0.087	0.348309	2.05952e-25	AMDHD2
C04_Macrophage_CCL3L1	0.411	0.172	0.278462	2.2241e-25	TGFBR2
C04_Macrophage_CCL3L1	0.277	0.08	0.372929	2.38232e-25	SMPDL3A
C04_Macrophage_CCL3L1	0.342	0.116	0.418163	2.72036e-25	NISCH
C04_Macrophage_CCL3L1	0.413	0.156	0.459867	4.65874e-25	KLF10
C04_Macrophage_CCL3L1	0.377	0.137	0.305284	4.782e-25	HOMER3
C04_Macrophage_CCL3L1	0.667	0.346	0.343591	5.63069e-25	FUS
C04_Macrophage_CCL3L1	0.293	0.1	0.327652	6.12176e-25	TCF12
C04_Macrophage_CCL3L1	0.416	0.173	0.321702	8.73026e-25	IRF8
C04_Macrophage_CCL3L1	0.752	0.442	0.451807	8.85411e-25	RGS2
C04_Macrophage_CCL3L1	0.298	0.117	0.364016	1.15787e-24	EPS8
C04_Macrophage_CCL3L1	0.382	0.162	0.258485	1.32403e-24	SWAP70
C04_Macrophage_CCL3L1	0.407	0.173	0.320978	1.50971e-24	MYO9B
C04_Macrophage_CCL3L1	0.333	0.118	0.313329	1.52826e-24	EPB41L2
C04_Macrophage_CCL3L1	0.282	0.079	0.377866	2.22546e-24	TCN2
C04_Macrophage_CCL3L1	0.534	0.249	0.521047	2.48429e-24	LPAR6
C04_Macrophage_CCL3L1	0.497	0.224	0.372757	3.13104e-24	TUBB4B
C04_Macrophage_CCL3L1	0.686	0.374	0.660308	3.77965e-24	HSPD1
C04_Macrophage_CCL3L1	0.303	0.116	0.421788	4.1335e-24	ATP6V0A1
C04_Macrophage_CCL3L1	0.271	0.093	0.336165	5.91537e-24	WDFY3
C04_Macrophage_CCL3L1	0.276	0.08	0.3458	1.21857e-23	MGLL
C04_Macrophage_CCL3L1	0.314	0.109	0.437957	1.31468e-23	PAPSS2
C04_Macrophage_CCL3L1	0.251	0.084	0.361963	1.80538e-23	OLFML3
C04_Macrophage_CCL3L1	1	0.936	0.256631	1.82504e-23	MALAT1
C04_Macrophage_CCL3L1	0.324	0.117	0.28667	1.9827e-23	EVA1B
C04_Macrophage_CCL3L1	0.664	0.369	0.318251	2.57839e-23	YBX3
C04_Macrophage_CCL3L1	0.316	0.098	0.583838	3.39655e-23	ARL5B
C04_Macrophage_CCL3L1	0.261	0.093	0.300792	4.71011e-23	SNX29
C04_Macrophage_CCL3L1	0.465	0.211	0.290351	5.03512e-23	WNK1
C04_Macrophage_CCL3L1	0.418	0.172	0.382176	5.12789e-23	CREBL2
C04_Macrophage_CCL3L1	0.258	0.079	0.369321	5.23319e-23	ABCC5
C04_Macrophage_CCL3L1	0.279	0.08	0.449655	6.15003e-23	UGCG
C04_Macrophage_CCL3L1	0.389	0.147	0.377639	6.46571e-23	HELZ
C04_Macrophage_CCL3L1	0.365	0.153	0.347744	7.8147e-23	CREBRF
C04_Macrophage_CCL3L1	0.427	0.185	0.428453	1.12283e-22	NFKB1
C04_Macrophage_CCL3L1	0.389	0.178	0.274278	1.19099e-22	RRBP1
C04_Macrophage_CCL3L1	0.482	0.226	0.390866	1.20467e-22	FOSL2
C04_Macrophage_CCL3L1	0.378	0.14	0.45994	1.20817e-22	ATP1B1
C04_Macrophage_CCL3L1	0.257	0.079	0.309676	1.57611e-22	SNX24
C04_Macrophage_CCL3L1	0.581	0.306	0.279637	1.99887e-22	PABPC4
C04_Macrophage_CCL3L1	0.428	0.159	0.433501	2.05685e-22	COLGALT1
C04_Macrophage_CCL3L1	0.343	0.127	0.416123	2.24279e-22	IDI1
C04_Macrophage_CCL3L1	0.426	0.197	0.307977	2.56889e-22	VPS13C
C04_Macrophage_CCL3L1	0.271	0.092	0.339095	3.04071e-22	TPCN1
C04_Macrophage_CCL3L1	0.286	0.105	0.403391	3.31379e-22	TAGAP
C04_Macrophage_CCL3L1	0.46	0.21	0.255392	3.32008e-22	IVNS1ABP
C04_Macrophage_CCL3L1	0.258	0.073	0.433593	3.43013e-22	WLS
C04_Macrophage_CCL3L1	0.495	0.229	0.302307	3.55155e-22	FCGR1A
C04_Macrophage_CCL3L1	0.368	0.147	0.347698	3.64629e-22	TNFSF12
C04_Macrophage_CCL3L1	0.345	0.114	0.5972	3.90513e-22	TFRC
C04_Macrophage_CCL3L1	0.771	0.443	0.276858	4.17003e-22	IQGAP1
C04_Macrophage_CCL3L1	0.336	0.137	0.351851	7.38945e-22	CTNND1
C04_Macrophage_CCL3L1	0.287	0.092	0.465519	8.14491e-22	TSC22D1
C04_Macrophage_CCL3L1	0.333	0.122	0.317815	8.18797e-22	DNASE2
C04_Macrophage_CCL3L1	0.252	0.078	0.337006	1.06337e-21	NCEH1
C04_Macrophage_CCL3L1	0.35	0.137	0.326591	1.15079e-21	USP9X
C04_Macrophage_CCL3L1	0.449	0.209	0.271127	1.68622e-21	ETS2
C04_Macrophage_CCL3L1	0.268	0.1	0.305258	2.02734e-21	LPIN2
C04_Macrophage_CCL3L1	0.289	0.096	0.417181	2.19965e-21	KIF1B
C04_Macrophage_CCL3L1	0.311	0.108	0.388759	2.38161e-21	FCHSD2
C04_Macrophage_CCL3L1	0.282	0.112	0.300758	2.42992e-21	LINC01094
C04_Macrophage_CCL3L1	0.289	0.085	0.709558	2.64696e-21	DDX3Y
C04_Macrophage_CCL3L1	0.429	0.194	0.256256	2.84594e-21	SKIL
C04_Macrophage_CCL3L1	0.557	0.279	0.251233	3.03417e-21	CELF2
C04_Macrophage_CCL3L1	0.261	0.091	0.27003	3.71678e-21	MITF
C04_Macrophage_CCL3L1	0.378	0.153	0.325813	3.90005e-21	ZFYVE16
C04_Macrophage_CCL3L1	0.32	0.13	0.350304	4.94452e-21	SLAMF8
C04_Macrophage_CCL3L1	0.402	0.153	0.357177	5.30649e-21	MKNK1
C04_Macrophage_CCL3L1	0.545	0.256	0.690105	7.7247e-21	IER5
C04_Macrophage_CCL3L1	0.521	0.264	0.264446	1.00251e-20	JMJD1C
C04_Macrophage_CCL3L1	0.315	0.113	0.526074	1.03265e-20	MKNK2
C04_Macrophage_CCL3L1	0.972	0.675	0.260593	1.11611e-20	GRN
C04_Macrophage_CCL3L1	0.721	0.384	0.274608	1.29719e-20	RAB31
C04_Macrophage_CCL3L1	0.949	0.64	0.321021	2.98435e-20	DDX5
C04_Macrophage_CCL3L1	0.512	0.249	0.308727	3.43446e-20	SCAMP2
C04_Macrophage_CCL3L1	0.292	0.111	0.298296	3.98089e-20	TBC1D14
C04_Macrophage_CCL3L1	0.306	0.11	0.476251	4.8023e-20	PRMT9
C04_Macrophage_CCL3L1	0.339	0.143	0.306748	6.64567e-20	UBAC2
C04_Macrophage_CCL3L1	0.256	0.093	0.334043	8.45204e-20	GPR155
C04_Macrophage_CCL3L1	0.471	0.228	0.293064	1.11192e-19	ATRX
C04_Macrophage_CCL3L1	0.293	0.096	0.337548	1.20051e-19	OTULINL
C04_Macrophage_CCL3L1	0.331	0.151	0.334313	1.50899e-19	PTGER4
C04_Macrophage_CCL3L1	0.297	0.094	0.342236	1.6306e-19	WASHC4
C04_Macrophage_CCL3L1	0.614	0.319	0.324413	1.83645e-19	CXCR4
C04_Macrophage_CCL3L1	0.451	0.221	0.288856	1.85765e-19	DSE
C04_Macrophage_CCL3L1	0.637	0.355	0.327477	2.21665e-19	MEF2C
C04_Macrophage_CCL3L1	0.28	0.104	0.291867	2.32483e-19	PLEKHM2
C04_Macrophage_CCL3L1	0.324	0.14	0.286461	2.45231e-19	CEP350
C04_Macrophage_CCL3L1	0.365	0.149	0.331098	2.98315e-19	ATF6
C04_Macrophage_CCL3L1	0.258	0.092	0.327831	4.68463e-19	CYBRD1
C04_Macrophage_CCL3L1	0.315	0.115	0.358001	5.55371e-19	PER1
C04_Macrophage_CCL3L1	0.279	0.1	0.268359	6.12652e-19	DSC2
C04_Macrophage_CCL3L1	0.259	0.086	0.42953	7.50601e-19	ANKRD37
C04_Macrophage_CCL3L1	0.291	0.11	0.292601	1.00405e-18	ZBTB38
C04_Macrophage_CCL3L1	0.522	0.277	0.525367	1.22893e-18	CXCL8
C04_Macrophage_CCL3L1	0.405	0.18	0.291647	1.23648e-18	CEP170
C04_Macrophage_CCL3L1	0.308	0.114	0.38486	1.64516e-18	ETV5
C04_Macrophage_CCL3L1	0.28	0.1	0.346495	1.65249e-18	OSBPL1A
C04_Macrophage_CCL3L1	0.262	0.095	0.296203	1.74322e-18	ARIH1
C04_Macrophage_CCL3L1	0.369	0.162	0.258462	1.88683e-18	NIPBL
C04_Macrophage_CCL3L1	0.328	0.125	0.38095	2.05014e-18	WDR45B
C04_Macrophage_CCL3L1	0.388	0.159	0.520677	2.487e-18	CCL2
C04_Macrophage_CCL3L1	0.478	0.248	0.376179	3.74182e-18	CD93
C04_Macrophage_CCL3L1	0.275	0.086	0.369059	5.64474e-18	ARHGAP21
C04_Macrophage_CCL3L1	0.326	0.123	0.342928	6.901e-18	IRS2
C04_Macrophage_CCL3L1	0.25	0.098	0.661949	7.2798e-18	LYVE1
C04_Macrophage_CCL3L1	0.291	0.102	0.359218	8.34762e-18	GRASP
C04_Macrophage_CCL3L1	0.636	0.335	0.284454	1.32855e-17	SRRM2
C04_Macrophage_CCL3L1	0.262	0.086	0.418239	1.5212e-17	SRGAP1
C04_Macrophage_CCL3L1	0.341	0.139	0.313926	1.56854e-17	RIN2
C04_Macrophage_CCL3L1	0.943	0.686	0.352517	1.64238e-17	UBB
C04_Macrophage_CCL3L1	0.316	0.124	0.363692	3.72109e-17	CEBPA
C04_Macrophage_CCL3L1	0.581	0.334	0.337754	5.06169e-17	TRA2B
C04_Macrophage_CCL3L1	0.441	0.211	0.291651	8.02293e-17	BRD2
C04_Macrophage_CCL3L1	0.31	0.13	0.29947	8.03007e-17	TGFBR1
C04_Macrophage_CCL3L1	0.298	0.113	0.365244	8.50384e-17	CLN8
C04_Macrophage_CCL3L1	0.288	0.11	0.282471	9.62776e-17	POLR2A
C04_Macrophage_CCL3L1	0.444	0.225	0.262509	9.74409e-17	FAM133B
C04_Macrophage_CCL3L1	0.414	0.2	0.251131	1.17364e-16	AKAP9
C04_Macrophage_CCL3L1	0.313	0.129	0.349077	2.26101e-16	ADAM28
C04_Macrophage_CCL3L1	0.299	0.113	0.810689	2.77472e-16	HSPA6
C04_Macrophage_CCL3L1	0.432	0.192	0.340448	2.98426e-16	FEZ2
C04_Macrophage_CCL3L1	0.419	0.19	0.280565	2.99755e-16	FOXN3
C04_Macrophage_CCL3L1	0.252	0.1	0.293611	4.37893e-16	HPGDS
C04_Macrophage_CCL3L1	0.336	0.134	0.327592	5.19351e-16	UBE2S
C04_Macrophage_CCL3L1	0.334	0.138	0.271011	5.84799e-16	RAPGEF1
C04_Macrophage_CCL3L1	0.257	0.084	0.310726	6.7647e-16	SLC38A6
C04_Macrophage_CCL3L1	0.351	0.148	0.306329	8.05847e-16	TGIF1
C04_Macrophage_CCL3L1	0.266	0.107	0.300595	2.63021e-15	ZNF644
C04_Macrophage_CCL3L1	0.278	0.113	0.298781	2.8698e-15	TRIB1
C04_Macrophage_CCL3L1	0.36	0.152	0.320558	3.15646e-15	AFF4
C04_Macrophage_CCL3L1	0.256	0.091	0.291876	1.03379e-14	ST3GAL1
C04_Macrophage_CCL3L1	0.418	0.205	0.252946	2.35547e-14	TANK
C04_Macrophage_CCL3L1	0.303	0.115	0.289337	2.38527e-14	IL6ST
C04_Macrophage_CCL3L1	0.308	0.126	0.524595	2.60021e-14	ID3
C04_Macrophage_CCL3L1	0.3	0.127	0.253551	5.02734e-14	TM6SF1
C04_Macrophage_CCL3L1	0.348	0.159	0.328587	5.99913e-14	BAZ2B
C04_Macrophage_CCL3L1	0.306	0.129	0.250337	1.04718e-13	PLEKHA2
C04_Macrophage_CCL3L1	0.256	0.108	0.310344	1.87882e-13	ARHGAP5
C04_Macrophage_CCL3L1	0.417	0.214	0.499196	2.11459e-13	IL1B
C04_Macrophage_CCL3L1	0.292	0.125	0.272291	2.46255e-13	FAM91A1
C04_Macrophage_CCL3L1	0.312	0.132	0.265877	2.57216e-13	ADCY7
C04_Macrophage_CCL3L1	0.268	0.105	0.265341	4.49101e-13	CREB3L2
C04_Macrophage_CCL3L1	0.388	0.206	0.583104	8.41933e-13	XIST
C04_Macrophage_CCL3L1	0.324	0.11	0.353902	8.80503e-13	RAB20
C04_Macrophage_CCL3L1	0.282	0.107	0.266511	2.2441e-12	ALDH9A1
C04_Macrophage_CCL3L1	0.255	0.096	0.299045	2.98943e-12	AFF1
C04_Macrophage_CCL3L1	0.262	0.098	0.628131	5.54622e-12	ZFAND2A
C04_Macrophage_CCL3L1	0.271	0.105	0.263202	2.78769e-11	PRKACB
C04_Macrophage_CCL3L1	0.282	0.121	0.265913	3.83966e-11	RAP2A
C04_Macrophage_CCL3L1	0.296	0.129	0.268219	4.06992e-11	PHKB
C04_Macrophage_CCL3L1	0.312	0.141	0.279698	7.7941e-11	GCC2
C04_Macrophage_CCL3L1	0.276	0.12	0.27357	1.76656e-10	GPRIN3
C04_Macrophage_CCL3L1	0.335	0.149	0.26648	2.13535e-10	PPP1R10
C04_Macrophage_CCL3L1	0.299	0.13	0.371293	3.47287e-10	PMAIP1
C04_Macrophage_CCL3L1	0.267	0.119	0.282799	4.10338e-06	HLA-DOA
C05_Monocyte_FCN1	0.769	0.13	4.51901	9.53953e-200	S100A8
C05_Monocyte_FCN1	0.781	0.136	3.37884	2.87051e-198	FCN1
C05_Monocyte_FCN1	0.884	0.493	4.0213	3.56908e-185	S100A9
C05_Monocyte_FCN1	0.665	0.132	2.96053	1.26128e-146	CD52
C05_Monocyte_FCN1	0.599	0.057	3.14436	5.19524e-140	VCAN
C05_Monocyte_FCN1	0.939	0.837	1.56979	1.05165e-139	S100A6
C05_Monocyte_FCN1	0.939	0.847	1.52232	3.34876e-139	S100A4
C05_Monocyte_FCN1	0.673	0.225	2.3407	1.75253e-129	SERPINA1
C05_Monocyte_FCN1	0.499	0.027	3.79193	2.57506e-126	S100A12
C05_Monocyte_FCN1	0.829	0.6	2.05039	8.49767e-115	LST1
C05_Monocyte_FCN1	0.891	0.699	2.03371	1.08864e-108	LYZ
C05_Monocyte_FCN1	0.894	0.813	1.18166	1.65797e-95	SH3BGRL3
C05_Monocyte_FCN1	0.785	0.585	1.56218	1.08087e-83	COTL1
C05_Monocyte_FCN1	0.547	0.196	2.05292	5.44405e-75	CSTA
C05_Monocyte_FCN1	0.383	0.056	1.93873	2.83055e-73	CFP
C05_Monocyte_FCN1	0.357	0.072	1.6464	9.86724e-71	FGR
C05_Monocyte_FCN1	0.974	0.958	0.584876	4.14738e-67	ACTB
C05_Monocyte_FCN1	0.635	0.329	1.61363	1.39387e-66	CORO1A
C05_Monocyte_FCN1	0.928	0.883	0.757925	5.55126e-65	H3F3A
C05_Monocyte_FCN1	0.944	0.907	0.735643	4.942e-64	TYROBP
C05_Monocyte_FCN1	0.861	0.776	1.12401	3.34404e-60	CTSS
C05_Monocyte_FCN1	0.705	0.484	1.81163	4.28199e-59	MNDA
C05_Monocyte_FCN1	0.926	0.853	0.71937	4.42204e-52	HLA-B
C05_Monocyte_FCN1	0.266	0.024	1.80707	6.91935e-52	PLAC8
C05_Monocyte_FCN1	0.527	0.211	1.37879	1.08228e-51	LSP1
C05_Monocyte_FCN1	0.464	0.225	1.75275	2.22252e-51	STXBP2
C05_Monocyte_FCN1	0.919	0.902	0.635081	2.58788e-50	UBA52
C05_Monocyte_FCN1	0.967	0.975	0.523125	7.14944e-49	TMSB10
C05_Monocyte_FCN1	0.688	0.572	1.21795	5.73341e-48	GMFG
C05_Monocyte_FCN1	0.274	0.035	1.48495	1.00719e-47	CD300E
C05_Monocyte_FCN1	0.316	0.055	2.36336	4.42386e-46	RP11-1143G9.4
C05_Monocyte_FCN1	0.918	0.891	0.606499	9.33463e-45	OAZ1
C05_Monocyte_FCN1	0.912	0.895	0.56774	2.71561e-44	FAU
C05_Monocyte_FCN1	0.893	0.856	0.703391	7.13558e-43	PFN1
C05_Monocyte_FCN1	0.395	0.151	1.5302	4.04849e-41	LIMD2
C05_Monocyte_FCN1	0.255	0.042	1.45714	9.4122e-41	CLEC12A
C05_Monocyte_FCN1	0.337	0.101	1.57289	2.99768e-39	LGALS2
C05_Monocyte_FCN1	0.421	0.177	1.45525	1.06994e-38	CD48
C05_Monocyte_FCN1	0.879	0.839	0.73738	1.73212e-37	FCER1G
C05_Monocyte_FCN1	0.587	0.464	1.80183	1.33098e-36	IFITM2
C05_Monocyte_FCN1	0.79	0.736	0.908997	2.36761e-36	TSPO
C05_Monocyte_FCN1	0.278	0.052	1.853	2.75161e-35	AC090498.1
C05_Monocyte_FCN1	0.914	0.897	0.536262	9.85677e-34	SERF2
C05_Monocyte_FCN1	0.6	0.418	1.17679	4.89384e-32	HCST
C05_Monocyte_FCN1	0.877	0.865	0.598854	1.3066e-31	PFDN5
C05_Monocyte_FCN1	0.608	0.503	1.8216	2.34369e-31	TIMP1
C05_Monocyte_FCN1	0.886	0.885	0.507877	2.44169e-31	GAPDH
C05_Monocyte_FCN1	0.824	0.787	0.740018	1.27031e-30	PABPC1
C05_Monocyte_FCN1	0.329	0.136	1.98132	1.8504e-30	NBEAL1
C05_Monocyte_FCN1	0.356	0.154	1.32231	2.91323e-30	SLC11A1
C05_Monocyte_FCN1	0.72	0.657	0.793484	6.22847e-30	TMA7
C05_Monocyte_FCN1	0.991	0.978	0.404126	3.46364e-29	B2M
C05_Monocyte_FCN1	0.901	0.879	0.545376	3.19325e-28	CYBA
C05_Monocyte_FCN1	0.331	0.156	1.22079	5.72897e-28	JAML
C05_Monocyte_FCN1	0.925	0.911	0.477025	1.03035e-27	S100A11
C05_Monocyte_FCN1	0.36	0.187	1.45703	1.17494e-26	FPR1
C05_Monocyte_FCN1	0.731	0.676	0.808031	3.40517e-26	TYMP
C05_Monocyte_FCN1	0.987	0.989	0.286805	1.0806e-25	TMSB4X
C05_Monocyte_FCN1	0.382	0.184	1.4703	1.96102e-25	C14orf2
C05_Monocyte_FCN1	0.358	0.194	1.28369	2.92177e-25	LTA4H
C05_Monocyte_FCN1	0.567	0.475	1.12346	3.21596e-25	AP1S2
C05_Monocyte_FCN1	0.645	0.555	0.714918	9.73065e-23	UQCR11
C05_Monocyte_FCN1	0.311	0.132	1.53881	1.56144e-22	CSF3R
C05_Monocyte_FCN1	0.427	0.267	0.89669	2.42039e-22	ALDOA
C05_Monocyte_FCN1	0.382	0.202	1.32183	6.81912e-22	TCEB2
C05_Monocyte_FCN1	0.343	0.162	1.20185	2.75313e-21	CRIP1
C05_Monocyte_FCN1	0.277	0.12	0.99023	1.08698e-20	GLIPR2
C05_Monocyte_FCN1	0.339	0.178	1.19284	1.20607e-20	BCL2A1
C05_Monocyte_FCN1	0.585	0.528	0.93878	4.99583e-20	CD44
C05_Monocyte_FCN1	0.254	0.093	1.22224	1.21351e-19	LYST
C05_Monocyte_FCN1	0.439	0.276	1.18568	4.92504e-19	ATP5E
C05_Monocyte_FCN1	0.564	0.482	0.934485	1.15109e-18	NDUFB1
C05_Monocyte_FCN1	0.569	0.512	0.803211	5.47784e-18	LCP1
C05_Monocyte_FCN1	0.933	0.919	0.397909	9.55001e-18	EIF1
C05_Monocyte_FCN1	0.899	0.888	0.423219	1.87018e-17	LGALS1
C05_Monocyte_FCN1	0.877	0.842	0.425455	2.77775e-17	AIF1
C05_Monocyte_FCN1	0.69	0.674	0.632483	7.40533e-17	EMP3
C05_Monocyte_FCN1	0.889	0.789	0.685619	2.37951e-16	SRGN
C05_Monocyte_FCN1	0.423	0.304	1.04263	2.68836e-16	PSMB9
C05_Monocyte_FCN1	0.384	0.232	1.02728	3.98099e-16	ATP5G2
C05_Monocyte_FCN1	0.887	0.892	0.293885	1.40999e-15	MYL6
C05_Monocyte_FCN1	0.664	0.65	0.732639	1.92698e-15	LAMTOR4
C05_Monocyte_FCN1	0.534	0.431	0.769911	2.20105e-15	C1orf162
C05_Monocyte_FCN1	0.367	0.226	1.21627	4.93842e-15	LY6E
C05_Monocyte_FCN1	0.49	0.383	1.16325	6.77974e-15	CARD16
C05_Monocyte_FCN1	0.826	0.806	0.499722	1.34056e-14	HLA-C
C05_Monocyte_FCN1	0.558	0.523	0.78206	1.91981e-14	FKBP1A
C05_Monocyte_FCN1	0.574	0.475	0.95278	3.06252e-14	PRELID1
C05_Monocyte_FCN1	0.283	0.158	1.18598	3.5907e-14	CD55
C05_Monocyte_FCN1	0.842	0.847	0.41392	5.20628e-14	CFL1
C05_Monocyte_FCN1	0.387	0.237	0.96761	1.08646e-13	ATP5L
C05_Monocyte_FCN1	0.252	0.11	1.03391	1.13352e-13	C10orf54
C05_Monocyte_FCN1	0.794	0.795	0.372649	1.89898e-13	S100A10
C05_Monocyte_FCN1	0.26	0.13	1.18044	4.81502e-13	SNHG25
C05_Monocyte_FCN1	0.401	0.308	0.856654	3.81265e-12	PGAM1
C05_Monocyte_FCN1	0.404	0.293	1.49476	4.22972e-12	NCF1
C05_Monocyte_FCN1	0.362	0.241	1.18337	7.0657e-12	NUP214
C05_Monocyte_FCN1	0.75	0.759	0.550757	8.52382e-12	EEF1D
C05_Monocyte_FCN1	0.445	0.356	0.97343	1.32714e-11	PET100
C05_Monocyte_FCN1	0.252	0.148	1.04373	2.2743e-11	TNFSF10
C05_Monocyte_FCN1	0.323	0.165	0.976694	2.94166e-11	CD36
C05_Monocyte_FCN1	0.318	0.184	0.884333	8.49849e-11	ATP5I
C05_Monocyte_FCN1	0.681	0.7	0.512339	2.01733e-10	ARHGDIB
C05_Monocyte_FCN1	0.614	0.542	0.637606	3.91002e-10	TXNIP
C05_Monocyte_FCN1	0.32	0.186	0.711709	4.06365e-10	RAC2
C05_Monocyte_FCN1	0.384	0.273	0.804693	2.2619e-09	FLNA
C05_Monocyte_FCN1	0.261	0.159	0.826879	6.44018e-09	POU2F2
C05_Monocyte_FCN1	0.589	0.578	0.745341	9.64509e-09	PTPRC
C05_Monocyte_FCN1	0.632	0.638	0.584949	1.74537e-07	SERP1
C05_Monocyte_FCN1	0.515	0.481	0.823329	2.26266e-07	CD37
C05_Monocyte_FCN1	0.567	0.553	0.588991	2.41929e-07	POLR2L
C05_Monocyte_FCN1	0.4	0.268	0.778334	2.46334e-07	GNB2L1
C05_Monocyte_FCN1	0.548	0.566	0.993178	3.46996e-07	IFITM3
C05_Monocyte_FCN1	0.993	0.983	0.375141	4.4931e-07	FTH1
C05_Monocyte_FCN1	0.267	0.172	0.57729	4.75735e-07	USMG5
C05_Monocyte_FCN1	0.361	0.289	0.899673	6.22101e-07	CASP1
C05_Monocyte_FCN1	0.605	0.586	0.53566	6.30348e-07	COMMD6
C05_Monocyte_FCN1	0.739	0.761	0.30953	1.18915e-06	COX7C
C05_Monocyte_FCN1	0.748	0.785	0.393223	1.56885e-06	CALM2
C05_Monocyte_FCN1	0.432	0.304	0.74766	1.85058e-06	MT2A
C05_Monocyte_FCN1	0.7	0.702	0.506506	1.93742e-06	COX6B1
C05_Monocyte_FCN1	0.292	0.196	0.97055	2.40557e-06	AGTRAP
C05_Monocyte_FCN1	0.526	0.537	0.519643	4.848e-06	TMEM258
C05_Monocyte_FCN1	0.349	0.271	1.04715	7.97775e-06	GCA
C05_Monocyte_FCN1	0.367	0.292	0.836954	1.46942e-05	NCF2
C05_Monocyte_FCN1	0.45	0.434	0.696652	1.65308e-05	GPSM3
C05_Monocyte_FCN1	0.621	0.65	0.452971	1.70883e-05	UBL5
C05_Monocyte_FCN1	0.467	0.406	0.601406	3.39734e-05	PPDPF
C05_Monocyte_FCN1	0.444	0.412	0.722002	4.33267e-05	CLEC7A
C05_Monocyte_FCN1	0.438	0.407	0.922979	6.53052e-05	EVI2B
C05_Monocyte_FCN1	0.728	0.76	0.286303	9.13056e-05	BTF3
C05_Monocyte_FCN1	0.182	0.294	0.336441	0.000114485	FN1
C05_Monocyte_FCN1	0.502	0.512	0.384666	0.000180426	ZFAS1
C05_Monocyte_FCN1	0.405	0.387	0.61956	0.000190058	MINOS1
C05_Monocyte_FCN1	0.512	0.489	0.793235	0.000310294	DAZAP2
C05_Monocyte_FCN1	0.319	0.236	0.736574	0.000329123	PLP2
C05_Monocyte_FCN1	0.34	0.29	0.828576	0.000341288	HCK
C05_Monocyte_FCN1	0.534	0.497	0.726274	0.00035088	FGL2
C05_Monocyte_FCN1	0.594	0.606	0.374988	0.000458991	COX7A2
C05_Monocyte_FCN1	0.262	0.183	0.723372	0.000474379	UPP1
C05_Monocyte_FCN1	0.649	0.68	0.563712	0.000743359	TOMM7
C05_Monocyte_FCN1	0.305	0.22	0.783379	0.000781357	POLE4
C05_Monocyte_FCN1	0.331	0.286	0.839449	0.00107317	MYO1F
C05_Monocyte_FCN1	0.624	0.652	0.423393	0.00108474	OST4
C05_Monocyte_FCN1	0.86	0.855	0.376763	0.00134355	H3F3B
C05_Monocyte_FCN1	0.496	0.5	0.472922	0.00194145	SEC61G
C05_Monocyte_FCN1	0.306	0.237	0.927083	0.00224645	HMGB2
C05_Monocyte_FCN1	0.285	0.224	0.807893	0.0024605	LILRB2
C05_Monocyte_FCN1	0.588	0.61	0.616672	0.00270574	PYCARD
C05_Monocyte_FCN1	0.689	0.74	0.354123	0.00362728	SLC25A6
C05_Monocyte_FCN1	0.723	0.783	0.252344	0.00566598	ARPC1B
C05_Monocyte_FCN1	0.266	0.186	0.507294	0.00639408	ATP5J2
C05_Monocyte_FCN1	0.543	0.512	0.633672	0.00722277	TKT
C05_Monocyte_FCN1	0.645	0.669	0.480431	0.00875158	BTG1
C05_Monocyte_FCN1	0.728	0.751	0.361703	0.0116568	GSTP1
C06_Macrophage_APOE	0.991	0.998	1.01328	5.79596e-58	FTL
C06_Macrophage_APOE	0.751	0.568	1.10814	1.12231e-31	APOE
C06_Macrophage_APOE	0.768	0.602	0.712884	9.0355e-23	C1QB
C06_Macrophage_APOE	0.743	0.628	0.618616	4.43529e-16	C1QA
C06_Macrophage_APOE	0.678	0.58	0.729549	1.65622e-13	RNASE1
C06_Macrophage_APOE	0.536	0.422	1.62529	1.91937e-13	APOC1
C06_Macrophage_APOE	0.727	0.778	0.709798	1.51739e-12	CTSB
C06_Macrophage_APOE	0.667	0.581	0.609688	9.77022e-11	C1QC
C06_Macrophage_APOE	0.715	0.762	0.828118	8.36231e-10	CTSD
C06_Macrophage_APOE	0.746	0.842	0.516947	1.65824e-07	CD63
C06_Macrophage_APOE	0.479	0.4	0.419814	9.16619e-05	SELENOP
C06_Macrophage_APOE	0.572	0.54	0.601667	0.00115328	DAB2
C06_Macrophage_APOE	0.312	0.46	0.265195	0.00257702	MIF
C06_Macrophage_APOE	0.728	0.876	0.308534	0.00428577	NPC2
C06_Macrophage_APOE	0.48	0.438	0.619921	0.00450173	SPP1
C06_Macrophage_APOE	0.206	0.301	0.272525	0.00760444	HDLBP
C06_Macrophage_APOE	0.285	0.444	0.379567	0.015975	IFI30
C06_Macrophage_APOE	0.352	0.503	0.293915	0.0275698	SOD1
C07_cDC_CLEC10A	0.987	0.728	1.91093	5.44294e-172	HLA-DPB1
C07_cDC_CLEC10A	0.995	0.853	1.59346	2.54191e-164	HLA-DRA
C07_cDC_CLEC10A	0.992	0.792	1.67259	2.24005e-156	HLA-DRB1
C07_cDC_CLEC10A	0.956	0.54	1.97893	8.78295e-156	HLA-DQA1
C07_cDC_CLEC10A	0.985	0.741	1.63714	5.44167e-150	HLA-DPA1
C07_cDC_CLEC10A	0.951	0.569	1.98907	2.06999e-145	HLA-DQB1
C07_cDC_CLEC10A	0.997	0.862	1.41348	2.50723e-128	CD74
C07_cDC_CLEC10A	0.534	0.105	2.04183	3.82146e-91	CLEC10A
C07_cDC_CLEC10A	0.382	0.018	2.80579	6.66555e-89	FCER1A
C07_cDC_CLEC10A	0.934	0.614	0.937346	1.68923e-86	HLA-DMA
C07_cDC_CLEC10A	0.285	0.009	1.99166	1.55318e-65	CD1C
C07_cDC_CLEC10A	0.404	0.077	1.19072	1.18582e-59	PKIB
C07_cDC_CLEC10A	0.28	0.02	1.23799	9.36791e-58	CST7
C07_cDC_CLEC10A	0.851	0.506	0.74612	9.75803e-58	HLA-DMB
C07_cDC_CLEC10A	0.764	0.434	0.941233	3.31425e-57	CTSH
C07_cDC_CLEC10A	0.489	0.15	1.07623	5.21425e-55	PPA1
C07_cDC_CLEC10A	0.617	0.226	1.01801	9.45695e-54	LSP1
C07_cDC_CLEC10A	0.294	0.025	1.01936	1.44249e-52	NDRG2
C07_cDC_CLEC10A	0.486	0.168	1.1137	3.88883e-51	C15orf48
C07_cDC_CLEC10A	0.767	0.444	1.12115	9.52217e-49	GPR183
C07_cDC_CLEC10A	0.771	0.488	0.920342	2.70158e-46	CPVL
C07_cDC_CLEC10A	0.647	0.349	0.801877	1.51884e-45	IFNGR1
C07_cDC_CLEC10A	0.464	0.15	0.833242	4.09515e-44	JAML
C07_cDC_CLEC10A	0.456	0.159	0.977527	3.42029e-40	CRIP1
C07_cDC_CLEC10A	0.866	0.628	0.808527	3.90306e-40	BTG1
C07_cDC_CLEC10A	0.694	0.397	0.589484	1.55387e-39	HMGN1
C07_cDC_CLEC10A	0.415	0.11	0.852392	1.75321e-39	LGALS2
C07_cDC_CLEC10A	0.922	0.709	0.577247	1.11017e-38	EEF1B2
C07_cDC_CLEC10A	0.689	0.395	0.574738	4.82734e-38	CKLF
C07_cDC_CLEC10A	0.542	0.274	0.568873	6.91721e-37	SPINT2
C07_cDC_CLEC10A	0.688	0.428	0.810029	4.338e-36	YWHAH
C07_cDC_CLEC10A	0.509	0.23	0.697734	4.06121e-34	CSF2RA
C07_cDC_CLEC10A	0.297	0.073	2.04839	4.60722e-34	AREG
C07_cDC_CLEC10A	0.826	0.551	0.510402	5.90894e-33	SUB1
C07_cDC_CLEC10A	0.871	0.611	0.520927	1.54884e-32	HNRNPA1
C07_cDC_CLEC10A	0.797	0.506	0.732182	3.73892e-32	GSN
C07_cDC_CLEC10A	0.771	0.503	0.516386	1.10051e-31	NAP1L1
C07_cDC_CLEC10A	0.609	0.338	0.846627	4.03913e-31	FCGR2B
C07_cDC_CLEC10A	0.549	0.28	0.639842	1.27829e-30	ALDH2
C07_cDC_CLEC10A	0.423	0.172	1.50581	1.57321e-30	HLA-DQA2
C07_cDC_CLEC10A	0.857	0.592	0.38817	6.29808e-30	COTL1
C07_cDC_CLEC10A	0.377	0.133	0.623565	8.5026e-30	CYTIP
C07_cDC_CLEC10A	0.598	0.378	0.818234	8.96661e-30	CXCR4
C07_cDC_CLEC10A	0.719	0.432	0.424943	4.46152e-29	H2AFY
C07_cDC_CLEC10A	0.696	0.431	0.618862	1.88073e-28	RGS1
C07_cDC_CLEC10A	0.686	0.44	0.253809	8.69314e-28	LITAF
C07_cDC_CLEC10A	0.434	0.205	0.827607	1.55533e-27	RGCC
C07_cDC_CLEC10A	0.991	0.954	0.267633	3.10512e-27	CST3
C07_cDC_CLEC10A	0.32	0.096	1.0408	5.65762e-27	MARCKSL1
C07_cDC_CLEC10A	0.543	0.294	0.40557	6.53809e-27	PSMB9
C07_cDC_CLEC10A	0.724	0.467	0.332228	2.36528e-26	FAM49B
C07_cDC_CLEC10A	0.637	0.387	0.623904	1.07792e-25	ALOX5AP
C07_cDC_CLEC10A	0.298	0.087	1.33914	1.21129e-25	IL7R
C07_cDC_CLEC10A	0.301	0.088	0.627871	1.30163e-25	IL2RG
C07_cDC_CLEC10A	0.669	0.417	0.292085	1.83464e-25	UBXN1
C07_cDC_CLEC10A	0.572	0.4	1.32146	3.94576e-25	HLA-DRB5
C07_cDC_CLEC10A	0.682	0.415	0.509211	4.22251e-25	C1orf162
C07_cDC_CLEC10A	0.997	0.958	0.360368	4.2399e-25	EEF1A1
C07_cDC_CLEC10A	0.621	0.362	0.470689	7.57559e-25	EIF3L
C07_cDC_CLEC10A	0.668	0.399	0.523355	9.38227e-25	CD83
C07_cDC_CLEC10A	0.916	0.714	0.426267	1.28943e-24	LYZ
C07_cDC_CLEC10A	0.292	0.095	0.498484	2.94916e-24	ADAM8
C07_cDC_CLEC10A	0.749	0.514	0.489519	4.84122e-24	CEBPD
C07_cDC_CLEC10A	0.564	0.341	0.560119	5.51025e-24	REL
C07_cDC_CLEC10A	0.73	0.489	0.334093	1.10803e-23	MTDH
C07_cDC_CLEC10A	0.681	0.396	0.523105	2.69915e-23	PSME2
C07_cDC_CLEC10A	0.399	0.183	0.40799	3.10145e-23	CLNS1A
C07_cDC_CLEC10A	0.306	0.107	0.589399	3.36265e-23	IGFLR1
C07_cDC_CLEC10A	0.381	0.178	0.499737	3.92234e-23	PEA15
C07_cDC_CLEC10A	0.253	0.08	0.469473	3.96679e-23	C17orf49
C07_cDC_CLEC10A	0.996	0.909	0.413796	6.18859e-23	PTMA
C07_cDC_CLEC10A	0.789	0.525	0.395474	7.36895e-23	EIF3E
C07_cDC_CLEC10A	0.714	0.458	0.431392	1.23713e-22	TAGLN2
C07_cDC_CLEC10A	0.497	0.284	0.464582	1.33475e-22	ARF6
C07_cDC_CLEC10A	0.376	0.156	0.502079	1.92229e-22	HMGA1
C07_cDC_CLEC10A	0.689	0.434	0.324625	1.98746e-22	EIF3H
C07_cDC_CLEC10A	0.355	0.159	0.337686	3.44299e-22	PAK1
C07_cDC_CLEC10A	0.676	0.435	0.278516	4.51665e-22	RAN
C07_cDC_CLEC10A	0.353	0.175	0.735997	4.78735e-22	FILIP1L
C07_cDC_CLEC10A	0.461	0.256	0.290428	6.14542e-22	RSL1D1
C07_cDC_CLEC10A	0.542	0.303	0.507842	7.4747e-22	CD86
C07_cDC_CLEC10A	0.338	0.153	0.382308	8.08946e-22	MZT2A
C07_cDC_CLEC10A	0.307	0.135	0.75583	1.09549e-21	GRASP
C07_cDC_CLEC10A	0.392	0.196	0.461322	1.50602e-21	SYAP1
C07_cDC_CLEC10A	0.262	0.094	0.466057	1.8399e-21	DAPP1
C07_cDC_CLEC10A	0.605	0.365	0.299333	2.7748e-21	CIB1
C07_cDC_CLEC10A	0.684	0.434	0.25737	6.56598e-21	LDHA
C07_cDC_CLEC10A	0.877	0.655	0.39485	2.82469e-20	TYMP
C07_cDC_CLEC10A	0.472	0.24	0.380543	2.86141e-20	APEX1
C07_cDC_CLEC10A	0.308	0.164	0.282902	3.58543e-20	PTPN1
C07_cDC_CLEC10A	0.712	0.423	0.412399	3.67576e-20	EIF3F
C07_cDC_CLEC10A	0.666	0.429	0.324045	4.413e-20	SAMHD1
C07_cDC_CLEC10A	0.475	0.254	0.376966	4.64122e-20	HNRNPA0
C07_cDC_CLEC10A	0.698	0.489	0.647853	4.65875e-20	LMNA
C07_cDC_CLEC10A	0.554	0.343	0.251643	5.39619e-20	EIF3D
C07_cDC_CLEC10A	0.947	0.789	0.387422	9.02023e-20	SRGN
C07_cDC_CLEC10A	0.62	0.362	0.32298	9.02687e-20	CORO1A
C07_cDC_CLEC10A	0.423	0.19	0.413824	1.10715e-19	ARF5
C07_cDC_CLEC10A	0.648	0.44	0.408334	1.21702e-19	RNASE6
C07_cDC_CLEC10A	0.324	0.145	0.41366	1.75019e-19	RAB11FIP1
C07_cDC_CLEC10A	0.761	0.539	0.35247	5.89794e-19	EIF4A1
C07_cDC_CLEC10A	0.495	0.265	0.393255	6.31103e-19	STK17B
C07_cDC_CLEC10A	0.584	0.356	0.411034	7.42387e-19	LAP3
C07_cDC_CLEC10A	0.682	0.461	0.315728	9.61548e-19	PDIA3
C07_cDC_CLEC10A	0.987	0.883	0.272833	9.68533e-19	FAU
C07_cDC_CLEC10A	0.458	0.265	0.474122	3.69381e-18	EZR
C07_cDC_CLEC10A	0.54	0.311	0.300482	4.82084e-18	VASP
C07_cDC_CLEC10A	0.922	0.722	0.305212	6.92652e-18	BTF3
C07_cDC_CLEC10A	0.268	0.117	0.42606	6.95503e-18	SNHG15
C07_cDC_CLEC10A	0.583	0.37	0.416254	7.35079e-18	SYNGR2
C07_cDC_CLEC10A	0.51	0.318	0.269749	8.31317e-18	PLSCR1
C07_cDC_CLEC10A	0.383	0.21	0.285961	1.28646e-17	DDOST
C07_cDC_CLEC10A	0.274	0.131	0.401144	1.41755e-17	OLR1
C07_cDC_CLEC10A	0.584	0.364	0.288165	1.6626e-17	H2AFV
C07_cDC_CLEC10A	0.875	0.664	0.353943	1.97363e-17	ARHGDIB
C07_cDC_CLEC10A	0.589	0.369	0.315147	3.93008e-17	SRSF2
C07_cDC_CLEC10A	0.306	0.141	0.387073	4.18463e-17	TSPAN33
C07_cDC_CLEC10A	0.263	0.097	0.381912	4.71495e-17	C12orf45
C07_cDC_CLEC10A	0.374	0.208	0.417347	5.37852e-17	NR4A3
C07_cDC_CLEC10A	0.773	0.551	0.556338	5.95566e-17	SNX3
C07_cDC_CLEC10A	0.67	0.437	0.305765	6.09183e-17	NCL
C07_cDC_CLEC10A	0.262	0.12	0.367392	1.06315e-16	ANKRD28
C07_cDC_CLEC10A	0.669	0.426	0.334578	1.08913e-16	GDI2
C07_cDC_CLEC10A	0.647	0.459	0.263126	1.1588e-16	ATP1B3
C07_cDC_CLEC10A	0.867	0.65	0.288156	1.65081e-16	TUBA1B
C07_cDC_CLEC10A	0.54	0.35	0.444256	1.73012e-16	CD9
C07_cDC_CLEC10A	0.906	0.708	0.279604	1.86095e-16	CLIC1
C07_cDC_CLEC10A	0.49	0.281	0.341006	2.1426e-16	DUSP2
C07_cDC_CLEC10A	0.277	0.114	0.328006	2.35612e-16	LPCAT2
C07_cDC_CLEC10A	0.839	0.603	0.353241	2.40691e-16	PNRC1
C07_cDC_CLEC10A	0.838	0.653	0.284116	3.21526e-16	ANXA1
C07_cDC_CLEC10A	0.424	0.232	0.434491	3.52759e-16	PIM3
C07_cDC_CLEC10A	0.647	0.429	0.262863	4.76959e-16	CNBP
C07_cDC_CLEC10A	0.664	0.431	0.258589	4.78785e-16	SET
C07_cDC_CLEC10A	0.998	0.955	0.536038	8.46005e-16	ACTB
C07_cDC_CLEC10A	0.418	0.239	0.42526	1.11708e-15	ARL4A
C07_cDC_CLEC10A	0.923	0.741	0.266981	2.24242e-15	ARPC1B
C07_cDC_CLEC10A	0.345	0.172	0.262218	2.76456e-15	PTRHD1
C07_cDC_CLEC10A	0.635	0.425	0.286562	2.8607e-15	SRSF7
C07_cDC_CLEC10A	0.866	0.642	0.257025	3.05081e-15	NPM1
C07_cDC_CLEC10A	0.528	0.308	0.253916	3.9366e-15	BANF1
C07_cDC_CLEC10A	0.402	0.214	0.442308	5.11901e-15	AOAH
C07_cDC_CLEC10A	0.253	0.113	0.346579	6.62854e-15	ITGA4
C07_cDC_CLEC10A	0.494	0.303	0.292149	6.70439e-15	PTPRE
C07_cDC_CLEC10A	0.976	0.822	0.365257	9.15812e-15	CFL1
C07_cDC_CLEC10A	0.413	0.22	0.367169	1.0151e-14	TNFAIP8
C07_cDC_CLEC10A	0.546	0.364	0.258001	1.21959e-14	CXCL16
C07_cDC_CLEC10A	0.678	0.422	0.281918	1.31428e-14	HCST
C07_cDC_CLEC10A	0.267	0.111	0.408445	1.40136e-14	CIITA
C07_cDC_CLEC10A	0.335	0.18	0.252325	1.49816e-14	CCNH
C07_cDC_CLEC10A	0.545	0.343	0.284668	1.49847e-14	PLEKHO1
C07_cDC_CLEC10A	0.253	0.104	0.427092	1.70877e-14	SNHG5
C07_cDC_CLEC10A	0.903	0.708	0.290734	1.89853e-14	JUNB
C07_cDC_CLEC10A	0.265	0.122	0.330098	2.13527e-14	TMEM109
C07_cDC_CLEC10A	0.593	0.368	0.404289	2.37196e-14	TUBA1A
C07_cDC_CLEC10A	0.936	0.743	0.260518	2.55267e-14	RAC1
C07_cDC_CLEC10A	0.304	0.157	0.265431	3.11214e-14	GK
C07_cDC_CLEC10A	0.298	0.163	0.313261	3.52638e-14	PMAIP1
C07_cDC_CLEC10A	0.641	0.442	0.405287	4.02401e-14	PLAUR
C07_cDC_CLEC10A	0.593	0.386	0.303041	4.36578e-14	PRRC2C
C07_cDC_CLEC10A	0.663	0.454	0.346561	5.0651e-14	PPT1
C07_cDC_CLEC10A	0.834	0.623	0.285619	5.44025e-14	ITGB2
C07_cDC_CLEC10A	0.326	0.162	0.380825	1.01152e-13	ADAM28
C07_cDC_CLEC10A	0.39	0.219	0.427029	1.04472e-13	BASP1
C07_cDC_CLEC10A	0.377	0.234	0.332643	1.04768e-13	INSIG1
C07_cDC_CLEC10A	0.931	0.771	0.307308	1.15574e-13	S100A10
C07_cDC_CLEC10A	0.569	0.381	0.356227	1.20737e-13	IFI30
C07_cDC_CLEC10A	0.387	0.22	0.35437	1.24596e-13	CCDC107
C07_cDC_CLEC10A	0.973	0.835	0.250317	1.2946e-13	H3F3B
C07_cDC_CLEC10A	0.342	0.189	0.437918	1.58914e-13	EPSTI1
C07_cDC_CLEC10A	0.267	0.123	0.314271	1.7196e-13	CLEC4E
C07_cDC_CLEC10A	0.956	0.785	0.358085	1.8415e-13	HLA-C
C07_cDC_CLEC10A	0.296	0.145	0.546117	2.50929e-13	NUB1
C07_cDC_CLEC10A	0.798	0.561	0.260853	2.68041e-13	PPIB
C07_cDC_CLEC10A	0.342	0.162	0.433151	4.37375e-13	SLAMF8
C07_cDC_CLEC10A	0.67	0.425	0.274088	4.62035e-13	RBM39
C07_cDC_CLEC10A	0.516	0.306	0.268159	4.70533e-13	HNRNPM
C07_cDC_CLEC10A	0.617	0.415	0.271282	5.72066e-13	CHMP1B
C07_cDC_CLEC10A	0.487	0.317	0.250169	1.34967e-12	IL18
C07_cDC_CLEC10A	0.307	0.14	0.399203	1.63616e-12	HLA-DOA
C07_cDC_CLEC10A	0.252	0.087	0.526824	1.84481e-12	TAP1
C07_cDC_CLEC10A	0.467	0.256	0.388947	2.31665e-12	ENSA
C07_cDC_CLEC10A	0.32	0.168	0.255769	2.3607e-12	KYNU
C07_cDC_CLEC10A	0.29	0.151	0.271453	2.47408e-12	GTF2B
C07_cDC_CLEC10A	0.347	0.162	0.309669	2.66063e-12	C20orf27
C07_cDC_CLEC10A	0.252	0.12	0.275569	2.89248e-12	DCK
C07_cDC_CLEC10A	0.262	0.117	0.318584	3.06033e-12	MIF4GD
C07_cDC_CLEC10A	0.572	0.372	0.253662	3.83888e-12	RAB32
C07_cDC_CLEC10A	0.474	0.269	0.279892	4.62301e-12	CDC37
C07_cDC_CLEC10A	0.33	0.166	0.286052	4.69427e-12	PTPN2
C07_cDC_CLEC10A	0.387	0.213	0.298954	6.90631e-12	FKBP5
C07_cDC_CLEC10A	0.308	0.14	0.429198	7.67138e-12	RIPK2
C07_cDC_CLEC10A	0.47	0.272	0.289647	8.86104e-12	DDX21
C07_cDC_CLEC10A	0.279	0.139	0.327224	1.11775e-11	ALCAM
C07_cDC_CLEC10A	0.972	0.832	0.287017	1.31833e-11	NACA
C07_cDC_CLEC10A	0.319	0.173	0.256153	2.61583e-11	DDIT4
C07_cDC_CLEC10A	0.499	0.365	0.328786	3.13089e-11	METRNL
C07_cDC_CLEC10A	0.271	0.154	0.383969	3.89529e-11	PRMT9
C07_cDC_CLEC10A	0.393	0.232	0.275957	3.92895e-11	STK4
C07_cDC_CLEC10A	0.25	0.11	0.301196	7.17357e-11	UBE2E2
C07_cDC_CLEC10A	0.304	0.147	0.253253	8.61458e-11	NUDT1
C07_cDC_CLEC10A	0.59	0.404	0.267611	1.2863e-10	NFE2L2
C07_cDC_CLEC10A	0.321	0.187	0.328448	1.33309e-10	PTGER4
C07_cDC_CLEC10A	0.311	0.156	0.411902	2.84595e-10	SERPINB9
C07_cDC_CLEC10A	0.46	0.275	0.267203	3.12869e-10	IL13RA1
C07_cDC_CLEC10A	0.317	0.173	0.280953	3.65655e-10	SLC8A1
C07_cDC_CLEC10A	0.609	0.432	0.416907	4.6353e-10	ID2
C07_cDC_CLEC10A	0.295	0.153	0.397091	7.19106e-10	GLTSCR2
C07_cDC_CLEC10A	0.907	0.717	0.31776	8.24105e-10	GSTP1
C07_cDC_CLEC10A	0.551	0.351	0.273337	8.36962e-10	CCDC88A
C07_cDC_CLEC10A	0.274	0.15	0.267344	2.39849e-09	DOCK10
C07_cDC_CLEC10A	0.967	0.84	0.251475	4.38296e-09	ACTG1
C07_cDC_CLEC10A	0.321	0.184	0.277029	7.44568e-09	ATP5J2
C07_cDC_CLEC10A	0.374	0.192	0.263629	8.51997e-09	NHP2
C07_cDC_CLEC10A	0.65	0.463	0.291766	1.15562e-08	SGK1
C07_cDC_CLEC10A	0.273	0.136	0.264908	1.27768e-08	MTHFD2
C07_cDC_CLEC10A	0.366	0.23	0.553225	1.50655e-08	EEF1G
C07_cDC_CLEC10A	0.317	0.176	0.637866	1.79178e-08	BIRC3
C07_cDC_CLEC10A	0.977	0.911	0.306106	1.93994e-08	VIM
C07_cDC_CLEC10A	0.813	0.625	0.263006	2.36736e-08	ZFP36
C07_cDC_CLEC10A	0.968	0.83	0.347884	3.14792e-08	HLA-A
C07_cDC_CLEC10A	0.25	0.123	0.417333	3.33241e-08	FAM26F
C07_cDC_CLEC10A	0.325	0.172	0.290943	4.19393e-08	NAAA
C07_cDC_CLEC10A	0.367	0.228	0.26493	4.50111e-08	VOPP1
C07_cDC_CLEC10A	0.326	0.204	0.312411	5.14924e-08	STAT1
C07_cDC_CLEC10A	0.263	0.141	0.267921	9.44097e-08	C11orf31
C07_cDC_CLEC10A	0.271	0.142	0.34764	1.28813e-07	NLRP3
C07_cDC_CLEC10A	0.406	0.28	0.578808	1.31376e-07	GNB2L1
C07_cDC_CLEC10A	0.376	0.203	0.263023	1.99044e-07	ERCC1
C07_cDC_CLEC10A	0.386	0.246	0.295017	2.29086e-07	ATP5G2
C07_cDC_CLEC10A	0.98	0.844	0.312715	3.50414e-07	PFN1
C07_cDC_CLEC10A	0.973	0.852	0.260005	4.14992e-07	HLA-B
C07_cDC_CLEC10A	0.285	0.131	0.310121	6.17218e-07	FBP1
C07_cDC_CLEC10A	0.285	0.117	0.258987	1.05899e-06	CNN2
C07_cDC_CLEC10A	0.39	0.238	0.316323	1.41177e-06	NFKB1
C07_cDC_CLEC10A	0.271	0.136	0.255282	1.55701e-06	TRAPPC6A
C07_cDC_CLEC10A	0.383	0.252	0.272285	2.94794e-06	ATP5L
C07_cDC_CLEC10A	0.262	0.133	0.661329	3.60187e-06	G0S2
C07_cDC_CLEC10A	0.404	0.291	0.355021	3.99682e-06	GPX1
C07_cDC_CLEC10A	0.338	0.204	0.494109	4.88839e-06	C1orf54
C07_cDC_CLEC10A	0.424	0.289	0.617133	7.54472e-06	ISG15
C07_cDC_CLEC10A	0.255	0.131	0.328373	9.02903e-06	TOB1
C07_cDC_CLEC10A	0.281	0.187	0.274553	2.22436e-05	HBEGF
C07_cDC_CLEC10A	0.352	0.23	0.55983	8.75517e-05	IRF8
C07_cDC_CLEC10A	0.378	0.26	0.313936	0.000148159	IL1B
C07_cDC_CLEC10A	0.396	0.289	0.250599	0.000232903	SELENOK
C07_cDC_CLEC10A	0.255	0.132	0.278338	0.000807425	PDE4B
C07_cDC_CLEC10A	0.999	0.968	0.254383	0.0021481	TMSB10
C08_Osteoclast_CTSK	0.757	0.185	4.8408	1.9323e-187	CKB
C08_Osteoclast_CTSK	0.759	0.293	3.85321	5.59743e-156	CTSK
C08_Osteoclast_CTSK	0.797	0.448	3.62733	3.74582e-138	MMP9
C08_Osteoclast_CTSK	0.896	0.738	2.80664	3.43361e-131	CSTB
C08_Osteoclast_CTSK	0.774	0.486	3.53697	3.03396e-130	ACP5
C08_Osteoclast_CTSK	0.612	0.112	3.61422	2.17761e-127	CA2
C08_Osteoclast_CTSK	0.78	0.415	1.8128	9.86067e-111	SPP1
C08_Osteoclast_CTSK	0.466	0.024	2.82036	6.87545e-106	SLC9B2
C08_Osteoclast_CTSK	0.774	0.627	2.26468	7.45665e-97	RGS10
C08_Osteoclast_CTSK	0.392	0.016	2.42007	6.35536e-94	SIGLEC15
C08_Osteoclast_CTSK	0.934	0.92	1.3098	1.27651e-92	VIM
C08_Osteoclast_CTSK	0.374	0.008	2.38246	5.4661e-87	AK5
C08_Osteoclast_CTSK	0.733	0.601	2.12373	1.24508e-79	ATP6V1G1
C08_Osteoclast_CTSK	0.36	0.033	2.01337	1.14255e-73	MATK
C08_Osteoclast_CTSK	0.325	0.013	1.91136	2.9072e-71	ATP6V0D2
C08_Osteoclast_CTSK	0.768	0.731	1.76556	1.45065e-69	ATP6V0E1
C08_Osteoclast_CTSK	0.354	0.044	2.14156	5.10192e-69	THOP1
C08_Osteoclast_CTSK	0.462	0.148	2.28779	3.16138e-68	JDP2
C08_Osteoclast_CTSK	0.575	0.276	2.54313	4.71621e-66	TCIRG1
C08_Osteoclast_CTSK	0.856	0.888	1.21382	4.19627e-65	GAPDH
C08_Osteoclast_CTSK	0.809	0.818	1.36891	7.71834e-62	COX4I1
C08_Osteoclast_CTSK	0.83	0.791	1.35516	5.18606e-58	S100A10
C08_Osteoclast_CTSK	0.596	0.339	2.12748	5.27506e-58	NDUFS8
C08_Osteoclast_CTSK	0.715	0.63	1.62991	2.76821e-56	ATP6V1F
C08_Osteoclast_CTSK	0.717	0.594	1.81269	7.48061e-56	UQCRH
C08_Osteoclast_CTSK	0.533	0.258	2.08172	2.89309e-54	ATP6V1E1
C08_Osteoclast_CTSK	0.929	0.962	1.82907	5.02893e-52	CST3
C08_Osteoclast_CTSK	0.858	0.859	1.04015	1.38909e-51	ACTG1
C08_Osteoclast_CTSK	0.765	0.742	1.38994	3.94236e-50	UQCRB
C08_Osteoclast_CTSK	0.737	0.705	1.41303	3.1747e-43	NDUFA4
C08_Osteoclast_CTSK	0.949	0.965	0.753282	2.52003e-41	EEF1A1
C08_Osteoclast_CTSK	0.454	0.195	1.59473	3.11075e-41	RAC2
C08_Osteoclast_CTSK	0.533	0.33	2.05544	3.78806e-38	RAB13
C08_Osteoclast_CTSK	0.282	0.056	1.79867	6e-38	TNFRSF12A
C08_Osteoclast_CTSK	0.538	0.349	1.61699	6.04556e-38	VDAC2
C08_Osteoclast_CTSK	0.819	0.856	0.889047	3.10848e-36	NACA
C08_Osteoclast_CTSK	0.409	0.158	1.88319	4.27519e-36	MAP4K4
C08_Osteoclast_CTSK	0.754	0.756	1.25051	1.74209e-35	COX7C
C08_Osteoclast_CTSK	0.701	0.674	1.24103	5.30977e-34	NPM1
C08_Osteoclast_CTSK	0.9	0.925	0.699285	8.27196e-34	PTMA
C08_Osteoclast_CTSK	0.646	0.558	1.40792	1.22209e-33	COX7B
C08_Osteoclast_CTSK	0.5	0.281	1.92778	1.48836e-33	PPP1R14B
C08_Osteoclast_CTSK	0.442	0.237	2.0262	5.71837e-33	NME2
C08_Osteoclast_CTSK	0.564	0.406	1.79823	1.11038e-31	C9orf16
C08_Osteoclast_CTSK	0.62	0.501	1.49647	3.26282e-31	COX5A
C08_Osteoclast_CTSK	0.724	0.728	1.27283	9.12733e-31	SLC25A6
C08_Osteoclast_CTSK	0.386	0.194	2.06889	1.99053e-30	ATP6V0C
C08_Osteoclast_CTSK	0.532	0.362	1.66714	1.00759e-28	ATP6V1B2
C08_Osteoclast_CTSK	0.293	0.09	1.45913	3.94505e-28	TPGS2
C08_Osteoclast_CTSK	0.878	0.867	0.668289	1.31256e-27	S100A4
C08_Osteoclast_CTSK	0.396	0.181	1.50256	1.48292e-27	CYSTM1
C08_Osteoclast_CTSK	0.688	0.707	1.24521	2.36553e-27	ATP6V0B
C08_Osteoclast_CTSK	0.354	0.147	1.36122	4.3846e-27	CTNNBIP1
C08_Osteoclast_CTSK	0.627	0.543	1.39351	4.92477e-27	NDUFS5
C08_Osteoclast_CTSK	0.435	0.264	1.79237	3.01212e-26	RNASEK
C08_Osteoclast_CTSK	0.634	0.592	1.33969	8.64869e-26	PKM
C08_Osteoclast_CTSK	0.711	0.739	0.999955	1.70763e-25	ANXA2
C08_Osteoclast_CTSK	0.361	0.16	1.33705	2.47003e-25	HCFC1R1
C08_Osteoclast_CTSK	0.308	0.127	2.05414	2.84474e-24	SNHG29
C08_Osteoclast_CTSK	0.649	0.551	1.11847	3.605e-24	TXN
C08_Osteoclast_CTSK	0.579	0.453	1.48762	4.53668e-24	CHCHD10
C08_Osteoclast_CTSK	0.491	0.351	1.7213	9.97734e-24	ATP5MD
C08_Osteoclast_CTSK	0.599	0.56	1.37791	1.38086e-23	RACK1
C08_Osteoclast_CTSK	0.623	0.585	1.32149	1.44348e-23	SLC25A5
C08_Osteoclast_CTSK	0.363	0.192	1.30748	2.46141e-22	PDE4DIP
C08_Osteoclast_CTSK	0.277	0.1	1.30521	2.87639e-22	NFATC1
C08_Osteoclast_CTSK	0.514	0.389	1.93118	2.90139e-22	ATP5MC3
C08_Osteoclast_CTSK	0.477	0.324	1.35473	5.98235e-22	LDHB
C08_Osteoclast_CTSK	0.694	0.658	1.20856	8.96642e-22	HINT1
C08_Osteoclast_CTSK	0.277	0.085	1.5905	1.3472e-21	MCRIP2
C08_Osteoclast_CTSK	0.726	0.712	1.20049	3.02669e-21	CALM1
C08_Osteoclast_CTSK	0.678	0.678	1.21378	7.09394e-21	COX5B
C08_Osteoclast_CTSK	0.436	0.257	1.42604	2.59627e-20	CYC1
C08_Osteoclast_CTSK	0.476	0.344	1.35441	4.56668e-20	NDUFAB1
C08_Osteoclast_CTSK	0.467	0.324	1.21499	1.89631e-19	DSTN
C08_Osteoclast_CTSK	0.794	0.875	0.647793	3.55513e-19	PFDN5
C08_Osteoclast_CTSK	0.357	0.158	1.42232	9.14796e-19	PRDX2
C08_Osteoclast_CTSK	0.348	0.154	1.61372	1.13895e-18	COL6A2
C08_Osteoclast_CTSK	0.4	0.211	1.37099	3.5752e-18	RALA
C08_Osteoclast_CTSK	0.729	0.792	0.783855	3.82499e-18	ARPC2
C08_Osteoclast_CTSK	0.322	0.142	1.45106	5.50179e-18	ANPEP
C08_Osteoclast_CTSK	0.433	0.332	1.6141	6.02955e-18	ATP5F1B
C08_Osteoclast_CTSK	0.296	0.119	1.42747	7.31262e-18	BOLA3
C08_Osteoclast_CTSK	0.316	0.155	1.17793	2.33393e-17	GLRX3
C08_Osteoclast_CTSK	0.617	0.602	1.12402	7.79725e-17	COX7A2
C08_Osteoclast_CTSK	0.726	0.792	0.853334	8.03935e-17	PPIA
C08_Osteoclast_CTSK	0.552	0.439	1.35397	1.35468e-16	CYCS
C08_Osteoclast_CTSK	0.279	0.125	1.06626	1.61402e-16	PDHA1
C08_Osteoclast_CTSK	0.532	0.42	1.42873	3.14564e-16	GLRX
C08_Osteoclast_CTSK	0.392	0.229	1.32173	3.96505e-16	ATP6V1C1
C08_Osteoclast_CTSK	0.477	0.358	1.26066	8.5036e-16	NDUFB5
C08_Osteoclast_CTSK	0.293	0.134	1.13156	4.46494e-15	ATP6V1H
C08_Osteoclast_CTSK	0.446	0.314	1.40463	8.18543e-15	SPARC
C08_Osteoclast_CTSK	0.636	0.62	1.15525	1.02859e-14	NDUFB2
C08_Osteoclast_CTSK	0.62	0.587	1.14971	1.03654e-14	SLC25A3
C08_Osteoclast_CTSK	0.386	0.235	1.12602	1.37534e-14	CISD3
C08_Osteoclast_CTSK	0.293	0.134	1.04726	1.74277e-14	PSTPIP1
C08_Osteoclast_CTSK	0.408	0.265	1.27904	2.64251e-14	IDH2
C08_Osteoclast_CTSK	0.631	0.619	1.08519	4.84955e-14	ENO1
C08_Osteoclast_CTSK	0.264	0.114	0.9847	5.83351e-14	OXR1
C08_Osteoclast_CTSK	0.413	0.256	1.10596	5.83898e-14	SNX10
C08_Osteoclast_CTSK	0.441	0.332	1.21704	2.91485e-13	NDUFA12
C08_Osteoclast_CTSK	0.623	0.622	1.05955	1.18121e-12	UQCR10
C08_Osteoclast_CTSK	0.572	0.49	1.27839	1.55814e-12	ATOX1
C08_Osteoclast_CTSK	0.53	0.418	1.23468	2.26386e-12	MIF
C08_Osteoclast_CTSK	0.678	0.697	0.916421	2.79275e-12	DYNLL1
C08_Osteoclast_CTSK	0.958	0.974	0.35345	3.47695e-12	TMSB10
C08_Osteoclast_CTSK	0.475	0.36	1.19737	6.39768e-12	DDT
C08_Osteoclast_CTSK	0.291	0.15	0.967537	8.20019e-12	ACO2
C08_Osteoclast_CTSK	0.438	0.326	1.16087	9.24634e-12	TXNDC17
C08_Osteoclast_CTSK	0.642	0.629	0.834748	9.32313e-12	LGALS3
C08_Osteoclast_CTSK	0.374	0.239	1.30217	2.20253e-11	EEF1G
C08_Osteoclast_CTSK	0.529	0.5	1.25484	2.42506e-11	ATP5MG
C08_Osteoclast_CTSK	0.386	0.267	1.09255	2.95028e-11	UQCRC1
C08_Osteoclast_CTSK	0.634	0.683	1.10427	2.95788e-11	EEF2
C08_Osteoclast_CTSK	0.329	0.172	1.15621	3.4836e-11	COL6A1
C08_Osteoclast_CTSK	0.834	0.913	0.433677	8.8762e-11	UBA52
C08_Osteoclast_CTSK	0.609	0.628	0.943192	1.03954e-10	COX8A
C08_Osteoclast_CTSK	0.43	0.299	1.14673	1.22786e-10	NDUFA6
C08_Osteoclast_CTSK	0.634	0.642	0.951521	1.47454e-10	EIF3K
C08_Osteoclast_CTSK	0.646	0.644	1.06753	2.01578e-10	COX6C
C08_Osteoclast_CTSK	0.742	0.814	0.699273	2.67476e-10	YBX1
C08_Osteoclast_CTSK	0.701	0.745	0.939571	3.35855e-10	EEF1B2
C08_Osteoclast_CTSK	0.292	0.182	0.953639	6.25705e-10	NDUFA8
C08_Osteoclast_CTSK	0.506	0.453	1.07109	7.20159e-10	EIF3G
C08_Osteoclast_CTSK	0.505	0.428	1.03754	8.40728e-10	NDUFB4
C08_Osteoclast_CTSK	0.446	0.334	1.13022	8.97286e-10	COX7A2L
C08_Osteoclast_CTSK	0.646	0.707	0.800287	1.74759e-09	COX6B1
C08_Osteoclast_CTSK	0.8	0.824	0.652238	1.90087e-09	CD63
C08_Osteoclast_CTSK	0.392	0.3	1.29089	3.27995e-09	ATP5F1C
C08_Osteoclast_CTSK	0.675	0.699	0.937166	3.97062e-09	CHCHD2
C08_Osteoclast_CTSK	0.434	0.362	1.42095	4.67726e-09	ATP5F1D
C08_Osteoclast_CTSK	0.445	0.364	1.43054	5.29325e-09	ATP5PF
C08_Osteoclast_CTSK	0.698	0.764	0.733254	1.07613e-08	SRP14
C08_Osteoclast_CTSK	0.827	0.897	0.467083	1.31461e-08	MYL6
C08_Osteoclast_CTSK	0.563	0.515	0.976027	1.83373e-08	TKT
C08_Osteoclast_CTSK	0.262	0.139	0.910404	2.21398e-08	MLX
C08_Osteoclast_CTSK	0.254	0.141	0.928104	3.63495e-08	TMED3
C08_Osteoclast_CTSK	0.322	0.204	1.00861	4.65012e-08	FAM162A
C08_Osteoclast_CTSK	0.412	0.299	1.13826	5.17678e-08	MDH2
C08_Osteoclast_CTSK	0.364	0.256	1.18599	7.24975e-08	ATP6V1A
C08_Osteoclast_CTSK	0.57	0.54	1.04218	2.26223e-07	PARK7
C08_Osteoclast_CTSK	0.421	0.35	1.3654	2.26999e-07	ATP5PO
C08_Osteoclast_CTSK	0.512	0.484	1.01277	2.88898e-07	SSR3
C08_Osteoclast_CTSK	0.485	0.408	0.997588	3.20031e-07	NDUFB10
C08_Osteoclast_CTSK	0.465	0.382	0.970802	3.43685e-07	PHPT1
C08_Osteoclast_CTSK	0.329	0.221	0.867065	4.17384e-07	NDUFA10
C08_Osteoclast_CTSK	0.411	0.304	1.05011	5.21603e-07	ETFB
C08_Osteoclast_CTSK	0.413	0.316	0.924798	7.61091e-07	UQCRFS1
C08_Osteoclast_CTSK	0.271	0.156	0.868202	8.06762e-07	CAPN2
C08_Osteoclast_CTSK	0.305	0.192	1.15846	9.52207e-07	ATP6V1D
C08_Osteoclast_CTSK	0.39	0.277	1.10734	1.23634e-06	C1QBP
C08_Osteoclast_CTSK	0.68	0.683	0.872359	1.38794e-06	GNAS
C08_Osteoclast_CTSK	0.496	0.489	1.19562	2.07829e-06	ATP5MC2
C08_Osteoclast_CTSK	0.347	0.228	1.00164	2.47356e-06	NDUFS3
C08_Osteoclast_CTSK	0.59	0.571	0.841311	3.85776e-06	EIF4A1
C08_Osteoclast_CTSK	0.302	0.19	0.910649	4.16926e-06	ACTN1
C08_Osteoclast_CTSK	0.513	0.476	1.00933	4.20267e-06	TBCA
C08_Osteoclast_CTSK	0.337	0.225	0.959781	5.77346e-06	SDHB
C08_Osteoclast_CTSK	0.468	0.378	1.07657	5.99736e-06	VDAC1
C08_Osteoclast_CTSK	0.331	0.221	1.04006	9.53932e-06	UQCC2
C08_Osteoclast_CTSK	0.559	0.565	0.96093	1.49959e-05	COX6A1
C08_Osteoclast_CTSK	0.41	0.321	0.989932	2.19309e-05	ALKBH7
C08_Osteoclast_CTSK	0.321	0.206	1.27092	4.89504e-05	ATP5MC1
C08_Osteoclast_CTSK	0.523	0.491	0.954935	6.35047e-05	MGST3
C08_Osteoclast_CTSK	0.5	0.438	0.97284	8.10781e-05	NDUFV2
C08_Osteoclast_CTSK	0.366	0.295	0.896522	0.000102238	CCT3
C08_Osteoclast_CTSK	0.297	0.193	0.857761	0.000105031	FILIP1L
C08_Osteoclast_CTSK	0.343	0.254	1.22712	0.00012199	ATP5F1A
C08_Osteoclast_CTSK	0.397	0.312	1.06807	0.000126118	MDH1
C08_Osteoclast_CTSK	0.325	0.212	0.94528	0.0001459	NDUFV1
C08_Osteoclast_CTSK	0.416	0.354	0.854551	0.000146282	CUTA
C08_Osteoclast_CTSK	0.323	0.236	0.803632	0.000179071	PHB2
C08_Osteoclast_CTSK	0.276	0.169	0.935815	0.000182504	NME1
C08_Osteoclast_CTSK	0.468	0.394	1.11374	0.000245723	AURKAIP1
C08_Osteoclast_CTSK	0.38	0.292	0.971246	0.000272861	UQCRC2
C08_Osteoclast_CTSK	0.464	0.411	1.06348	0.000328493	TOMM20
C08_Osteoclast_CTSK	0.252	0.16	0.79977	0.000425821	PSMD14
C08_Osteoclast_CTSK	0.254	0.162	0.766425	0.000738633	SRM
C08_Osteoclast_CTSK	0.567	0.542	0.885256	0.000768491	UQCRQ
C08_Osteoclast_CTSK	0.391	0.334	1.1358	0.00135865	ATP5PD
C08_Osteoclast_CTSK	0.337	0.264	0.809309	0.00223658	PHB
C08_Osteoclast_CTSK	0.415	0.36	0.913046	0.00270452	GHITM
C08_Osteoclast_CTSK	0.447	0.406	1.21301	0.00289408	NDUFB8
C08_Osteoclast_CTSK	0.374	0.313	0.918671	0.00309569	RWDD1
C08_Osteoclast_CTSK	0.296	0.222	0.92795	0.0037344	GNPTAB
C08_Osteoclast_CTSK	0.807	0.908	0.350475	0.00417553	FAU
C08_Osteoclast_CTSK	0.273	0.206	0.707907	0.00504084	NDUFV3
C08_Osteoclast_CTSK	0.25	0.154	0.969023	0.00610689	TNIP1
C08_Osteoclast_CTSK	0.342	0.239	1.02951	0.00644935	NDUFS4
C08_Osteoclast_CTSK	0.276	0.216	1.12755	0.0070995	DCN
C08_Osteoclast_CTSK	0.657	0.762	0.670809	0.00828763	BTF3
C08_Osteoclast_CTSK	0.251	0.162	0.665144	0.0110811	DNAJC4
C08_Osteoclast_CTSK	0.551	0.561	0.849666	0.0118499	NDUFA1
C08_Osteoclast_CTSK	0.276	0.191	0.810259	0.0136587	SUCLG1
C08_Osteoclast_CTSK	0.276	0.188	1.25035	0.0139921	CCND1
C08_Osteoclast_CTSK	0.289	0.223	1.04487	0.0162738	RDX
C08_Osteoclast_CTSK	0.449	0.384	0.899621	0.0184495	NDUFS7
C08_Osteoclast_CTSK	0.331	0.262	0.879958	0.0189775	PCBD1
C08_Osteoclast_CTSK	0.265	0.187	1.00908	0.0237676	TMEM70
C08_Osteoclast_CTSK	0.508	0.506	0.847119	0.0308722	APRT
C08_Osteoclast_CTSK	0.657	0.732	0.623886	0.0326038	CD68
C08_Osteoclast_CTSK	0.284	0.215	0.856472	0.0389371	SLC39A1
