# Supplementary material for: Single-cell transcriptomics reveals metabolic remodeling and functional specialization in the immune microenvironment of bone tumors
Source: J Transl Med. 2025 May 16;23:554. doi: 10.1186/s12967-025-06346-0 (PMC12084933; doi:10.1186/s12967-025-06346-0)
Supplement: Supplementary file 11 — Supplementary Material 11 [file 12967_2025_6346_MOESM11_ESM.xlsx]

## Sheet: c_k_d_M
KEGG	C04_Macrophage_CCL3L1	C05_Monocyte_FCN1	C06_Macrophage_APOE	C07_cDC_CLEC10A	C08_Osteoclast_CTSK
Glycolysis / Gluconeogenesis	0.666514	0.830215	0.624014	0.959118	1.07451
Citrate cycle (TCA cycle)	0.354781	0.265602	0.296096	0.423398	0.74335
Pentose phosphate pathway	0.374407	0.644874	0.353106	0.540081	0.553394
Pentose and glucuronate interconversions	0.571908	0.176521	0.420622	0.406568	0.356002
Fructose and mannose metabolism	0.24525	0.29396	0.187839	0.297492	0.259174
Galactose metabolism	0.392892	0.148898	0.236042	0.255979	0.181656
Ascorbate and aldarate metabolism	0.299909	0.103484	0.203019	0.361058	0.103347
Starch and sucrose metabolism	0.137628	0.106065	0.101225	0.0797217	0.0921784
Amino sugar and nucleotide sugar metabolism	0.288233	0.134009	0.198457	0.189	0.195841
Pyruvate metabolism	0.387183	0.291058	0.339902	0.501438	0.676239
Glyoxylate and dicarboxylate metabolism	0.452632	0.247152	0.344761	0.384474	0.502316
Propanoate metabolism	0.198962	0.165133	0.178093	0.301897	0.459391
Butanoate metabolism	0.0682305	0.00734253	0.0510368	0.0770825	0.188347
Inositol phosphate metabolism	0.0879688	0.0809399	0.0508782	0.089617	0.0494134
Oxidative phosphorylation	1.43655	1.49468	1.33463	1.67006	2.74602
Nitrogen metabolism	0.910252	0.464912	0.712809	0.555615	1.13292
Sulfur metabolism	0.280856	0.148222	0.16407	0.272765	0.319232
Fatty acid biosynthesis	0.113584	0.0889056	0.036396	0.0632908	0.0198412
Fatty acid elongation	0.316717	0.201953	0.225235	0.363408	0.261949
Fatty acid degradation	0.270296	0.167607	0.19141	0.296736	0.317866
Synthesis and degradation of ketone bodies	0.0137152	-0.0443085	0.0124593	0.000915861	0.191204
Steroid biosynthesis	0.120697	-0.00196107	0.0780317	0.0361015	0.0100938
Primary bile acid biosynthesis	0.163664	0.0505753	0.128469	0.0946702	0.200976
Steroid hormone biosynthesis	0.0713505	0.053664	0.057106	0.0551375	0.112178
Glycerolipid metabolism	0.193823	0.0489594	0.113275	0.151187	0.0549782
Glycerophospholipid metabolism	0.134257	0.0429536	0.0741977	0.0775634	0.0336021
Ether lipid metabolism	0.312006	0.0347399	0.175366	0.144809	0.0445241
Sphingolipid metabolism	0.355723	0.112587	0.188922	0.161932	0.0982414
Arachidonic acid metabolism	0.2724	0.198486	0.192823	0.274058	0.132707
Linoleic acid metabolism	-0.0419039	-0.100906	-0.0537009	-0.0829645	-0.0821884
