# Supplementary material for: Single-cell transcriptomics reveals metabolic remodeling and functional specialization in the immune microenvironment of bone tumors
Source: J Transl Med. 2025 May 16;23:554. doi: 10.1186/s12967-025-06346-0 (PMC12084933; doi:10.1186/s12967-025-06346-0)
Supplement: Supplementary file 12 — Supplementary Material 12 [file 12967_2025_6346_MOESM12_ESM.xlsx]

## Sheet: Sheet1
Sample	Data source	Gender	Age	Histological diagnosis	Location
ES1	GSE198896	M	NA	Ewing sarcoma	Lower extremity
ES2		F	NA		Abdominal wall
ES3		M	NA		Paraspinal
ES4		M	NA		Lower extremity
OS1		M	NA	Osteosarcoma	Lower extremity
OS2		F	NA		Lower extremity
OS3		M	NA		Lower extremity
OS4		F	NA		Lower extremity
GCBT1	GSE168664	M	39	Giant cell tumor of bone	Distal femur
GCBT2	GSE212341	F	45		Knee
GCBT3		M	32		Knee
GCBT4	GSE210750	M	25		Hip
GCBT5		F	41		Knee
